# Supplementary material for: Image-based, pooled phenotyping reveals multidimensional, disease-specific variant effects
Source: bioRxiv. 2025 Jul 5:2025.07.03.663081. Preprint. [Version 1] doi: 10.1101/2025.07.03.663081 (PMC12236469; doi:10.1101/2025.07.03.663081)
Supplement: Supplement 1 [file media-1.csv]

Variant	Lamin A Nuclear Intensity median z-score	Lamin A Nuclear Boundary Intensity median z-score	Lamin A Nuclear Granularity 1 median z-score	Nuclear Shape Factor median z-score	Cluster	Variant Type	Morphological Impact Score	UMAP1	UMAP2	Num Cells Replicate 1	Num Cells Replicate 2	AUROC Score
L263Y	-2.9315304798161304	-3.2798382674347	8.96169150088059	-3.780239604720969	9	Missense	0.6023175850010948	12.3535595	6.360617	1448	1091	0.7878881211277162
R235T	0.9359438000912514	0.547093368283546	-1.6029721697252657	4.4301581361200775	5	Missense	0.5992700128096886	-2.3635879	8.119708	907	818	0.6218359436797974
E178R	0.5326845065741748	0.6529757503111511	-0.4371527233786684	2.587057656514577	5	Missense	0.6189776863423425	-2.3484955	8.057584	715	543	0.5546497258515399
Q207D	-3.506195134265688	-4.371039800645667	3.1761310157158533	-6.38719773335508	8	Missense	0.6911482538493534	10.261052	6.7550445	1553	1149	0.8600893032109964
L204W	-0.5555683634031793	-0.8892149679449108	-3.519939516768068	0.0345133444638042	4	Missense	0.5497938769651423	1.9811423	11.834313	1272	1117	0.668948471996888
R190C	-0.7312796516380126	-1.118605857565325	2.430755992379797	-1.3894175151510435	6	Missense	0.4132240456475066	-0.25429845	7.405493	1906	1858	0.6368152919877057
K219V	-1.266732133543341	-1.7909222121845052	-3.2943079588221686	-5.888910081921622	4	Missense	0.5487693088069283	5.0623875	10.802522	2299	2451	0.7641723356009069
L188F	-0.7569705472154326	-2.9118597190330453	29.51632962920608	-2.731755649139524	9	Missense	0.6921716527920398	12.424764	5.298342	771	541	0.8188422103362125
E238H	1.5201566215598588	0.8685406163283823	1.722387933016288	6.294562339534387	1	Missense	0.5581994162861192	-1.8779018	3.8832629	2237	1784	0.8219014526761507
L263C	-1.594030173325532	-1.7815516526910349	6.082400969019059	-4.9580205952078105	6	Missense	0.5941734587846229	4.383908	7.097032	1499	1391	0.7014073603297528
E223S	1.8086722564153377	0.7371018530761032	0.1738021400466494	5.781230239235896	1	Missense	0.6331214676847259	-2.3656492	3.3169854	1225	1066	0.7302461984308521
R240G	-0.0442836422568547	-1.0953091354082296	0.1069379809637271	7.067507318432559	1	Missense	0.6674404351272143	-0.95634735	2.1017947	1789	1722	0.7431310605913781
R196A	-3.4964002552565443	-3.915145310320837	-1.920731597139797	-3.7839964577539247	8	Missense	0.740192085989604	8.407304	6.8550944	790	949	0.8369214863467737
Y211L	0.8072312877647063	0.7651111914914945	0.9312603368688654	2.061584580046637	7	Missense	0.4226931464725606	-1.541852	7.0590634	2084	1940	0.6226431019057747
D205Q	1.1476907521186224	1.1641090424251537	0.6226161817614095	0.5354582228488532	7	Missense	0.5976702384633868	-0.3033717	6.9849725	1052	978	0.5644340932870138
E236A	0.642127681068578	-0.3845846359614346	1.2826411254088006	6.604636793093609	1	Missense	0.6413309858498581	-2.2966802	3.1454792	1543	1519	0.7841371116347774
S239S	-1.5085650057113105	-1.590473166119497	-0.3781206566577907	-0.2198184055262611	5	Synonymous	0.5794879317700432	-2.5044801	9.7129545	1817	2159	0.6051516083820463
Q251I	0.7584275800563338	0.6694780635973254	2.791282962953056	2.477828331278854	1	Missense	0.454652442594982	-0.5050229	5.8187346	2331	1971	0.7626852291304118
L215M	-1.77143318676843	-1.8960094644301424	3.4718045358216685	-3.0686266869087038	10	Missense	0.7655530444570019	5.3245845	7.9331517	670	538	0.6135411005540876
E236V	1.4260396074537378	0.5023736769331023	1.0557925720751773	5.503962979635778	1	Missense	0.6110833841503132	-2.282341	3.2658842	1479	1027	0.7562947845804988
K233V	0.1276452987767665	0.2744626623177316	1.7158568838667638	2.922491823221589	1	Missense	0.5197729684549752	-1.1146997	7.8220525	1619	1910	0.6148090334654479
K181W	5.81478041018058	-2.8852881738263907	14.483535281879403	5.204129820884437	3	Missense	0.5964213586311791	1.5144182	4.8670416	1495	1189	0.9307134960120034
L226S	0.59948407458265	0.5709994417419915	-0.6434525599507395	4.912255003625994	1	Missense	0.4708508877758312	-2.2513046	5.7135506	2765	2578	0.6809552065893856
L241M	0.0095863948577076	-0.9344200331595194	1.077017708364108	5.037473809780789	1	Missense	0.7437479917397963	-0.7917851	2.0401943	2742	2351	0.7854979028648497
H252D	-7.644471695663943	-8.556795540441907	33.84252453672513	-7.656284228483494	10	Missense	0.7606039514753886	6.6910763	7.080585	371	238	0.8719130639505346
R240R	0.0464634055473419	-0.0795619455659252	-0.0952636968706661	0.5025425716951861	7	Synonymous	0.2784692343292992	1.3646365	8.712762	3476	3170	0.5398530339454076
E213L	0.8151964484265397	1.9805677187939563	5.86341625830773	4.665628010235871	3	Missense	0.6192887556026555	0.48430583	4.543551	1609	1382	0.8406681884942753
K181M	-0.550817753767327	-1.0090714833902392	2.0972815433615795	-0.5660943989999511	2	Missense	0.5901846253945489	3.838206	3.9592943	2558	2488	0.6360439445305075
N195W	-3.973493197637257	-3.845036930603999	17.278378356510117	-1.390181935868202	3	Missense	0.6595548816646455	1.6444664	5.246156	535	652	0.935053870889222
K201D	-4.2802087763797285	-4.995693235609764	6.821541482798783	-6.717568785732374	2	Missense	0.7460522648281505	8.120651	6.198434	1787	1500	0.8516014308458946
D185T	-1.3475996716039935	-1.520779699052866	-0.8078106382850107	-0.8081451778802726	4	Missense	0.5501856733630948	3.2111833	10.090296	3999	3803	0.6306844390177724
F237Y	1.4639299062581486	1.3662350146460485	-0.4119910858675231	0.4436057673239081	6	Missense	0.5092279914724507	1.3187537	7.5217905	2961	2693	0.6324627613118274
A244N	1.514040686608054	-0.171268318368228	-0.644438672661525	7.814854942501525	1	Missense	0.6634964742178988	-2.877901	3.8686404	957	936	0.7738965074565982
T266R	0.9213750629799436	0.9110348682580764	0.4204710386396321	8.076057541434785	1	Missense	0.6416136269350033	-2.6071258	3.6199687	444	576	0.5610911031079099
L245G	-4.891012904248184	-5.997861583006031	-2.153542397493908	-6.622787727249696	8	Missense	0.6429068789002738	9.350038	7.120616	1269	946	0.8922748586614132
L245N	-4.6831800519482085	-5.540995140908034	0.1530368392658001	-5.98304479699989	8	Missense	0.7130531180828779	9.540295	6.7573924	1022	846	0.8969971827114684
Q184G	-0.7589010454625336	-0.9937643921474284	9.7383259806988	1.5740520348104554	3	Missense	0.5610687791961357	1.1830121	5.5922704	2068	1904	0.8203000203719888
E262M	1.7655638807587577	1.994028914192873	0.8544297677563316	5.462389068370083	1	Missense	0.5313910006379108	-2.2126114	4.808183	2669	2323	0.7603165514702875
Q255Q	-0.3527984981232503	-0.5857826025120974	0.4291566638639746	0.7970592740698992	7	Synonymous	0.2956110599097071	0.6445337	8.971525	1985	1681	0.5441826745836088
H252V	3.612240577852632	3.3249005024700287	2.403576081611184	3.6423372251564414	3	Missense	0.6041988320266612	0.13879259	4.417957	1029	831	0.7962312762619983
E264A	-1.900274183480992	-2.0061473198043918	4.135399241398501	-1.6877395538495756	10	Missense	0.6387175058843748	4.806604	6.9290266	1513	1616	0.6218005839183385
L241E	-2.097053211229404	-3.0188904810779267	-7.483671684975478	-0.7517065142428772	4	Missense	0.5936244018667218	5.1630993	11.33766	948	884	0.8116839935731427
S239R	-2.5283791897822807	-2.294181355832543	4.308194654668261	-4.787650505732756	6	Missense	0.6256012654589795	2.694704	5.86046	1229	1090	0.7067157322699195
A244A	-1.2525573428841317	-0.813914653910532	-0.7481444950124205	-1.0484224233982082	5	Synonymous	0.6388141696701829	-2.2314188	9.682835	1033	919	0.5862240052716243
K261C	-0.1155026410448496	-0.3557445698249275	0.8117958081124965	1.263235125670462	7	Missense	0.2092014199946247	0.054936405	8.704215	3496	2794	0.5786999484478477
L241R	2.2961636989011502	1.3886637669091246	-0.2933910889728706	7.674810508423063	1	Missense	0.5874518900829402	-1.9526232	3.3840816	1177	1156	0.7322170642219692
L226G	0.2665795695737426	0.5063303494784859	-0.2251323994500599	4.47613946453284	1	Missense	0.408201485982094	-2.2889187	6.0445695	2599	2654	0.6631230438943638
R225K	-1.2673800802047752	-1.269387281315697	-1.3176338527537634	-2.929186917806489	2	Missense	0.657752410604769	4.6481466	9.812772	3137	3028	0.6290979564885562
Y267S	-6.494893277629778	-7.650203065840682	0.3426040118475167	-8.402048582763824	2	Missense	0.8003407958292987	7.0912795	4.941653	1922	1877	0.8875402792696026
S268L	3.113981118984764	2.4776563974295667	-0.9065901468483646	-0.2670031277727131	3	Missense	0.6454626755592655	0.7483016	4.372727	1566	1380	0.6337868480725624
E236K	-1.692837994962278	-2.2671052381912515	2.7371701766123038	5.786669190118886	2	Missense	0.8381106692344709	5.8039203	3.5414205	867	780	0.7942660804159062
D254I	1.9218129134677344	1.3462258262729034	-0.6910469925264378	3.165070055614493	7	Missense	0.4124803577425019	-2.0121276	6.4588013	2516	1888	0.6696506771012763
A250A	-0.7856953472459272	-0.8202716750359538	0.5059210540098615	-0.5251013913026423	7	Synonymous	0.3324427800992611	0.8065778	9.407292	2098	1989	0.5437833921941502
G232K	-2.9712601468163946	-3.4685851853913907	13.142382043767572	-5.467707017291614	8	Missense	0.7197558722776948	11.466247	5.553895	723	678	0.8497651441528992
D254A	0.1593593124901309	-0.2468972263188967	0.7280048239497587	-0.2027487345095991	7	Missense	0.4633546830997961	0.3955499	8.277057	2230	1753	0.6538597059542279
A244W	-1.0952230184100462	-1.568954357876866	2.567015775149556	-0.3354411055011304	8	Missense	0.8104683691029895	6.483784	6.6810346	503	541	0.5986358218501076
V227F	0.2923120757966998	0.0779744725710601	1.549613590971796	3.985036192707006	1	Missense	0.4512494612164528	-1.3113232	5.5154176	2061	1884	0.7378474315183177
F237G	0.7991103797049882	-0.0382281202000805	0.9650733834109116	6.795435168019279	1	Missense	0.6409481689546636	-1.6173066	2.7284849	2297	1737	0.8040850003367683
T218L	0.0525789257493751	0.1661898610501723	0.7173393925797732	-1.0232830636880734	7	Missense	0.2841569749503295	0.99535626	10.381683	2345	1970	0.5324642717169172
Q255R	-1.234606865472598	-1.4188458474473458	1.734848974408061	-1.1258532796700127	8	Missense	0.7620037214605813	3.1871836	6.69047	421	430	0.5923569427771109
L271I	-2.5786563069925403	-2.5350501298382917	-2.2517207403493726	-2.018505052129344	4	Missense	0.5582987519048599	4.1810875	11.193156	1865	1837	0.7520275377418234
Q255T	-0.9037495452058448	-1.017036060537118	10.089436402252725	-8.662498420748008	3	Missense	0.6341602889248701	2.4984503	4.6567225	1697	1594	0.7911419887103778
L215Q	0.3387796719615924	0.1479871064599218	-2.7043213610937062	0.3110540088503135	4	Missense	0.5025922603070608	2.6433184	10.394577	958	754	0.5932976179425637
L215V	-0.7185680055015127	-0.8713734466243596	0.5262865920907479	0.0592233751887941	6	Missense	0.5260338680357165	2.0598812	8.728265	1558	1438	0.5430461073318216
L188W	-1.7474753969815682	-4.270917631694494	36.46735356323131	-5.739161973114813	9	Missense	0.6612530363361075	12.588771	5.3342004	627	453	0.8472782116962012
E217S	0.0708588703442376	0.0275606911225308	1.4390665532523133	3.962159787737188	1	Missense	0.4958870835562299	-1.3225216	4.5089116	2868	2589	0.7567923384249915
E217N	2.5407347251017995	2.217375584738482	0.3063987489152346	6.147009005416498	1	Missense	0.5074663701210688	-2.073981	4.5780535	2320	2304	0.8063028427113587
R225H	-0.8446198043373815	-0.5292257740362806	-0.4579355181744039	-2.0605127200218214	7	Missense	0.323042759014304	0.6663763	10.991259	2079	1621	0.5908387979816551
Y267Y	0.0411419456209929	0.2730690405008234	-0.1013737475613719	-0.7740965914903171	7	Synonymous	0.3403457685041113	1.4498415	8.627393	1992	1661	0.5667106551181493
N195Y	-4.990840272441112	-5.0683111637015	10.536420024955078	-3.4544071011785604	2	Missense	0.805057702028183	5.831654	4.135911	1352	1297	0.8687573981374522
Q198P	-7.4798199227121405	-7.777446959517823	12.858129343065883	-7.131628253787103	8	Missense	0.7715867697611329	7.197825	6.542771	362	298	0.8130912297578964
V191S	-4.261820553080062	-4.6773889635874335	3.685050142018037	-4.432451675709464	10	Missense	0.6815031497485776	6.437164	7.6021924	2326	1925	0.8046391890089368
E203N	-2.622297587342914	-2.743016826906751	1.948569935874716	-5.0899072513700805	2	Missense	0.7096832488148782	8.033247	5.8165126	988	814	0.6740047871000252
A193V	0.3572684738488203	0.2293236260724599	-4.134579466972941	0.1467028771139626	4	Missense	0.3858986455406816	3.2159677	11.673707	2422	2295	0.6942827036652702
D185E	5.313180935381845	4.076540687381128	-0.7233444597423075	-0.3894710863235346	3	Missense	0.5777766752850513	0.9546491	7.0349793	896	925	0.6978208865963968
E194T	-1.7271017855126467	-1.4582420211661202	-1.11874114121532	-1.806172546202311	2	Missense	0.7726930941310644	5.0923686	4.6570883	2254	2263	0.6257533495207326
E202W	-1.0322062843718365	-1.0800395868259507	8.303140255014572	-2.0262330260460755	3	Missense	0.7684207769165623	2.412199	5.0280385	909	725	0.8011166293374882
Y211C	-0.1334474317236409	-0.7477897639323807	0.2051291889291189	0.5362067920529086	6	Missense	0.4389023142854983	0.09000006	9.070204	1864	1631	0.5905895691609977
E228E	0.515908209925976	0.4193288742648861	-0.2442322440673206	0.6184108360600764	7	Synonymous	0.3100991584426981	0.6750517	9.020949	2453	1982	0.5454868133439561
L226T	2.00157784192628	1.606688599844206	-1.0839233534536148	5.358516909666843	1	Missense	0.4627716748910174	-2.3069715	5.4933114	2985	2660	0.6955819102468912
D185C	-0.2260025814433484	-0.1138588256641937	0.0137374821168781	0.1881759229831126	7	Missense	0.3197776096926105	1.0882124	8.974283	2572	2368	0.5639625620828629
E202F	-4.241342115565453	-4.085154805417754	9.65254863406224	-2.665780205185574	3	Missense	0.6515778970061388	2.410239	5.3223577	1109	1074	0.8391478915725312
R216N	-1.3820818745579193	-1.8251298853267888	-3.7604178151938585	-2.460001525183003	4	Missense	0.6062163155005146	4.908949	10.535139	1825	1806	0.7204314845007486
Q184Y	-0.7926823004901883	-0.9306277453650104	4.315131573930331	1.416724468667403	1	Missense	0.6394620966145415	-1.0783452	8.251991	890	731	0.7381978854641994
H252T	0.1947424058257669	-0.0033167227830016	1.969694820523038	4.455942762511592	1	Missense	0.4908985452588182	-1.6886516	5.7594714	2366	2087	0.7557307925661545
E186C	-1.0718521070276297	-0.7730876016456764	-1.3952117591075208	-2.240764180763689	4	Missense	0.5721283833158259	3.387247	10.971487	1173	1070	0.6158588435374149
E264P	-1.8833609490171792	-3.2398462050588464	7.515633932686343	-4.416741419849623	9	Missense	0.6777751192676917	12.423285	5.7532625	1179	823	0.8327078609221467
D254E	0.2331708585709341	0.0452399949844783	0.308963498983593	0.7455658958378375	7	Missense	0.2369193967949907	0.8472676	8.89406	2455	2212	0.513539082061566
L271fs	-12.228270386066177	-12.565462936096491	43.48051551846238	-1.7997072032382326	10	Frameshift	0.7037638745187039	6.329133	7.1977243	424	325	0.6528898966994205
G232T	-1.4011077015558882	-2.1748800607226477	7.0441734202045225	-6.535510166465002	9	Missense	0.642989542143149	12.389039	6.3541	1065	892	0.7853693044169235
S212A	-1.3106908570565394	-1.3563729496031365	1.261467694349644	-0.7819714549766111	2	Missense	0.6574946804198318	3.9419286	4.084591	914	902	0.5606252322905835
E213P	-5.674580293304	-5.711797328074368	3.106838663294681	-5.765784297076964	8	Missense	0.7187487491696399	5.7552924	9.895666	2120	1876	0.7947023809523808
A242H	-0.6825140985116823	-0.8009407359207296	1.045319478980734	2.7441142489821457	5	Missense	0.5866546544892337	-1.9068223	9.244466	1027	1169	0.5890514501082016
S507fs	-7.51600363194499	-7.644383059274634	9.447309218753292	-4.905090562208471	10	Frameshift	0.787980594074166	6.181804	7.241633	234	286	0.8496424210709925
L245H	-0.1462253741118037	-2.0009201727984305	15.009154975503405	-4.394309104093506	8	Missense	0.723344693630191	11.154367	5.7085557	404	343	0.8177412105983535
E236P	0.3297550905491438	0.0687955250072326	0.8910095563007719	5.288633817660479	1	Missense	0.6268282999440096	-1.7739041	4.2636623	795	792	0.6759331017920529
R225V	-1.2484198901526966	-1.1464819082777844	2.609378584727907	0.5139520681391967	10	Missense	0.5660423687641316	2.8870015	8.760162	1087	838	0.5695723891408415
K208R	-0.387040964698743	-0.4407864524257966	1.7976191940620705	0.2809108030028283	6	Missense	0.6569348367912272	2.7291906	7.452254	798	659	0.5626449813641932
Y259F	-0.0383973826264239	-0.4612250496761887	-0.9295586357775036	2.605925391349017	5	Missense	0.4973772806042673	-1.7938937	9.1253195	2842	2589	0.5825054392536634
K208G	-6.788266474963005	-7.410795123381844	9.79129635220212	-2.669930337403182	2	Missense	0.8155957077950172	6.9860854	6.253801	463	501	0.8423524502393549
K181A	0.60415805114405	0.4147889815009004	3.1806277318689267	0.4030650189921142	6	Missense	0.6013379969122818	1.4944929	6.554653	772	704	0.5797018731906973
Q234D	0.8866462252806631	0.3678239487798813	-0.6134667884584339	2.8357087375206373	1	Missense	0.4810093021880079	-2.432894	7.2683268	3325	3310	0.642403514283893
K201W	-2.006548136825911	-2.3870475781554874	6.939460473788536	2.4150921731343526	10	Missense	0.675828945252165	0.2365154	6.032787	704	535	0.6542864457611002
K265S	0.6720517744822376	-0.0273593225384898	-1.5082249075592702	3.841151247004471	5	Missense	0.4741502374297063	-2.4766428	6.234945	1363	1311	0.5626130602053556
S239C	0.3972440390382322	0.2360523565402979	0.6793655881085943	2.3157988267416094	7	Missense	0.3268683358559297	-0.22320186	7.7566466	2264	2276	0.5907503970751296
E202fs	-2.867607951587283	-3.1377428962125533	3.4781901722647297	-0.0816178780259571	8	Frameshift	0.8146472745670734	6.7969675	6.2704134	205	292	0.6697055239329293
K233Q	0.7363246171044611	0.3874656346943387	-0.4101428009051745	5.350345665158429	1	Missense	0.5382445692925374	-2.4471638	5.783558	1181	1107	0.6724164678001234
R216C	-0.7535029586433801	-0.7730987519087357	-2.4839540997850764	-0.886598755772761	4	Missense	0.648476024651164	3.7217195	11.772395	716	626	0.6268628512764973
V191N	-2.29032542747332	-3.265065892015104	2.7524900231656213	-5.712618704561219	9	Missense	0.6411221490162362	11.469521	6.986826	1216	1071	0.823981249419846
R216A	-2.1233898876992923	-2.247981227779308	-3.6625281059296215	-5.892736541530827	4	Missense	0.6827148829022678	5.310971	9.930675	1340	1158	0.7583945578231293
D185I	-2.1081194723040597	-1.9009636939268195	0.0681813864557987	-3.2662925746784897	4	Missense	0.5047168894316527	2.8557284	11.033042	1789	1599	0.6643756814426852
L183H	-1.295471734994119	-1.6259279913963929	-3.330279136274478	-5.326593855393442	8	Missense	0.672757729871458	8.821133	7.9067755	715	629	0.7334077909770873
V227R	-0.9159113021809038	-0.6657571373282423	1.3174131072728537	-1.3332916617729471	7	Missense	0.419231636911016	-0.361777	10.011703	1225	1078	0.5805103683985672
L215K	-1.788608064675127	-2.1061939481506564	-1.63091429037397	-2.9614502362265145	5	Missense	0.7415453914053727	-2.3935754	9.567417	535	461	0.5962268184490407
Y211I	-0.0056843761879855	-0.7956140318628382	1.1971022560057114	4.659394652261944	1	Missense	0.551878133803594	-2.6708798	5.229482	1254	985	0.6447366645070727
F206R	-4.188780111934801	-5.553736915445828	-2.2778904192738776	-6.626552006776194	8	Missense	0.7013092702242739	9.292161	6.8056827	581	420	0.8683446712018141
T224S	1.4582610548685704	1.818423751583864	0.7610990331809886	0.1051016256741156	6	Missense	0.56490197450167	1.1160343	6.9838405	1899	1457	0.5763933880430478
K270E	-2.423786918194107	-3.651851874552712	6.314630039984419	-2.4994990394767456	9	Missense	0.6730020429930165	12.030918	5.9240127	1500	1121	0.8961070433262364
D205A	-1.874621390087496	-1.844550259452316	3.371140540639918	-1.4765111643614812	6	Missense	0.7255923614715089	2.460544	6.2708178	695	562	0.6244474678760392
M187V	-0.5048936977540173	-0.9171877977812272	-0.2340094569026731	0.2555135796065268	7	Missense	0.426103615618253	0.78330857	9.646277	1574	1506	0.5481479027397396
R220C	-0.7238922940809216	-0.7008583940398386	-1.8441985130741612	-1.6480916606400675	4	Missense	0.3480288593722614	2.7921329	11.299926	3042	2887	0.5805033274317783
E238fs	-5.77364951407692	-6.121168533072369	7.065694744185601	-3.663431844069817	10	Frameshift	0.7682873917199438	6.140926	7.2908664	1099	1160	0.726249005010067
L204E	-4.279250008708406	-4.783757862804764	-0.7182414602821782	-8.330232034782092	8	Missense	0.6552676110496025	9.186949	7.371146	1708	1624	0.8901713504888108
E194S	-1.1297391854212069	-0.7673609825374686	-0.9036090490288928	-1.463913068603193	4	Missense	0.5295197642183372	2.485762	12.008994	2530	2316	0.628024405638544
F237F	-0.2936840952282588	-0.0689761909009448	0.3513012168634016	0.1762259671799114	7	Synonymous	0.2446985285454717	-0.2898379	10.220254	4220	3875	0.5562810858225321
F237T	2.179547366592134	1.0306319845460357	0.623380692849238	7.818470096409975	1	Missense	0.6575328439429104	-1.6789265	2.7880955	1676	1353	0.7951575202871761
L241V	2.5126719265852118	1.7682709520161597	-2.4369563489233665	5.07208631355105	1	Missense	0.5600994242962452	-1.8666083	4.7095757	1801	1630	0.7354838922935549
K180C	-2.1308315351991984	-3.052980071898786	11.501846603281903	-1.5907677451051858	9	Missense	0.5800053670203578	12.8598585	5.285955	1873	1400	0.8092127094740336
K261Y	-0.0432518080344411	-1.1648294918792126	1.771133042841061	3.805074952524365	1	Missense	0.5704348993089386	-2.2851849	6.1939344	767	661	0.6474900760615047
E194Y	-0.3536481590896487	-0.4349449443679108	1.8694639389602727	1.9958346479778384	10	Missense	0.579537918694335	3.1389637	8.568572	1394	1268	0.5694423132661586
K261A	-1.7128903591190243	-2.075390959771249	1.9446208165126468	0.9925070482358912	10	Missense	0.5445950115998544	2.4471674	8.774252	2239	2267	0.5946138001887131
E238V	-0.1435943432043922	-0.0989182985959247	3.310979361275636	1.9989629433622225	1	Missense	0.4728585787978797	-0.6808253	6.1682496	2630	2510	0.7855966424615675
G412fs	-13.477868589790583	-13.454077616099816	58.44609251140977	-4.424424717944781	10	Frameshift	0.7323251197736523	6.499399	7.1336102	299	188	0.7130574452003025
R220V	0.6227708594428291	0.4417883169424221	-2.400746777957727	-1.4466880064033036	4	Missense	0.4939592099182261	2.3919399	10.864058	1824	2035	0.6199855877872162
T218T	1.1916107060449348	1.0226621364874964	-0.2035130949818866	1.2021899743806768	7	Synonymous	0.3183733945887169	0.67805606	8.602144	2088	2281	0.5864739488472736
E214A	-1.959344553876173	-1.904111112131604	2.3404103206555624	1.0999000890866673	10	Missense	0.3875930315589538	2.7363915	9.233902	2525	2313	0.5884673887920641
H252M	2.683470559733041	2.9950064613240577	1.0155720595324191	2.675920382313694	1	Missense	0.5658922232364733	-0.4215505	6.8822637	3468	3366	0.8050914322844147
E262D	-0.2819676400220731	-0.4935771320264799	1.435052959103972	0.5435959063121044	6	Missense	0.5592627167451898	1.5978059	7.50633	1790	1431	0.604442190955057
R235W	-0.3241795850298891	-0.6250002718936297	2.1458709864256904	4.39897810969538	1	Missense	0.4712412811506398	-1.7691107	5.3709226	2345	2288	0.7007755688482289
E202S	-2.7898075509557625	-2.850121765797393	8.20091254316669	-1.9435013612517928	3	Missense	0.6044287722415271	1.4130409	5.5088744	1704	1288	0.854214223779441
S239N	0.3539952531287952	0.2395960769183082	-0.56356239203327	-0.7134832223721972	7	Missense	0.4028103069474162	1.0108622	10.650469	2584	2400	0.5637313932475685
A179D	0.198644962642007	-0.0764721576043148	-1.2968371922560011	-3.0731229950347245	6	Missense	0.510263812173818	2.0680263	8.559579	1646	1560	0.635511663994085
R216M	1.7668212040092457	1.4640547802789552	-0.12020574670425	0.355827576754802	6	Missense	0.6882352991572532	2.6573694	7.0379286	624	742	0.623363234182562
K181R	-0.5403247149748164	-0.0691543479698663	-0.1319926458713734	0.6348476278439555	7	Missense	0.4090425317502468	-0.5274935	10.404008	1785	1743	0.5540502634796444
D272Y	-1.1783379479236809	-0.8431645667387089	1.2643462329086117	2.672223786059132	5	Missense	0.6097130368201323	-1.6675388	10.476742	905	822	0.5975474168995765
R189P	-5.278915004928786	-6.389010454910969	1.38309615580089	-8.90067820467357	8	Missense	0.7175304480592937	9.477485	6.328737	914	677	0.8685021178282634
R196V	-1.2531771407968153	-2.8847605855411222	6.0051164355822655	-4.882337166093432	9	Missense	0.6015857363831422	12.669122	5.896131	1084	1057	0.8759933880094094
A244Q	2.3563435393363057	1.672290863510016	-1.9429928369393437	6.199028982732328	1	Missense	0.7291021277546708	-0.70874393	2.4042952	1519	1357	0.7154221347850018
E236H	2.2823747563691037	1.576468830936614	0.7666457075707538	7.284946294205307	1	Missense	0.6643410201351753	-1.359957	3.4188375	971	956	0.7799843316956412
K233K	0.3206783762996431	0.6491538810164724	-0.8170170791571154	-0.1203070962630115	7	Synonymous	0.2336784731416999	-0.106505826	8.804929	2259	2063	0.5646442218862855
K208W	-4.083565855960117	-5.685209817059816	26.909551746759128	-1.814246189574052	9	Missense	0.689216991332722	12.693172	5.175748	811	523	0.84385567092334
T218M	-2.518755202543315	-2.352008556702992	1.5028240766114205	-2.5143154905764837	2	Missense	0.7961442051044305	5.463766	4.3931446	2251	2190	0.6628797164511451
V256I	0.5462899551585471	0.3820548965792468	-0.9567053212543724	1.9704857228432064	5	Missense	0.5868664563016819	-1.5704726	9.33436	946	820	0.5893007455507455
E257Q	0.5778317377295068	0.2756903679665346	2.773645704974818	-0.8941702611817155	7	Missense	0.5676117376708023	3.385765	8.868758	3582	3143	0.6683917747386225
L204N	-0.0510021716558133	-0.399543183639431	-4.036048802434154	-1.1984874787205944	4	Missense	0.3844308883688443	3.2851148	11.707942	3062	2834	0.7128130724983025
D185Q	1.151831637216887	1.352215327474413	-3.749549624141311	2.9634008622764965	5	Missense	0.5673647673618941	-2.4126062	8.113792	1374	1249	0.5846950315325451
K270G	-4.023984492193764	-4.989766258415705	7.936958911328761	-5.133100950066535	9	Missense	0.733192174635894	12.487757	5.6501045	435	391	0.8837269325074203
Q255H	-0.2779360102523744	0.0844138781960564	0.482911878474938	-0.8743295068399592	2	Missense	0.7236425304407048	-3.013634	8.704349	914	829	0.5758920426408112
I210H	-6.617106733766283	-7.85187930198571	9.738791494662271	-4.426566814262664	8	Missense	0.7308831012770056	7.055862	7.4368877	528	274	0.9287509448223734
R189E	0.9540456950689222	1.1855584598713689	1.6501561968086187	4.266647552484922	5	Missense	0.6189124907152111	-3.106545	6.5738497	1876	1915	0.7474088433379802
E257P	-7.27952070488576	-8.005009806571096	6.324154220823204	-6.817273340276615	8	Missense	0.7089145802921027	8.714969	6.394834	2996	2314	0.9141339733214904
E253N	0.205927106519522	0.0886219959843613	1.3277478665155158	2.896128006051956	7	Missense	0.4474443686083423	-1.4289178	8.246044	1258	984	0.5865389806716337
D230Q	-0.643453923363436	-0.1425672279337376	3.594224541120828	-1.4991790423302636	6	Missense	0.5391306401198528	1.4121962	7.138169	1849	1678	0.6283341791233332
L263M	0.3716311348146411	0.0933989018617963	0.6261197421292961	1.8742443306176133	7	Missense	0.4678696739273669	-1.3512254	8.27465	2102	1825	0.6701632306866768
A179C	5.453941450432861	5.835069719323106	0.0418527167571873	1.7243305931954105	3	Missense	0.6879759719125711	1.9336337	6.2086234	440	432	0.6496642079564904
E202I	-3.433183435426994	-3.9876522057045993	7.017859878665208	-3.269175388509936	2	Missense	0.7089346188777481	5.1868906	5.840356	645	525	0.7151061754236356
Q255V	-2.6871346133103646	-1.897745051647287	9.169799254193968	-6.694792598293088	3	Missense	0.6060434804674888	2.3754435	4.6989775	1994	1604	0.7526759469219786
T224D	-1.1708848718322915	-1.2038910913192868	-2.304035343870796	-1.730740716843009	4	Missense	0.4388098486707893	2.8875613	11.263729	2427	2193	0.6978220821758238
L204Q	-1.7892871037629343	-1.7468176466934708	-2.256832859746724	-3.0210301991770887	2	Missense	0.6849024314323422	5.288704	9.8828	1687	1701	0.7406838841731384
E257W	0.0187668042918587	0.457383732916591	4.237135763024231	0.0028163065287291	6	Missense	0.4697543801775971	0.6785057	5.3597794	1763	1629	0.67686071478739
Q258M	-1.0138448568969725	-1.189758104181364	2.3581783016123663	0.4629479090702313	7	Missense	0.6126306290796228	3.494779	9.53873	2893	2795	0.6090381475769374
D185P	-4.419094088548933	-5.16436954813289	8.852918040001176	-2.2157835953399463	8	Missense	0.7942000281305273	10.704175	5.6998267	442	1531	0.8127832069093852
V191L	-2.829971483340364	-3.0153723819243248	7.132472887209589	-2.276130582205734	1	Missense	0.5122570265266964	-0.11941418	6.773557	1641	1501	0.73952510940682
E213H	0.3298984739443746	0.7130677479024966	2.4879170757254974	5.899797150183179	1	Missense	0.6385713551230634	-3.0672119	4.9208837	821	847	0.7223195332690628
K180A	-2.02727741809053	-2.191838622087447	-0.67779334767394	-3.775789104464097	4	Missense	0.5856970825759062	5.1424127	10.776831	1593	1487	0.7655785257826075
E186Y	-1.2236968429471595	-1.5026647393031338	-2.0933100079665445	1.276677491114255	4	Missense	0.4729374528866428	1.9342782	11.885627	1505	1029	0.6630053866078711
D230L	-3.750339523100527	-2.897277827264127	7.180173903777433	-1.712750106703408	10	Missense	0.6547309186322793	4.9286284	6.463412	2127	1936	0.7580957580957581
R221Y	-1.1202464716034115	-0.9356037649822752	0.197589869514538	-2.3487949035137614	6	Missense	0.5546548268860693	1.6197517	8.154796	1682	1501	0.6294874619997773
H222R	1.0793381462497014	0.7509186839378321	0.6303013958157136	6.020829187919446	1	Missense	0.6138501178906569	-2.2378907	3.1323965	2508	2184	0.7203245192888812
D272A	0.8716453105203739	1.014859170109795	-0.3803203695946995	-0.2444961674235383	6	Missense	0.4672673132479101	0.5557936	8.918286	1573	1762	0.5828399889563277
D205R	-1.2838204593465896	-1.1279496206998672	7.97832200443048	0.3712399555649112	3	Missense	0.6274106740842414	1.6029407	5.574631	1898	1733	0.7926554766381606
K260F	-2.5192257275247667	-2.3590520169667344	4.135707572433576	3.3520365243887165	10	Missense	0.5078573720168679	2.55197	9.119048	1784	1580	0.6395084905046753
H252Y	-2.658889170918692	-3.0568314193737813	12.427952170410034	-7.812826806259102	8	Missense	0.7300430416259595	7.403703	6.4163322	1672	1438	0.8715260309196919
F206V	-4.370005258721223	-5.42725927960494	0.9646701421257908	-8.680453684945956	8	Missense	0.7129732639513675	10.006609	6.665828	706	453	0.8909674981103552
K270N	-2.218118267929219	-2.9520915822123093	0.5582222479255922	-2.792745534790698	4	Missense	0.5124038226157654	5.0361743	11.832718	1952	1824	0.8623218834859046
K208L	-0.7305438189417213	-1.167831932314002	-0.3699850537688039	-1.4434137980057984	4	Missense	0.5023459604334809	2.0836992	12.120741	1511	1371	0.6246325690770136
S239L	-1.477167438669266	-1.278678011627172	3.593981442798268	-4.233482215594767	6	Missense	0.5919863012414932	2.511902	5.9383693	1111	1032	0.6367855553436327
L226N	1.336757532255853	1.0326806003774782	-1.1872112441189997	5.0035945051445285	1	Missense	0.4949041846219832	-2.4512837	5.5168276	1799	1593	0.671410288140166
K181K	-0.2053863492923277	-0.6096848284825466	0.5395269035244115	2.330252966523286	6	Synonymous	0.7588416661655177	2.643419	7.050074	275	336	0.6135149870512868
A269Y	0.3364186523168856	0.0641050821674122	-0.6040664218609701	3.4489696792597337	1	Missense	0.6938216335269758	-3.1252284	4.8847523	1135	1051	0.6960445748125956
I229Q	0.1063028612191691	-1.0587579034256491	-0.6605593754979787	4.104503224240718	1	Missense	0.7272890675627093	-0.87526655	2.0121956	1546	1500	0.7111061546658737
T224I	-1.7365614561441742	-1.5810506299866791	3.6302654083426944	-1.0785178295292634	10	Missense	0.5998977534113613	2.9475675	8.485146	708	666	0.5631996513122687
E253T	0.8301317297281785	0.8550240101044517	-0.1858304385938053	-2.059961531326252	2	Missense	0.732250149927046	5.1572046	4.245623	2447	2175	0.614762788232176
N273C	-1.1421937448071449	-1.2689851485274593	2.577158462227012	-1.0424921004744123	3	Missense	0.7415472547897142	5.121082	3.9015045	582	537	0.5303321725515604
K417fs	-2.439764474208632	-2.986942358814543	3.933928373862705	1.2545926936831089	8	Frameshift	0.8175844772688519	6.1775503	6.1622095	520	619	0.7005509806261687
E228V	0.5796776724292931	0.3168427072901885	2.095770797037785	4.99515101985936	1	Missense	0.6623388239615575	-0.8098241	3.6037219	3222	2647	0.797894929313766
Q182H	2.813620286379005	3.2291341657607617	-0.1847316242432664	2.0930208222700037	6	Missense	0.563654061038765	0.94677955	7.0164485	1260	1229	0.6153867169357704
T266S	1.369602574365321	0.8230360164499653	-0.8636174112891881	4.4085976904771575	1	Missense	0.5039031444377366	-1.9772935	7.1786075	1318	1194	0.6090859539920439
V227Y	-0.4365647006602539	-0.3491181458148179	2.137460596282989	6.037571829599459	1	Missense	0.617649007770243	-2.1679583	3.0320878	1899	1505	0.7143522120480646
L215P	-3.477300192448328	-3.814854450898517	1.082151123988082	-4.69134929324346	8	Missense	0.6937564593916066	8.5438595	7.416655	1732	1671	0.8313539166073729
V191A	-1.8887479253220176	-1.6668403916136538	1.094707505286741	-2.92231131894906	6	Missense	0.5870207918438962	2.4802732	6.4016037	1402	1345	0.622607599406348
Y211M	-0.0224233203027531	-0.6729392000012339	3.5674835856185245	1.7808505928243046	10	Missense	0.4644559384778438	2.718685	8.996576	2745	2362	0.6481836483234302
V227A	1.358470082739479	1.0612583753963567	-1.8607536042284485	-1.9857307941773024	7	Missense	0.5209296932452074	-0.2484583	10.597088	2097	1943	0.6127350830321128
E262G	-0.7492066463761149	-0.6309994537908713	-0.0543916622124266	-1.9750006750960252	7	Missense	0.2177407444338813	0.7061422	10.927557	3406	3438	0.5556752790329433
V191C	-3.769771277173236	-3.851362702345657	4.562957218507467	-2.795754666408225	5	Missense	0.5915874800504742	-2.431758	10.044011	1809	1571	0.7170229038360907
Q258C	-1.0944049259776465	-1.0100132705789755	1.6427801543211669	0.5168424301588205	5	Missense	0.5134105003299062	-1.3755751	9.840144	1939	1636	0.6110498823986454
K260S	-4.090520665548226	-4.97919930867516	7.777326873491555	-4.518901151351452	9	Missense	0.6220408846539265	10.35235	7.647866	1859	1813	0.8634636415874251
N195K	-2.256460103545405	-3.3630291571476443	0.4649869595493696	-6.366918630428115	8	Missense	0.6995797390181896	10.221738	6.783374	1345	997	0.8915327764534113
E213V	-0.2842932454834694	-0.6284922633226666	3.668717314652165	4.5444828888027065	1	Missense	0.6114605196174552	-0.8445453	3.7582042	1656	1267	0.7988796736350553
R190M	-1.888132121016352	-2.103562870371733	-2.811606614243211	-5.740217860947332	4	Missense	0.5645204854538276	5.3508086	10.976868	1590	1581	0.8202739209949664
V227D	0.8221631415481376	0.7158609745345812	-0.4133049622275954	1.959384985656398	6	Missense	0.472809612368767	0.296634	7.5417433	1503	1454	0.5475960654532084
E247E	-0.0322151724910839	0.0763559150889004	-0.8792854718637024	-0.8380596947740839	6	Synonymous	0.6643223116456441	2.6927097	7.4790273	1061	1075	0.587581928963552
L197M	-1.5012030582789586	-1.599455204044009	2.420884434495819	-0.7803138354685412	10	Missense	0.5254774848051439	3.3867154	8.991865	1960	1906	0.5568739123556399
L263L	-0.1013803701077657	-0.3065559524055229	0.3803232141015989	-0.6868432482880636	6	Synonymous	0.6239834910353256	2.0752113	7.8795195	659	467	0.5432087517546702
Q198R	-1.5911881649686457	-1.520429526202336	2.69375929997663	-6.550806085380557	3	Missense	0.7062371957870347	2.8017342	4.990972	698	570	0.6599026312187167
L204D	-3.746101441981634	-4.6169342587146405	-0.0963775162032111	-5.618882965747407	8	Missense	0.6689475005690909	8.60025	7.4440227	1281	1131	0.8334242871883655
E186K	-6.103764872003665	-6.820073081271392	3.330401100037548	-7.479808987451882	8	Missense	0.7157978434340622	9.826155	6.8305373	581	465	0.9170954706668992
E264Q	-0.6142482087077963	-0.1481651309253165	1.817289843446012	-1.2316044408053466	6	Missense	0.4520384980125266	0.74421716	8.025728	1144	1140	0.5945253345002718
E214T	1.055235425961511	1.5848565841787987	0.2972352996168391	3.4188345681808903	6	Missense	0.3906369926573312	0.10883769	7.542002	2050	2024	0.5625064840751116
A242R	0.4874018184321944	0.3277284130141739	0.9267865679766902	6.434549295499041	1	Missense	0.6420983129274441	-2.8835812	4.9685535	923	795	0.7127058833869464
A269M	-0.3082251159154828	-0.2889396831297261	0.9185451906364024	1.6443586047634875	7	Missense	0.3490170312158912	-0.29466796	9.984538	2272	1912	0.5800307394238522
D185Y	-0.0531023924192872	0.356893726634038	0.6294109712133505	1.481291130445078	7	Missense	0.2549040283042426	0.68207556	9.714826	3277	2737	0.5959700971566183
G86fs	-4.990073699294492	-5.059861901130407	8.29595383527967	-0.9489083676940032	8	Frameshift	0.8429305310856549	6.4274526	6.1837387	78	239	0.7190403042937604
E228Q	2.025088425337973	1.7886042468241747	-0.6381042323283871	3.5546257430288257	1	Missense	0.5291449956767942	-1.5938258	4.8257055	2045	1763	0.7485869821827826
E228I	0.0447094256681521	-0.6465010794711212	2.720893601542389	6.221454560821302	1	Missense	0.7654631967719258	-0.6526687	2.7215517	904	737	0.8077632136865586
E202Q	-2.4226187893892623	-2.6169407074050337	9.370805336762862	-1.8594893059827489	3	Missense	0.6184963424364052	2.1798043	5.3910418	1332	1112	0.8011179881788781
L226K	1.6827668620438332	1.1170061898738428	-1.4526899582514967	5.397789273493367	1	Missense	0.5265046656799415	-3.0190618	4.8511267	3061	2935	0.7325522801713278
N195D	-4.2447428459927306	-5.327146652689253	7.232918098001264	-4.168231548305515	9	Missense	0.6805529277898604	12.491039	5.559563	628	661	0.8227366743424329
E247P	-6.235423187695876	-6.94077947972159	0.7080397366998376	-8.274777905977203	8	Missense	0.6486109547165335	8.878944	7.498951	657	653	0.913134040724008
Q198T	-0.7478203152581038	-0.7394012430025221	0.3939570037456508	-2.915043015341732	6	Missense	0.613019237322133	1.8925478	7.779486	1187	1163	0.5909184477573536
H222C	-0.1880231313341985	-0.2230090790460505	0.4803931553717389	1.926794202365429	7	Missense	0.3078337685214917	-0.07020436	10.689282	2385	2281	0.5500250064336942
T199A	-0.8627257807543516	-2.1322108096210823	12.772409850937851	-3.387451164865886	8	Missense	0.7491981507681883	10.974447	5.750506	242	208	0.7906105652137397
A179G	-2.101819473570384	-2.1789865919325937	0.3385784816022352	-1.7172588363586752	2	Missense	0.7627500033473611	5.730004	4.475781	771	869	0.5917169035635934
Q184H	-0.3294152934363206	-0.0190577467410167	-0.4906601856878916	-0.4688914772772991	7	Missense	0.3795899001693614	0.6284618	8.8218355	1499	1308	0.5785241874527589
K180H	-2.4762249183235348	-2.436868069015232	-1.600569056914075	-1.0044267674305551	4	Missense	0.4815753083757646	3.8339531	10.994126	2833	2391	0.7074266290327476
K181L	-0.5854882553895506	-0.7347871813935363	2.043490782893981	-0.520794687063916	7	Missense	0.4314186048924114	1.5404955	9.2262335	2727	2241	0.5959969948184952
D243D	0.1155923307443836	0.0645194806369927	0.2690093080096255	1.269748247265688	6	Synonymous	0.559036871728694	1.8686829	7.6910343	1645	1552	0.5438574735449736
Y259C	-1.450641540642334	-2.9672799744413205	11.18330653289794	-3.224709561553232	9	Missense	0.6819609157034981	11.883502	5.663932	1053	773	0.8696415073966094
D205I	-1.995588393724843	-2.034468136875096	4.848790647258909	1.7121087716009096	3	Missense	0.721627815734355	2.9312198	6.171514	596	691	0.6907448743386244
M187K	-1.82459533274302	-2.161910818882996	1.898433850035397	-2.832886652994034	6	Missense	0.3392677500882337	2.1173482	10.685209	4169	3932	0.6426602465403171
Q182S	1.8920380374926251	1.2817575825444427	-2.370368367555716	-0.6004776993564495	2	Missense	0.6919417772333715	4.9204597	4.3551245	2813	2538	0.6734270032000339
E194K	-1.9474003364744	-1.7099826735632813	0.9767605525086764	-1.7149267017389525	2	Missense	0.6680406720140735	3.0573568	10.453264	1269	1141	0.7637018846266032
K208S	-1.9853356610358008	-2.1268372281299137	1.173776315120415	-2.6481316006201405	2	Missense	0.6480386677604827	5.0501566	9.913416	1767	1401	0.7589838599302321
N231W	-1.6026994861809818	-0.9942406315615048	5.626680909927858	3.169824887939935	3	Missense	0.6262363787143014	0.7528729	4.701847	1556	1261	0.827388685802514
E238Y	-3.2034341063714	-3.260181627866129	8.725701852964608	1.845002405228435	10	Missense	0.686261993345399	5.2355256	7.35787	2483	1729	0.8022866047976329
R225A	-1.7414327626584771	-1.8389225878764728	-4.092870669061224	-2.86747381385	4	Missense	0.6881133171181478	4.8506417	11.240757	1198	1042	0.7821948223733939
D192I	-4.043110661032078	-4.438936645881946	15.268486200002917	-0.1468759594780418	3	Missense	0.6799719995306628	1.6362319	5.1240563	466	607	0.8570580880327209
E257N	1.2270371205919672	1.3490857819864968	-0.1113343309326035	-1.2830849800763533	6	Missense	0.5607463634406386	1.4249401	7.282399	1358	1273	0.579645292844641
K201K	1.106917764568936	0.6028984289181252	-1.3371248848887836	-0.5550413454176752	7	Synonymous	0.3926683791204761	1.7347882	11.217603	1841	1626	0.5997264099363728
L241C	1.382420160549391	-0.2362833120130704	-0.6322891892726388	7.567448355527251	1	Missense	0.6838515099237487	-2.9062	3.9507291	714	731	0.8238824850928025
D230F	0.0383745344528751	-0.0100955229247138	3.7017905845975303	5.318884838747579	1	Missense	0.4926150252087023	-1.0309836	5.6255264	2606	2208	0.7850783928140181
L248S	-0.2449199344891524	-1.009630594074331	3.589270704428321	-4.451394075930392	9	Missense	0.6129089331420617	12.519667	6.20863	1071	898	0.8013417436912724
E257T	0.734895965934907	0.776460589382912	0.01645798209689	-1.7940068594931202	6	Missense	0.4808182618272004	1.3404834	7.884224	3127	2760	0.5617519220478231
Q234H	2.036240666434232	1.630750795346852	0.3831636130258751	4.8092523752410745	1	Missense	0.5510415068506253	-2.7157602	4.8578987	1807	1514	0.6993324773014962
Q251T	1.4621663393523208	1.311788581111247	0.4755759057672815	-0.4141822565109794	6	Missense	0.491446555000565	-0.27166426	6.582228	1389	1327	0.6524741097751113
L204R	-1.3617939134645662	-1.523931439804291	0.6865848451061747	-0.2926213201045233	5	Missense	0.5080709163646151	0.38870046	9.746774	1208	1175	0.6100090829982787
Q255L	0.9241586559163756	1.439800131288706	5.003421770473302	-0.3437313207588347	3	Missense	0.5673065319155168	1.143765	5.465318	1773	1404	0.7101118574613632
A179S	3.0032957158540152	2.699843625536221	1.7160701255212092	-0.2160933532967163	3	Missense	0.5706206379782977	0.99202347	6.884448	1649	1268	0.6184813749860387
R190P	-4.485119446721638	-5.381145185755938	2.058370106166964	-2.16981465072682	8	Missense	0.7259308584185178	9.946557	6.6851687	600	378	0.7305405155259383
R196S	-5.086934494595024	-6.324314856853901	8.954018332162013	-3.485024888513368	10	Missense	0.7270945813103014	6.107538	7.5439925	565	606	0.7989224179700369
K201Y	-2.6770755116865264	-3.1560724663759965	2.634061145788532	-1.1533211287397809	5	Missense	0.6494555906782846	-2.5266416	9.800786	743	904	0.6731168076986892
A242L	1.1427423731054922	0.2447481599685717	0.0030083758756683	6.955374844680578	1	Missense	0.75196112031708	-0.726766	2.5128381	1403	1192	0.8090116355422479
N209D	-1.3880557050016955	-1.2279745574814522	-1.3475425598170483	-1.61407214049667	4	Missense	0.5899564593181035	2.0348892	11.742097	2716	2600	0.7284381588892868
S239M	-1.1640097594077758	-1.503963946569305	4.122241700041363	-4.560926073583808	6	Missense	0.4352338445869315	2.1805594	10.38421	2891	2522	0.6841831853692687
L226A	-0.2959162843412082	-0.3528919684566331	-0.2503294111005013	6.699999610736225	1	Missense	0.5836366686768374	-2.886087	5.2185407	1344	1226	0.6750075732843939
R235F	1.3806618614843047	0.8722324243827545	0.4498144433754751	3.6399034820697818	1	Missense	0.5244103910464405	-1.5137281	4.918334	1637	1767	0.6560569486836767
H222D	-0.132140158572849	-0.4847658930496549	-3.830249571561029	1.1127031067801527	4	Missense	0.4458551907491347	3.1358197	11.587418	2164	1792	0.6427063530238134
E236G	3.2679650052928637	2.195116223932505	-1.712951717632949	8.394364363506778	1	Missense	0.6531010013484242	-2.1676252	3.1862655	718	755	0.746982995768224
R189I	-1.1234601843679968	-1.2517989400705245	1.3933038569029537	-1.2170138445330432	7	Missense	0.3311015167731073	-0.7066875	10.134825	2017	1741	0.579322863897332
E186M	-1.9232267815851785	-1.8504870448584827	-0.6705990323998444	-0.778896579697822	4	Missense	0.5997408778830641	3.6796439	10.604497	1244	969	0.7057010838523443
Q182C	1.086961271971676	0.9428863450702852	0.5947522991260236	0.2250504535134296	7	Missense	0.3053823404802414	-0.19616954	8.184888	1899	1578	0.5793455313159748
Q184F	-2.354790549769909	-2.1931206234061627	9.771829660031043	3.5272502508511545	1	Missense	0.5373210023052872	0.34455597	5.6605134	1963	1773	0.8437819572273354
A244V	0.987767744985786	0.688079411638526	0.1635039248572868	3.5504718398659145	1	Missense	0.5747844705276359	-2.5389936	5.9337907	1999	1807	0.7046956432033298
Q182R	-0.2924071678865526	-0.3555968435302579	1.5608682131651406	1.5347190057676234	5	Missense	0.5930823193093041	-1.8409213	9.146181	1134	1158	0.5438513105387717
E253S	-2.222439126608755	-3.517787289785113	7.894841284007276	-0.1029183626106769	10	Missense	0.7039215464633581	5.3702245	7.3103857	847	662	0.7046572860196323
E262N	-1.9863869136961052	-2.060279868572244	4.261976900245989	-3.50046946189853	6	Missense	0.52388366925006	0.9459605	7.992897	1365	1368	0.628505533267438
L263R	-5.824369797356329	-6.101632780685396	7.541063856609751	-5.48325675424073	8	Missense	0.624866598056113	9.712452	7.5044527	2680	2221	0.8787002329276382
R220K	0.5811638936346459	0.7406912719674954	-1.5925210346962109	-0.6436759885404705	6	Missense	0.4571693948133997	1.4899145	8.639901	1535	1236	0.5531447235934085
R225C	-6.052279598674819	-6.237184919982308	9.88118921959549	-0.7210232436282644	10	Missense	0.7333519758463628	5.811102	7.3624167	1322	1083	0.749239417989418
R196R	-0.0126588758014146	0.2620817929423526	0.0395754203409177	-0.3030185962983494	2	Synonymous	0.6511348018368837	3.931993	4.0665145	991	883	0.5653251199469687
Q246K	0.5238962274055619	0.5183376696768249	-0.3904205570551565	2.0788012730796592	7	Missense	0.3253891358583176	-0.24403365	10.20671	1569	1473	0.5536932609301031
E223I	-0.6115594010239618	-0.441660704564085	4.625070911728553	4.705819113954446	1	Missense	0.57958414795801	-0.98632115	6.040189	1506	1460	0.7960965156732354
K270K	0.0431289640733242	-0.4679084544903588	-1.148080310404712	-0.4555974561015959	5	Synonymous	0.5358120687235652	-1.7042698	9.237227	879	768	0.5554357244252714
Q184R	1.2004272598990502	0.9053413253267728	-0.9622974409431484	1.7285358822088863	5	Missense	0.6426042721739982	-1.9259748	9.203144	642	617	0.613582646462465
M187E	-2.7107657273039374	-2.978157848908967	-1.8456571736002951	-5.095411527079008	4	Missense	0.5657681679507722	8.615354	7.6849017	2746	2516	0.7941192531089325
A179N	-0.4531982150040473	-0.7914873455592589	0.042776161025332	0.5093973372595122	5	Missense	0.4191030906735291	-0.9148046	9.962449	3908	3664	0.5886375686337945
K265K	-0.4199313581797332	-0.3866514191265884	-0.28712565353566	0.688845288713554	7	Synonymous	0.2370412009889108	0.28351277	10.794565	2266	1972	0.5500016044153511
S268I	0.9324614529284588	0.8550284507089871	1.3013379425405285	2.1883789452721585	7	Missense	0.4678435916313673	-1.386557	7.982221	1738	1625	0.6377579056680371
E223C	-0.7255875332397108	-1.575836500056794	3.13985942952723	4.227011882596584	1	Missense	0.6246226838827574	-2.5523326	4.752017	1489	1636	0.7177667659182949
I229E	0.8599040811446301	0.3941152805336213	-0.9839485632826876	2.187945921818599	6	Missense	0.3974729231228432	-1.4368253	7.6071577	1922	1742	0.5903991629955041
N273T	-1.5339510716795846	-1.575225203327416	-0.5496000682201869	-0.31895090292387	4	Missense	0.6559094791754501	3.2394373	10.821969	1098	1186	0.6684435957618915
T199D	-4.796523513957883	-5.120285544689187	25.831729120731616	-4.650831813406498	9	Missense	0.711560316490622	11.510335	5.5711346	407	269	0.7849189427014587
L215Y	-2.696450367132382	-2.842210748086284	2.9006130292087184	-0.7560880542235692	2	Missense	0.7543548899974998	4.70699	4.8290396	1531	1518	0.6656134220537031
Q251E	-0.7344670114681563	-0.7290828907416764	1.5253797228777597	2.147613051338575	10	Missense	0.5401135141879853	3.2533476	8.898063	2623	2322	0.6425105171136917
T218G	-2.014691941617965	-2.06743950816336	-1.3851022055194735	-0.9357108341923812	4	Missense	0.4886894228765205	2.6357796	12.108703	2886	2421	0.6888328045174965
E262K	-2.8452350741502723	-2.421380315813765	4.719903883401274	-4.572050249802024	8	Missense	0.7272475358039662	7.3753095	6.2362094	741	634	0.7416124600691858
F237K	2.570712731694816	1.8445511138227604	-1.118450527461262	8.573578079174826	1	Missense	0.6863452530482106	-1.3668034	2.6199594	1095	1051	0.8209040625596032
L183E	-1.8637365356154107	-2.69396529019878	4.152366421003556	-5.3097696223527535	9	Missense	0.6714281921002834	11.660407	6.7774787	1686	1298	0.8389466526112489
R225L	-0.6505208447859113	-0.9771642415037818	-0.5256339838176501	-1.0238356556140804	2	Missense	0.7002015628743528	4.819141	4.4531727	1514	1477	0.5803825803825804
E257M	0.6967123127219772	1.03781933274339	0.7159953931972798	-1.2364881001743655	7	Missense	0.4793489637917987	-0.9743409	8.775641	1012	922	0.5666192786844155
A250N	2.955939501245151	2.872798345856069	-0.9185445139429936	1.8144581679879663	6	Missense	0.5679545742820711	0.34431377	8.381399	716	642	0.5872432306255835
H252W	-0.5061928593806704	-0.6574360927565019	7.262614474282916	1.597251916283318	10	Missense	0.7096881691557069	5.1559753	7.3644233	1945	1454	0.8123115913031879
R189R	-0.5465297245177972	-0.4991273619873288	-0.2465561934145142	1.076090744560894	7	Synonymous	0.3334672866891336	0.06368328	9.281231	2146	1861	0.5564772875068563
A250I	-0.3264726617734673	-0.1223707452070026	0.3286000801192142	-1.4600734122816028	7	Missense	0.4457759622849171	0.13067855	10.900615	2576	2513	0.5573976807487893
V227N	1.082145455038965	1.0727419025583362	-0.2411686745896052	1.9142107898180591	7	Missense	0.3843181903220565	-0.33901873	9.908848	1523	1496	0.6100261296571609
K233S	-0.5052203471311011	-0.7452750391975973	1.325404372181127	5.3625137470558935	1	Missense	0.5983809336273567	-2.856529	5.1016345	945	935	0.702465383316447
L245M	-0.8588574880633464	-0.9263060897241568	1.29443332801397	-4.08570609787478	8	Missense	0.7587313247104448	3.2934113	5.1133356	661	572	0.7073908154047527
A242Y	4.401817086031031	4.371569067163591	1.3756328417781631	5.624549618881086	1	Missense	0.6521868582218054	-1.0381505	3.7573414	1054	867	0.7826514865205343
H222Q	0.3440964662585252	-0.449948430120098	1.620413062264355	2.2950436113237167	1	Missense	0.5074297740713551	-1.4805995	5.3309045	2992	2600	0.680675052768076
I229V	0.1150612500208354	-0.3238162886174826	-0.4269160069494068	3.386764143901331	1	Missense	0.5237725806493367	-2.429058	6.1619706	2151	2117	0.6845258009526997
L241W	0.5988029366253675	0.7446341343561298	2.134943113423983	6.97039903921239	1	Missense	0.8459400602262848	-0.3602467	2.836489	535	445	0.7699068289447297
R225E	-1.3633891911658746	-2.172975825746639	-2.660438770386156	-7.109891585268803	8	Missense	0.5914691896878793	10.977838	7.2400265	1940	1583	0.8692901145349546
L245S	-3.786856495088092	-5.166855105184894	6.125822014057017	-5.03671338573019	9	Missense	0.6376544878977867	11.506588	6.9224977	1186	1038	0.8908721646816885
R189D	-0.0916508669906716	-0.0934228113095257	2.2759458852035035	1.523161343112236	1	Missense	0.3375978956619309	-0.656074	7.449601	3455	3259	0.708926096893784
Q258G	-1.0446029937751358	-0.88136410224675	-0.927303340430973	2.403838029495792	5	Missense	0.559371441317565	-0.5761462	9.603337	1822	1756	0.6124264727616684
A193H	0.0837227417107167	-0.7187428602088589	-1.53173251624746	-2.819707582119756	2	Missense	0.7912942802430977	5.7249064	4.423006	937	1026	0.7532162524873895
N209G	-0.7838479366175302	-1.1788927162211864	-2.433451943164935	0.986246331125219	6	Missense	0.7349257263247042	2.7204733	7.3735766	472	431	0.5401402536323172
N209I	-0.9568384132114288	-0.7850699069054797	2.9869131645421967	-0.0611268273342515	2	Missense	0.8242961561031497	5.931519	3.9099493	395	269	0.6112943493895875
T218C	0.9690689266307644	1.144832170978224	0.8542516951952808	1.4009763141148066	7	Missense	0.3523364781729469	-0.91332644	8.300665	1836	1563	0.5993953136810279
Q182K	1.1997558464401814	1.1288308989303313	1.0342687625995075	1.4109724853526422	7	Missense	0.4328140165556433	-1.2193927	8.73594	1408	1087	0.5553369942354452
E236N	3.696744776412024	2.835620629070017	-0.459207122542073	7.9358373182766915	1	Missense	0.6425153400457148	-2.25965	3.3726254	840	812	0.774635241301908
M200H	0.3830601728494619	0.3279499811373674	-5.4120505163825445	-1.720346525082371	4	Missense	0.432946105292128	3.4735284	11.382989	3063	2748	0.7763525758362247
N273R	-1.4843470051379626	-1.9007595696467687	1.8030812304044723	1.0820220072174125	5	Missense	0.6095929748102699	-2.5069168	9.865237	976	853	0.6570697495756045
T10fs	-0.1411971843358036	-0.3631056631436535	6.455137605482873	-3.2653023712687355	3	Frameshift	0.6611062586392784	1.6660118	5.6903167	945	860	0.6391933316536491
A193P	-8.306669959762791	-9.020735694454531	3.0156978617253234	-7.337216734427926	8	Missense	0.7626720247559027	9.015024	6.1811767	680	680	0.8516628873771732
L226fs	-3.19277670023793	-3.910159875471401	1.646827002914083	-2.542357134244266	8	Frameshift	0.8578969299582523	6.4589067	6.2015133	96	100
L226R	1.988687180423864	1.412933203740935	-0.5315341273229102	6.399293259589163	1	Missense	0.6013726206429321	-2.9234867	4.4235764	1680	1305	0.7549010685656647
A193W	-2.196366598083487	-3.441124826050601	3.241348619285303	-3.4907445556095587	9	Missense	0.604743771197254	11.389747	7.0680313	1627	1354	0.8502475561440087
E264D	-0.2185166576947297	-0.1163070627596617	-0.7314495676511243	-1.4208319530024809	6	Missense	0.700290889630529	2.7970042	7.351076	545	482	0.4960539771464141
T266fs	-0.3567082122019866	-1.360045199069805	2.980303160211104	0.764386364121216	1	Frameshift	0.7995234782166278	-0.39792168	2.9414773	357	262	0.7203569599882964
E228L	-0.4885631708187091	-1.0468270277938028	3.2781756317680983	5.286435061560248	1	Missense	0.6727230928764913	-0.91243076	3.4661891	1373	1199	0.7723911873439389
E223Q	0.3089830566794504	0.4680964403713813	1.6313298745314746	3.0874313024547804	7	Missense	0.2781125947076781	-0.3860799	7.4566693	3044	2836	0.661719525300672
Q255F	-0.632724127828288	-0.4630665370793305	4.170935472647624	-2.365035138244066	3	Missense	0.5921556665180626	0.77519405	5.000286	1390	1048	0.6999290608775387
Q184L	-0.3984716442773696	-0.5968076268578915	4.809248193751007	3.0728119824684827	1	Missense	0.5219932706613374	-1.2539474	6.3033996	1769	1320	0.733534406211244
E203W	-5.896124863410416	-5.799075042932381	11.935472490492756	-2.269569476831165	2	Missense	0.8584161601917388	6.1784177	4.129548	328	292	0.8315777924072856
E186Q	0.0473977261258489	-0.3051503014159043	0.716501948429478	1.5762480514474813	7	Missense	0.5891515848535184	0.59801555	7.9360256	865	790	0.5514555990746467
L245T	-2.9170004770265865	-4.44847564775276	10.489070575486204	-5.725454347911166	9	Missense	0.6810015479367653	12.470076	5.707333	875	703	0.8548489719375796
K261M	0.6716031487470463	0.3199077829980202	0.1035631817910902	3.231282762896312	7	Missense	0.3865716538110551	0.2325981	6.980989	2760	2827	0.604022408009119
L215R	-0.5279168774319957	-0.7113997642500469	-0.1849559837418434	1.7717918919625752	7	Missense	0.3919486498533576	-0.14675334	10.615379	1915	1604	0.5925421304885591
K270D	-4.012440671283396	-5.038345832772139	3.760515041566349	-6.710646806019147	2	Missense	0.8004360250512113	7.260662	5.0083737	511	424	0.8756654394135193
D272M	-1.5574459737991846	-0.9396997402366094	2.0860669629011457	1.618084095926035	10	Missense	0.629010330304997	2.943274	8.436998	993	1267	0.6350427093157813
K270T	-3.182881374949744	-4.39306642677285	2.974736152464754	-6.370184548921167	8	Missense	0.706895826525275	8.435791	6.311056	1954	1816	0.9017474953435544
K233I	-1.0703623215054177	-1.8509180715430131	13.037120111962778	-0.9481274464649864	10	Missense	0.7807242331434286	6.1219306	7.221286	704	570	0.7272662345778206
E262V	-0.4333426118587522	-0.5295996485971048	1.78735845491652	2.6104938795932977	1	Missense	0.6875014079171142	-0.5573137	2.3617423	1502	1434	0.6346536339222834
H252E	-3.4997250486042795	-4.883551134572107	10.221293345827837	-5.107206544191898	9	Missense	0.6158521419357958	12.643205	5.98661	1147	758	0.8820603095039184
R196F	-6.601902124447522	-7.811938473875873	22.007655106091008	-8.780361487019714	10	Missense	0.7826066094145072	6.675875	7.0155077	650	652	0.8884528170242456
L204S	-0.5072111635145743	-0.373255658915308	-2.403564412880693	-0.7958155687520032	4	Missense	0.5828998027728686	3.6843212	11.205546	898	796	0.5924069825168726
L263E	-4.096149714418648	-4.966777265898936	0.9529751468850666	-6.292113142675564	8	Missense	0.7001429212828637	10.036507	6.779022	881	809	0.8855054184724515
M187N	-4.428790371964407	-5.331294601411575	10.447886841932236	-4.8304050075674585	10	Missense	0.7055010605752687	6.5660634	7.531576	1907	1357	0.8173008245092125
S268Q	-0.9995571276018538	-1.283663983171409	0.8200260580836216	2.921703297445863	1	Missense	0.454976566381749	-2.4288437	7.3148413	3092	3042	0.629589005345171
E236S	1.8644227067947177	0.7634141921441818	0.3562622053123878	5.387496783021977	1	Missense	0.5950950593847956	-1.7335551	3.836051	1171	841	0.78577069302016
D185L	-0.3831032913489524	-0.6630927769975057	-0.8113600735641237	0.8086987201698589	4	Missense	0.5038614679775607	2.1663468	12.19456	1334	1389	0.6546868747499
E264E	0.5429179398437165	0.4807748112292147	-0.238931059066362	-0.8552210355587461	6	Synonymous	0.4600278320832167	1.2304505	8.305047	1822	1599	0.5299304257115451
R189A	-0.9182774571225732	-0.838061932850821	1.2785836023174468	0.349402238043859	5	Missense	0.6430775070182362	-2.6086795	9.34571	1033	797	0.6066936792932109
A250W	0.6904053058813255	0.4765121029656917	3.439057386956807	1.3616116972437322	1	Missense	0.5210725411582864	-0.11316331	5.619632	1951	1535	0.7444204042648579
D254C	1.3303058548281868	1.4156618139396369	-0.4610144802866051	2.8932272889327653	7	Missense	0.2743288429281536	-0.23357691	7.38162	5107	4527	0.6561399340741367
H252R	-0.2362125583530182	-0.8548145131227678	2.0522183847064728	4.018471588394412	1	Missense	0.5383857066849803	-2.4959424	5.29496	3149	2693	0.7113787676409986
I210L	1.581651733112567	1.6486464580946487	1.479101241881668	2.1501002032687566	6	Missense	0.6493998764773103	1.8174349	6.5418973	790	803	0.5722985210855831
E253I	-1.793274425731211	-1.4700429859307538	4.501341179166451	-7.015666093813447	3	Missense	0.657028479058881	2.6882675	5.1328115	1583	1439	0.671664839592938
L197Q	0.993467308486488	0.7103830995655437	-2.4101617748496738	1.8162866760982888	5	Missense	0.5734572270487351	-2.639855	9.404677	2366	2137	0.6449060037910211
S212H	-0.3721599274977599	-0.0036453817454495	-1.2867841985426862	0.7246966428454535	7	Missense	0.4286732291023565	-0.040440504	10.507183	2524	2296	0.6188421887888397
E213fs	-0.2157768770042598	-1.2460959541798258	3.0932845583724915	0.9491073097801046	1	Frameshift	0.5835956946190461	-0.57484525	6.878556	1276	1028	0.6306451082848599
K208V	-3.3544491850334217	-3.66581516411997	5.992615193007965	-2.541815502205214	2	Missense	0.7952398971907888	6.044806	7.6364493	1205	1008	0.7252131621879521
L241Q	1.322095151787054	1.0996321110210658	-0.3335664936991845	2.796431727859133	5	Missense	0.7035166451912496	-2.817729	8.358061	1125	1020	0.665412790245901
E194R	-2.111360189780987	-1.8561200842501988	3.370685116613195	0.226183948956272	7	Missense	0.3453175493807859	2.412727	9.419156	2561	2107	0.6676070380567167
E253Y	-4.943201807680332	-5.8553952176934985	19.841613147451422	-4.321584882660918	10	Missense	0.6970529535872433	6.041058	7.380833	1918	1789	0.7775638557309716
L241P	-0.5794381992621288	-1.3461750123768903	3.81612268037888	3.180375514677925	1	Missense	0.4984351758667086	-2.1960201	5.1640186	2859	2682	0.6695134130667912
D254Q	0.7210558851882137	0.7626741409918953	0.4030013453239807	1.0413262802056191	6	Missense	0.5521239109520744	0.3419863	8.561378	571	694	0.5859638387983059
E257I	0.0019654181969229	-0.5217517723900955	2.605655659541436	-0.6498673025196002	10	Missense	0.4800100522159488	2.8613305	8.944084	1633	1561	0.5905399659863946
V191H	-2.390205760555313	-2.115304351658078	4.580972836348878	-3.606162875124626	6	Missense	0.5574193416253795	2.4759967	5.8044977	1793	1674	0.7515449343362064
S268S	-1.0322886983921946	-0.7337270710466559	0.2420292888875179	-0.1502391718040528	6	Synonymous	0.4886796859269026	0.9153124	8.861088	1161	1088	0.5812160913748214
A179T	0.318165306527263	0.4132044634345251	-0.8267940205117845	0.9796321177466032	7	Missense	0.3576224245517273	-0.46023163	9.1296625	1990	2139	0.5404631048007043
H222A	-0.5510184860534668	-1.546564430249057	2.3538571576334646	2.3470914611485574	10	Missense	0.654869481998231	4.484902	5.4349484	2751	2764	0.7159275143229594
L188P	-4.216947823535813	-4.600436377021868	5.578149296283248	-7.03924108286826	8	Missense	0.7699757763598528	9.998861	5.6739306	446	371	0.8763985704020978
R225D	-1.260489779855306	-1.5715338979279077	-6.92584648349069	-4.221104315980534	4	Missense	0.4900804808798632	5.3239074	11.328922	3134	2953	0.8228226886448796
E238C	1.4265601497311864	0.8754668927037594	1.113717692235908	1.762128275085462	2	Missense	0.8155577737152233	5.7419796	3.7464561	830	829	0.765042027520513
A193D	-4.139756080621317	-4.925261831269702	0.9668578449040472	-8.358173768309557	8	Missense	0.6387954990189114	8.93477	7.435824	1451	1222	0.9132773375684023
R235A	-1.218168628329921	-1.3803776991641188	-1.4210571717537157	0.5588646828981765	5	Missense	0.6253021213637544	-1.972696	9.650805	720	558	0.6771571475812548
K219W	-5.046730672680415	-5.914240428843057	18.26267026088324	-2.061348544777209	10	Missense	0.706204705926118	6.198772	7.324028	1888	1497	0.7446025279990724
Q258V	-1.2147990774774602	-1.1164706996564624	0.4039474260548948	0.6718650822641867	7	Missense	0.3563375479222932	-0.0488689	10.480436	2058	1611	0.5560076286039696
V227V	0.6204946577709077	-0.0986432970589278	0.5981960036067897	-1.8174109457044845	5	Synonymous	0.6994589094446773	-2.1658099	8.300943	565	484	0.5996724615772234
Q207Y	-5.046635933966137	-5.284777228531629	1.5265833508462006	-3.957542942795023	8	Missense	0.6497103271762961	9.482238	7.622623	1011	747	0.8392191472548615
L188H	-3.330012483437692	-4.701097363014794	11.253852074396448	-8.398204316060609	8	Missense	0.7257893961086931	11.011944	5.8649306	629	440	0.9077005672466288
R240H	1.02675787842127	0.098340455547028	0.1791124957147639	6.558483003663341	1	Missense	0.5574654484335669	-2.8591266	4.0815806	2942	2622	0.7637950851595375
D254K	-1.104016870300133	-0.8238845417695609	-0.9590126078054102	-3.370338410789685	6	Missense	0.5669409309187666	1.6134014	7.8448567	1292	1039	0.6110348765161764
E178K	2.818578993856333	3.150581566083921	-1.183757965375214	4.590092008144863	7	Missense	0.4138521949719212	-2.577242	6.965096	3881	3324	0.6637286753197195
N273V	-1.004606030846647	-0.3544794226156309	0.737636820546518	-2.1243368337688286	7	Missense	0.4932852271969463	3.265313	9.660952	2126	1858	0.5821214032814462
Q198G	-2.885208402189158	-2.957070068971067	5.257651123374454	-4.523434849589333	6	Missense	0.6604184200939451	2.8427546	5.610674	1485	1518	0.7317809368117864
K260Y	-1.1618196467682866	-1.3322372251273888	1.7850179661728405	-2.304778233452732	3	Missense	0.74706325169041	3.4165297	4.992013	577	402	0.5339017693245098
D205P	-6.909308346361208	-7.089279397543905	12.137573286010984	-5.309343116701123	8	Missense	0.7169617810352586	10.67154	6.1755595	626	526	0.882257057412337
I210E	-3.993846620681067	-5.309825584904541	2.6714935918466294	-6.505714907234737	8	Missense	0.7452619271164892	10.122365	6.5597878	1044	826	0.9079712693158072
G232A	-2.68195517249975	-3.822633157445941	22.002358741667194	-6.261177313333562	9	Missense	0.6475812822559797	12.597681	5.297806	1644	1258	0.8501107722782599
E194F	-0.4067500108816781	-0.2213345289829109	-0.3104335997831421	1.1431164670422058	7	Missense	0.3399721423389661	0.03946664	10.718304	1699	1595	0.5517693946265375
N231V	-1.537108076439398	-1.423794193218305	2.6451974254201533	-2.244148451488677	2	Missense	0.5684192340209661	3.9113116	4.384158	4794	4806	0.6036903187200806
N209T	-0.7543422517675402	-0.6012340390607195	2.2017669244564244	1.0428222011679935	7	Missense	0.6721685663717312	0.98125416	10.442029	793	688	0.6066678923821781
V227C	0.4491023131171437	0.2631796659376105	-1.1512445377881246	1.4371583027520023	6	Missense	0.6219228796417555	2.5237956	7.7378116	905	860	0.6164772727272726
Q182D	-1.0665336221600072	-1.3189530266478582	2.33010084224574	-2.6237575935407067	6	Missense	0.4241224425131176	0.43540817	7.7685966	1794	1976	0.5639742487033128
Q234I	0.3505774338480009	0.0182681002634142	0.3372905308214968	3.0615894927846865	1	Missense	0.4400986073633757	-2.3248546	6.4293804	2667	2392	0.7088259106892647
R189Y	-0.917440265615715	-0.9743528606308932	2.2681823059228696	-2.243720759532445	6	Missense	0.5832975866662666	2.417938	8.382609	854	732	0.5187864175205947
H222K	0.5404302873882512	0.6141306114124911	-1.481953933246231	4.86195748852048	1	Missense	0.7898072433493735	-0.6640034	2.4768784	1652	1713	0.7319822093031079
V227K	2.2319691597663947	2.1673086587217365	-0.0800187530820021	0.1979631394209546	7	Missense	0.6291986572285629	-1.337445	8.762596	649	614	0.5761916759649186
E202V	-1.930752057779357	-2.1015552719447013	9.13473956690951	-2.658765870689918	3	Missense	0.69405333650782	1.6282359	5.590086	545	390	0.7888555661213111
L271Y	-2.199100405961242	-2.724209342880747	0.2891284460802075	-3.791314821299993	4	Missense	0.6215906795739007	5.906079	10.36044	1807	1652	0.8209381376185669
F206A	-5.060071183074342	-6.527217709710975	-0.2563930533563052	-8.001289469128924	8	Missense	0.7411343943095715	8.670397	6.5108604	1602	1549	0.9149335924846128
K233R	-0.0047066792192721	0.4296527848731201	0.403161774706509	-4.953499107724626	3	Missense	0.6745714751156742	3.0811667	5.134469	1712	1533	0.6399383685097971
Q182Q	0.0984706464537965	0.2941610246791661	-0.4146256488376685	-0.2032656436420164	7	Synonymous	0.155287349063939	0.20220117	8.7308445	3215	3108	0.5428755318170799
S212C	0.3227994225256351	0.5295169195973077	1.4291530241235413	1.1852479648528778	7	Missense	0.531227534635115	-0.7321573	10.5340605	1894	1444	0.585282948841546
R190G	1.993192453114501	2.16874457090007	0.6393251532858059	-0.0910372394229409	7	Missense	0.4478767436958588	-1.1693103	8.753469	2885	2513	0.6676933736457547
I210V	0.228292756417606	0.1539038567141268	-4.713353101230682	-2.1659645177036517	4	Missense	0.4378195074962965	3.403087	11.727989	2716	2845	0.7131736787440797
E264S	-0.0289696893873328	0.8939675528651831	1.1505696247257775	-1.7784445498448327	2	Missense	0.6422942271843003	4.193538	4.5806904	1110	1208	0.5685224281283394
K260E	-6.088140271964409	-6.688954811571346	11.974124670226653	-5.769402184850442	9	Missense	0.6559968108069428	11.780508	6.666127	1440	1272	0.905425720923876
A193Q	-2.079678929264424	-2.07728656230375	-5.700575073748126	-4.864466732183786	8	Missense	0.7326369613667394	8.543357	7.1683006	676	653	0.8397723333276503
L183Q	-4.812896715920839	-4.728430456700702	0.6279735051360253	-7.526894511383764	2	Missense	0.8227865914408631	6.9105783	4.9642105	1075	870	0.7983885421293374
A269I	1.2987260406873595	1.2943484068474198	-0.648857842336403	4.251124435368963	1	Missense	0.571910037819175	0.48095936	6.7459774	1219	1115	0.6597812229326637
Q251F	2.002194049897112	2.4420950119642395	2.753883513815896	3.6826360912730154	3	Missense	0.7485397489472926	0.65504885	4.308664	749	649	0.7969171795702408
F206K	-3.981775889977836	-5.390597337398017	-4.757575315396178	-8.095821878369646	8	Missense	0.7081537332335692	9.269562	6.5234313	675	568	0.902643673957038
E223E	1.6235719197825578	1.4269237568100643	-1.0238654586897955	0.3590786968551287	6	Synonymous	0.5378164392777603	1.2993735	7.2039094	1863	1784	0.537790824092194
E264C	-1.0624972318083028	-0.5873732128008259	1.8465409944594944	-0.5021346794870466	7	Missense	0.3540635472192621	0.47128737	9.891465	2053	1884	0.5751618188166411
L248R	-1.5727825336212966	-1.33081893055969	-2.018941269934062	-1.863600766122666	4	Missense	0.4893515250819174	3.4913988	11.516455	1230	1139	0.6826544963977151
R190V	-1.0328684498088363	-1.1693099160481304	1.9077616217962157	-0.8928090179235424	6	Missense	0.4295941176249825	1.2107674	8.24077	2603	2438	0.5875047990977696
D230fs	-2.7442592881152192	-3.520489814615921	2.9256733303924625	1.0440612906486786	5	Frameshift	0.755257323040131	6.057372	6.1456904	288	314	0.6354938271604939
Y259V	0.0321989127873513	-2.308099525467495	5.288931088735419	-3.2612792726011817	9	Missense	0.5719735919123343	12.694762	5.9874835	1291	1354	0.8737345106392727
E217I	0.3251237232938963	1.3507377971854808	4.642301760969172	2.048837315659773	3	Missense	0.5807892420009622	0.74673706	4.718324	1523	1253	0.7989254265685415
V256S	-4.541944599666314	-5.751134742791059	7.207076193035706	-5.85811861517551	8	Missense	0.7485311743473316	9.274818	6.4054875	1435	1325	0.8928434497792676
R216W	-2.3843566430441534	-2.1933237535342887	4.44193811676376	4.152635474069738	5	Missense	0.6187331283780988	-2.2813132	9.418064	3196	2855	0.7669334032970396
R216P	-3.5170206300881826	-3.968472503361173	-1.1093585688880596	-3.7694204156845217	8	Missense	0.6614437876332662	9.176402	7.42993	885	797	0.8320915667854444
Q251K	-2.404536913342909	-2.1675756730431663	-1.4475423072333482	-4.410130678201392	4	Missense	0.5844763914948161	5.0669813	10.750464	1692	1497	0.7046088376137638
A244S	1.9908534224885857	1.3024828993641957	-0.1246121759046268	5.614172803464731	1	Missense	0.5072322726175483	-1.9158889	4.365554	2511	2270	0.7862495532848194
K233F	-2.367410807170626	-3.1920144114104936	13.41017881113175	-3.0573514248688785	9	Missense	0.6536886775885088	12.329022	5.301736	974	793	0.8050230193087335
K180P	-3.557085209664062	-5.049274291343383	8.758496510541981	-7.0571774485226495	2	Missense	0.7901219169924786	7.2265325	5.0968323	2125	1482	0.8774337682133487
F237D	2.4529750942309816	1.1311116474389085	-0.8150098898904706	9.912436888524388	1	Missense	0.6182626991735858	-1.88873	2.9074712	2286	2256	0.8112752687957219
L241F	2.0342963283702105	0.9310542228416168	1.134770912693084	7.409513412934215	1	Missense	0.5476569553029137	-2.2554486	3.6383548	2817	2179	0.7929085411942554
N231D	0.5552856830010097	-0.055129821920248	-0.0697888114821005	-1.452095219821239	7	Missense	0.4581008198119731	-0.09336361	9.340224	1548	1374	0.6246984334068484
E217G	-1.3376879757745277	-2.0371996379186865	4.523893153442128	1.708214852871938	10	Missense	0.6318912611495636	4.5214496	5.6956043	2708	2121	0.7072865953374677
Q182F	-1.098944028342845	-1.3197271117485037	1.6780814873004857	0.056075312742588	7	Missense	0.3360888956655822	1.2541193	9.201569	2177	2158	0.5935461230062942
V227W	-0.2539492617126052	-0.1201830054046055	4.1612746310207855	2.5323969193004223	1	Missense	0.4927251745232006	-1.3518592	6.5622387	1761	1723	0.6889623088968156
R221F	-0.4300975525456855	-0.4906157135318371	-0.918691844346276	-0.8997361748357133	7	Missense	0.3102859874737894	1.7818807	10.754228	3667	3359	0.5558458565977362
D243L	2.047512243609791	1.627396450430134	1.2996505094674946	0.9778495967947478	6	Missense	0.5505212466159692	-0.18822089	7.06211	1633	1288	0.6622648298284306
T224F	-0.0078473935165707	-0.2311317068359345	4.059872757898461	3.604818335340105	5	Missense	0.6270781513696272	-2.120818	7.9489765	521	463	0.6799250312369846
E214H	-4.293749936738447	-5.026789985146735	7.035298374698961	1.683312066773615	10	Missense	0.7535549041714746	6.158708	7.6102586	961	1094	0.7141640395995796
Q246N	0.3213272801535338	0.6937248453968986	-2.159362935614229	-0.2129332071569885	7	Missense	0.3438319663099443	0.80917704	9.211135	2041	1837	0.5896412402303418
R235H	0.8785820690963264	0.2426307017054256	-0.4539846752449111	2.3420034750043417	7	Missense	0.3473863824319721	-1.6804634	7.046902	2843	2803	0.6446725396156496
N231I	-3.258968958501474	-3.382397818169862	6.69710708333742	-1.7577813474949988	10	Missense	0.5555499166815795	3.7421749	8.429809	1698	1601	0.7144013834490025
E253F	-1.2106216905021097	-0.5251422723894686	4.768097137313909	-2.519930021009161	6	Missense	0.5544449940485936	-1.1725961	8.292131	1710	1647	0.699102193787568
E264R	-0.0207344017702104	0.8234884089924419	1.0979954225251565	-2.0073295866022285	2	Missense	0.6388909932424574	1.283133	4.662125	813	782	0.5788992046853682
K180M	-3.761771445058897	-5.2081112268304	17.558690426514936	-0.0100802730105592	9	Missense	0.6268559487797987	12.836144	5.345049	888	805	0.8274519538255802
R221I	-1.4842976172435671	-1.8109588666179688	-2.6330298852002407	-2.8956358759558296	4	Missense	0.4857021177662982	5.371567	11.398648	3381	2827	0.8080991208435424
E238T	1.5773311211691017	1.467324582784517	0.8668042794121924	4.017513815500525	1	Missense	0.6713834323607237	-2.3037803	3.4412487	644	672	0.7260592107920352
Q234F	-0.4112573052075087	-0.4234399953673066	1.4453301317554286	7.183134597516477	1	Missense	0.6086054074534217	-2.9804268	4.9779716	1655	1829	0.7098978400656665
A193G	-0.7384625846784952	-0.7375604983307805	-0.7391207804933823	-3.027449676333674	2	Missense	0.7887296015164862	5.0993514	4.7018514	783	718	0.610602166792643
Y259I	-2.7245352287691893	-3.638797177673729	-0.3507753636722455	-2.7479003403258044	4	Missense	0.6368395794035143	5.56783	11.375444	994	840	0.791515391827648
E213C	-0.1050585053715159	-0.373610048837242	2.1484462752611573	4.026738356974296	1	Missense	0.5327293215604311	-1.9666709	6.803271	2398	2358	0.7861573200708855
K219N	-0.5705679805039923	-0.5046164585626401	-5.442819671149404	-3.371009398945823	4	Missense	0.5644791824547329	4.8440175	11.390884	936	835	0.758174581822685
L241K	1.008680975130816	0.308600578297072	-1.87909025037459	5.53802678999976	1	Missense	0.5175869277533596	-2.6239057	5.4467483	1911	1574	0.6483127475759485
M200Y	1.606313444056536	1.472609384387534	-2.8496724887752776	-1.239946670638779	5	Missense	0.5792862141098384	-1.1255122	10.191788	1573	1131	0.6834523109655384
M187R	-2.215120421647798	-2.4265352030174725	3.348275751406087	-0.9378596906401138	10	Missense	0.6149202953341385	-1.9110067	10.384861	1765	1420	0.640248366849352
R216Q	-0.1085725187923464	-0.3136699988734066	-2.3130586483991293	-2.32810879003806	4	Missense	0.458837652124086	2.5461864	11.707108	1845	1697	0.6825482233068996
Q184A	-0.0421735262155925	0.0966743101286404	0.2966446951465085	-0.5932062488391866	7	Missense	0.4357287497817372	1.1335517	9.047098	1272	944	0.5129607398514962
I229I	0.755858237901945	0.7426954232270826	-1.1324836630411617	-0.4550658981459831	7	Synonymous	0.4439006148225791	1.2655948	10.269296	2916	2879	0.5601154638100452
V191V	-0.7829219843301717	-0.4437491250253749	1.242466609258614	-0.1372309019931464	7	Synonymous	0.6486839473164123	1.4634517	9.412515	1145	934	0.6100827082969941
V256H	-1.892355136360302	-3.1231283823985496	0.5997595128407606	-2.917673575107825	4	Missense	0.6189603908241923	5.0425305	11.81125	832	807	0.8341444979075641
D192D	-0.2872223040560551	-0.3512138585376615	0.239961404341763	-1.0294833913866344	6	Synonymous	0.365826140653043	1.4642949	8.606016	3718	3938	0.5394516379223578
G232D	-3.974675534487608	-4.5627068090729885	13.047242502214674	-7.596276246412447	8	Missense	0.7041306988606932	7.5491147	6.4076643	1224	966	0.8310692110431184
K180K	0.8049565196036487	0.3925667656980773	-1.184281484680597	-0.3587668477274585	7	Synonymous	0.5684376859528775	-1.4518808	8.447915	887	877	0.566835446299732
D254P	-2.9010253086451625	-2.950708927986714	0.0073341864609432	-6.165540424857786	4	Missense	0.7031393402899018	5.7529106	9.925325	1741	1626	0.7311960722304089
L263V	0.1649298918939311	-0.2818423690295494	0.5415345927037658	-0.0070713037569649	7	Missense	0.5183049504497906	-0.4285395	10.549964	1082	946	0.4941467555823643
K181G	-0.1753296839781991	-0.6282164767565743	1.080018598356437	-0.0508914502761735	7	Missense	0.296127660618049	0.21787183	10.06996	3619	3201	0.5732949419585365
D254V	0.6608347167454612	0.4420380763593999	-0.541737590707065	4.52712191310788	1	Missense	0.6418690947347228	-3.1744442	6.238028	757	525	0.6162072467876039
E186R	-7.017955982783292	-7.624221242342264	7.768970166755437	-5.627269279451383	8	Missense	0.7226519031265299	9.363711	6.5255284	1135	1024	0.8707605470171608
Q207I	-1.1571365102027764	-1.0802165823288723	4.323795066251412	0.7391663666703102	7	Missense	0.3751690380330753	-0.3102776	8.094963	2495	2052	0.6627519872417831
V227H	-1.9451501766642647	-2.5631441724984523	2.0382431553685745	-2.375026357532576	2	Missense	0.8101222344059065	5.896541	3.893734	2141	1865	0.6837507516168007
A193F	-0.0920358579391186	-0.1421878047140315	-3.1127844004411696	-1.1613187903673696	4	Missense	0.3674675606340457	3.1577013	11.68456	2761	2569	0.6836436888701697
E213N	-0.7615495515818588	-1.2945059208211194	1.8005755721529724	3.2499961824513965	6	Missense	0.5540506689963561	0.5284978	6.7301474	1584	1221	0.6492468415937803
V227T	-0.5074777004583315	-0.8740497326481201	0.7533125143320725	1.7929054106092592	5	Missense	0.6685714920971	-2.4073393	8.16945	1169	948	0.5862806417985835
R189S	-0.3045348717558727	0.1409715034834811	0.5795762120600982	1.240624213351711	5	Missense	0.6457844255491012	-1.870525	9.501335	604	545	0.5724769134707024
R225G	1.0379946715931945	-0.1758520223080925	-2.074175451211538	1.4487067263081004	1	Missense	0.5946139034283802	-2.5149243	7.401736	1801	1697	0.6220775294244683
E214M	-1.099428558225706	-0.972493343695531	3.756125332957051	2.2797536494361097	6	Missense	0.6576508160046682	1.7978985	6.6220517	1262	1129	0.7028276675616784
F237N	2.9136224913383466	1.6598304409347655	-0.6285431852644775	6.385969087284602	1	Missense	0.6837382061110759	-1.2716683	2.5049481	1504	1016	0.7809841749751048
I229Y	-1.3080231097899506	-1.2616231021355264	1.585281914853244	-2.080305213861449	6	Missense	0.5048791455382817	1.783792	8.18761	2597	2313	0.6168939628351906
E217L	-0.100506789160572	1.0448388089850562	5.005411216625875	2.267963038188824	3	Missense	0.5590637757945253	0.8640482	4.9313426	1427	1176	0.8097244025815455
L183D	-3.1635517325670306	-4.022275990646355	3.458558609289621	-7.408632510900326	8	Missense	0.6938010557013101	10.260033	6.775578	1087	926	0.8999748047367095
Q258H	0.3561541687003121	0.3718097217524848	0.4944512156703017	1.913166530337835	6	Missense	0.5589508721572072	1.3374588	7.387445	1733	1835	0.6027310395057494
E186F	-0.4464827114352737	-1.019002756741228	-1.5239481083240562	-3.258187180884089	8	Missense	0.6426722491763975	8.767876	7.991709	1235	1011	0.8018724354821294
L248W	1.7265725673307988	1.4707546457630256	0.7675943929134061	5.707509514816771	1	Missense	0.6602242450606072	-1.544577	3.444051	1304	1073	0.766940625289028
K201P	-10.010711293493532	-10.627815941273449	5.960151232286129	-14.023433883659845	2	Missense	0.8219211641919943	7.018951	4.860985	706	745	0.9288294628196108
L188C	-0.805113632730523	-1.9569705275773384	7.468471203389328	-5.228002437150074	9	Missense	0.6912521283827162	11.443522	5.6944623	1014	893	0.8746708039941123
E228A	2.150946902953014	1.5861495569826016	-0.7113131673957873	5.465403223808213	1	Missense	0.567011748088422	-2.825644	4.6097374	1144	1151	0.7384038525648008
A193C	-0.4393444495059095	-0.4912984151890616	-1.868373763300938	-1.0246553175916455	4	Missense	0.497048713937025	2.9628928	10.882886	1031	962	0.5811293808422309
Q246P	-2.088942819375104	-2.2123113912091763	-5.770264807315406	-1.1086818132555538	4	Missense	0.6103480354930989	5.825662	10.711446	1491	1290	0.811360435461155
K219S	-1.7571486988863527	-1.9785806629377376	-1.7935439830958335	-1.4731800448347998	4	Missense	0.6262110847840188	3.6677997	10.004637	2441	2659	0.6705096853556238
E203D	-1.4953469960421932	-1.883093618933998	1.5941541819587834	-1.0449328203968598	5	Missense	0.7414051838682395	-2.9894288	8.717753	1699	1486	0.6652639460521235
R221L	-0.7709408214073696	-1.0764784877641846	-6.167613081154884	-4.395894143590892	4	Missense	0.5211430120923601	5.1109343	11.409438	2021	1638	0.8027396751050146
R235S	0.2754536271266696	0.1040325098531714	-1.4063487290940406	-0.1512607931301303	5	Missense	0.5718516777398477	-1.3558594	10.080837	1013	929	0.5726519702955638
S239Y	2.009210559229552	1.707882057003685	-0.134861229482467	3.724904488606852	1	Missense	0.5009273511863468	-1.5350375	4.858604	2046	1474	0.7059240362811792
T224E	-1.9582783865529796	-2.4766175229576515	-0.262736941363352	-6.2121937299005126	9	Missense	0.5688416395751233	11.120882	7.1887717	1463	1255	0.8394329954203903
V256W	0.2440723103744489	0.6125627655211792	-0.3118514391301503	-0.7664218740157135	6	Missense	0.4399583815468012	1.1896406	8.210266	2069	2175	0.5587603930461074
K181D	-1.124516711276549	-1.1931256617773671	3.543466077754264	0.8901484050540737	6	Missense	0.5379925462504502	-0.5822575	8.006278	1707	1751	0.712533696844184
D192C	-3.956264336141606	-5.0893477583204	21.35709232550027	-0.1343958439609608	3	Missense	0.5749979199640187	1.6172773	5.0202327	1819	1333	0.8702491931516874
N231C	-0.602271869780612	-0.8548049291555231	1.724834044745179	0.1782065205434221	2	Missense	0.6358525664359791	3.917576	4.007577	2664	2429	0.6108102500259363
Q234P	0.0640828132490026	-0.6775641744849148	1.4338314723393404	3.314084287736473	1	Missense	0.7829995988769427	-0.3155359	2.132625	1085	836	0.6998574892920131
K201M	-2.232073712570489	-2.2198906842357085	0.4234885601727419	-2.6249552671095664	4	Missense	0.4542834406591212	2.9340937	11.007864	2009	1952	0.6574942547164769
G232E	-2.0410100458007703	-3.075634816618586	13.94535422419321	-7.456206994131616	9	Missense	0.7071462256363797	11.97206	5.2373896	1755	1342	0.8782849340453025
V191M	-1.3607817831168718	-1.3413818894675211	7.913866136271425	-0.0948917845797281	3	Missense	0.6416013750583656	1.5637997	5.5845346	1617	1437	0.8427049832278589
L245D	-5.087159656525867	-6.34759897744083	2.117214141906436	-7.154688901857403	8	Missense	0.6619367432667426	9.695513	7.509145	1678	1636	0.9053515649901192
A179P	-0.5668436131246487	-1.5070761589226005	15.319431910875318	-0.7000449498103806	8	Missense	0.7840951438925288	11.33862	5.538228	349	225	0.7694832318892469
S239P	-3.306465744461277	-4.116416805407196	3.943125049949285	1.5955877575976627	2	Missense	0.8326954282136003	5.857099	3.557342	823	1112	0.8493884600472313
S268G	0.9244995791974416	1.1929132068673534	0.3765739175277581	-1.8951701488429584	6	Missense	0.4895041572239947	1.4029086	7.270385	2471	2393	0.5492285438017324
A244P	-3.1676221708339334	-3.924514540631576	-4.309995454969149	-1.173929473081729	4	Missense	0.5437099355042622	5.2139807	11.194406	1503	1486	0.829251953475556
E194I	0.5330747055101767	0.614173515254732	-0.6665435635642031	-0.0650554678570964	7	Missense	0.2093642607679956	0.72451913	9.536259	2796	2374	0.5729673343655106
A193M	-0.9176035883924808	-2.072108281511817	1.0974971095771413	-3.776882625512597	2	Missense	0.7044897536826672	4.8283734	9.754887	1474	1294	0.6722250873875423
Q258N	4.106096423398153	3.5034982881753822	-1.8057712777303572	1.7378014331804368	5	Missense	0.6132074667164374	-1.5542738	8.867298	924	838	0.6264344121486979
E202Y	-3.0301559553298096	-2.815727800073942	8.389307634540245	-2.6660266946830395	3	Missense	0.584984291361498	1.0030226	5.6105833	1496	1354	0.8065043561284162
Y211S	-0.8907154924292986	-0.8236212700718886	-0.334258986433555	-0.1245250693005104	7	Missense	0.3475932600467673	1.4241486	10.931578	1935	1715	0.551101171062032
R221N	-0.8307305769776351	-1.0518408839695017	-6.231885663495795	-4.353692732899763	4	Missense	0.5649806407160116	5.6410484	11.184872	2468	2329	0.8410304862685815
E262W	1.2663667032387158	1.7875288333411858	1.408872580977186	2.333816061064256	8	Missense	0.8116107522182359	-0.109202966	2.8158016	328	286	0.7591539347979629
S268F	-1.054822170123035	-0.8059872763000948	1.9758503676835344	-3.815103068633304	6	Missense	0.6212397471722217	2.8235104	5.721011	1334	1414	0.5913007627293342
Q182N	-2.612228807386834	-2.776556506189133	3.8394152327530047	-0.4954606526622214	10	Missense	0.5953053709017371	3.6122088	8.631839	1152	1193	0.5957823775284092
K201N	-2.924203005871348	-2.8356444088393333	0.4649154970145605	-1.8472945248235777	4	Missense	0.6238626616604047	3.652253	10.657759	2186	2027	0.6791490687902333
E217E	-0.686768984270534	-0.6343218956414802	-0.4215343560868209	-0.3988089566125281	7	Synonymous	0.4839451783871672	-0.9618708	10.607255	1856	1674	0.5060329451264295
Y211D	-1.2189146420166477	-2.0252318775849245	-5.644077680934297	-4.229761374153862	4	Missense	0.5442997585339023	5.4526386	11.286664	1952	1480	0.8032014879161902
Y259H	-2.8642581356339663	-4.410343436533685	9.780393273923906	-5.742587286905076	9	Missense	0.6757960167586562	11.939332	6.016107	1201	966	0.9050838442372834
E178P	-0.1078957017341585	-0.4971089309408334	-1.6846120182779751	-0.694873543800264	4	Missense	0.3909906219415911	2.790212	10.915535	2135	2297	0.655187181469026
A242N	-0.3094649375837427	-0.6090045916940334	6.104868866861039	-3.760250145331453	9	Missense	0.6497580335785177	11.891768	5.843878	952	809	0.7358169277812134
K265T	-1.2073461458322503	-1.0928790944677766	-2.353250224598653	0.5386608737560501	4	Missense	0.5779568851918595	3.4315367	11.195508	1913	1682	0.6803266985806669
M187Y	-1.6123551262347329	-2.670129776099136	5.766143566589265	-5.038573572161276	9	Missense	0.642383198296399	11.509044	6.421967	2169	1915	0.8478877560260725
R235C	1.0759798889301466	0.8292010665901353	-1.2759311594324552	4.174652665115859	1	Missense	0.5053327256775428	-2.893721	6.7033854	2650	2440	0.6435929534442023
T218N	-1.0068889098901217	-0.8113260750085964	-0.2595365676557573	0.8625261922044885	7	Missense	0.4078832330777855	0.7176887	8.722099	1735	1573	0.5575011474881997
A193A	2.943230328745845	2.6763110814036244	-0.4924369910166684	1.179675746825092	7	Synonymous	0.5151468942398131	-0.29475525	7.1990333	2070	1473	0.6244355019002905
D230P	0.3140053830281561	-0.2165906467261701	0.883506669990525	6.155667835563586	1	Missense	0.6292406392925614	-1.7833527	2.8146775	1299	1359	0.7160162310538251
K180F	-8.740879390733832	-9.362159713280883	28.75267675842872	2.1194263473156125	9	Missense	0.6264402575299486	1.6824285	5.024878	1723	1557	0.898175801485906
D205W	-9.41323444789294	-8.026993990080165	17.952181081411368	-0.7898976379874239	10	Missense	0.7793446794600581	6.084074	7.356017	688	544	0.9130302527515072
V256N	-2.5061294826184404	-3.805689105722245	19.8836830053124	-2.29601079348784	9	Missense	0.6615424170342831	12.472147	5.413544	612	506	0.8267465716445308
L183N	-0.4614871875681426	-0.4416844618611157	-2.5202462328724016	-2.5515414264188347	4	Missense	0.4602303835711391	2.4775922	11.580017	1655	1444	0.671161582912735
E223F	-2.047202552754578	-2.165016725425827	7.676476349418414	3.0801873731590206	10	Missense	0.6927978205767038	5.223743	7.350249	1495	1350	0.7674486069858304
E178M	0.0557584706446148	0.1245827034447129	0.111279597288922	4.3516356161004	1	Missense	0.4760242820523651	-2.7436152	6.8529034	1451	1389	0.5626151086412656
K260V	-1.7920906158909915	-1.617009722790569	1.3479322760494916	2.2744366745058637	6	Missense	0.531970743581364	2.159511	8.770762	1310	1024	0.6681037698818202
E257E	0.0851732039104125	0.3660679137803827	0.4948199019015341	-0.0281702390003726	7	Synonymous	0.196981160959561	0.102840155	8.769878	2455	2226	0.4836053129703924
L271Q	-4.243245488620835	-4.781025695391705	5.110003293410599	-7.077893591912801	8	Missense	0.6836428542627638	10.707549	6.3443813	1067	977	0.8903857839432069
R196N	-3.1240955878910706	-3.978768980012516	0.1348079835891871	-5.511800474410904	2	Missense	0.7989848005857955	7.0424356	4.9360147	1321	1111	0.8945002783921068
Q198Y	-3.663639531777422	-4.030883934001089	7.485283919743534	-3.19988774153613	6	Missense	0.5850147303726774	2.5573473	6.255442	1870	1519	0.7707899941359697
Q246A	-0.4360283254706524	-0.7265546569997694	1.1252712825709623	-1.9359454585656255	7	Missense	0.5458195508989118	3.355594	9.653333	3428	2883	0.6142980523781972
L226P	1.2129273936482938	0.3889608765677138	0.1898929043129681	3.8305128514954143	1	Missense	0.6023606936738026	-2.4342992	5.644776	1102	1181	0.7747758947633634
E214N	-0.3604289270232893	-0.5298240187775544	0.1632602245528001	-1.215825818869043	7	Missense	0.3336306075214649	0.60754675	8.770396	1914	1572	0.5724410744877384
I229L	-1.412103961747042	-1.407095789095964	0.2662522629222788	-1.0313036585148063	7	Missense	0.403304050369952	2.8119223	9.982455	3954	3684	0.5824444088281037
Q251W	-2.660379800350614	-3.180345800532967	8.920184137461233	4.779211630638349	10	Missense	0.7245320683310355	5.360616	7.359823	810	569	0.8023294664081414
A179V	-0.2932281320287619	-0.3934674100992089	1.1491910419432576	0.0062203140408316	7	Missense	0.2655422897147933	0.10933167	10.246209	2620	2275	0.5385117312231015
E264W	-0.3775905532229016	0.3269509940209087	1.4760828776352883	0.2893318559675799	7	Missense	0.3325868849985162	-0.77554774	8.463539	2055	1954	0.6349677582310286
L183A	-2.0088144307115465	-2.735356714695592	-1.783970973433038	-6.558795363661153	4	Missense	0.6268152020103097	8.539167	7.5554705	2723	2636	0.8634463735743052
E228C	1.4743561042875584	0.8067541952011121	-0.4301955176424526	7.430238964904658	1	Missense	0.6373925694361188	-2.8333762	3.9480479	1221	939	0.799260239075054
G232S	-2.43119829562772	-3.1738599947476405	10.819614676260985	-5.90433145091802	9	Missense	0.6391959905979172	12.563583	5.503221	1441	1262	0.8277329861985948
E223H	0.1823109545498628	0.2320779630335251	1.7413415932443352	4.684035785640633	1	Missense	0.4835460893352432	-1.6813747	5.842768	2162	2185	0.7168921208330075
L245Y	-2.3373175632901253	-3.881775679268597	25.668443497793	-2.723868175604925	9	Missense	0.6465599943468885	12.602952	5.3873158	735	511	0.9133994099431888
R221G	-1.3771054775547429	-1.534846502085903	-2.900616963624484	-2.189176150080112	8	Missense	0.7074776812009267	8.73343	7.2706876	603	578	0.7242784119297436
S239W	-1.4567438878715724	-1.539606482985824	4.407418462278084	3.871739134647155	1	Missense	0.4581155974077311	-1.4999588	6.426034	2856	2639	0.7652779495636638
R196C	-0.7270918268901723	-1.6447230359216627	2.686329505878459	-3.4598034705149407	5	Missense	0.6964615225815486	-2.4927902	9.828403	634	625	0.6662617427923552
A242M	-0.0614622870526543	-0.3750723048371794	2.8628396533123857	0.8105663535369472	1	Missense	0.4346334248521328	-1.220346	6.914507	2530	2261	0.689108071899602
N231E	-1.5918931012165225	-1.8625356320817732	-0.5332240566003332	-5.212488355795023	4	Missense	0.5584526534322041	2.3807433	10.822308	2806	2472	0.7791484859937241
K219P	-3.7707446395811015	-4.288764330154836	-1.6385302111314315	-6.456917693943616	8	Missense	0.6796187984327515	8.110725	7.6543517	1088	859	0.7902455369318402
R240A	-0.9377191362373	-0.9258276568271264	-0.8253596918730731	0.3760768035513481	5	Missense	0.4594084353356835	2.3041234	12.127085	1971	1658	0.5891672861369831
A179F	0.0198127663450847	-0.2241249498984529	-1.2843910613244955	-0.5261388643734386	7	Missense	0.4069582418049277	2.7731912	10.030548	2071	1912	0.5253013486096193
F237P	3.495739188732266	2.3100162106830355	-0.1821172265131303	8.07085169579996	1	Missense	0.6528003805470282	-1.7576523	2.9402032	1402	1314	0.8121497881645483
R240I	0.364696761289344	0.065584340602056	-0.3806918318306773	2.5670789633771944	1	Missense	0.4655999244190922	-2.3977268	7.322977	1753	1755	0.5494623933777373
E178C	0.1931957317289931	0.4674088293310235	-0.2378439599904452	3.631621676401806	7	Missense	0.4120504935298608	-2.5523837	7.105228	3193	3127	0.5926535874546726
L241H	-0.1556941693831301	-0.8649421908649246	-0.8304027868540674	2.8619109284655826	2	Missense	0.7033920565563021	4.9548607	4.558651	3839	3286	0.648319355792808
D243S	1.0678557095424983	1.2032934180601398	-0.9334740807225068	2.146315374540988	7	Missense	0.2176075323202889	-0.2764045	7.597557	3363	3413	0.6079232414040674
S268W	-1.4190920638084052	-1.509263501256271	2.6154636781960234	-1.0302605697444431	7	Missense	0.3306004534330938	1.2071592	9.2001	1747	1656	0.5607135653218602
E178W	0.3560805077474655	0.3631161471936322	3.681522624936157	5.6356353753696204	1	Missense	0.5506581709029146	-0.84933335	5.4801407	1245	981	0.7223839485744248
E228M	0.3765369502259063	-0.1516089934635384	0.9692579748300314	6.966240656842982	1	Missense	0.6172653230572067	-2.3272183	3.1099746	1747	1429	0.741643967160589
D230G	0.713224938607123	0.5740177103807655	0.441373296881057	1.8161715263826677	7	Missense	0.2792676241784966	-1.1350299	7.5382442	2391	2194	0.6441860694895242
H222L	1.785420432679488	1.7399641624601765	0.3844405360563435	4.103996137277317	1	Missense	0.5659206323103456	-1.5654315	5.0207195	1923	1756	0.6521502924841434
K181Q	-1.023876642534287	-0.9933022311470544	2.999034509837096	-0.2852744335472649	7	Missense	0.5074711565081582	2.5263724	9.197892	1506	1343	0.6120592486507273
V256E	-4.237612651330852	-5.275482533814532	10.866763810096286	-5.221197778597992	9	Missense	0.621530302927614	12.376197	6.02243	1291	935	0.8876291257243638
Q251G	2.9644398805931527	2.0999759607110224	-1.3714326211575412	5.174512089125928	1	Missense	0.5691052598931823	-2.056017	3.9243689	2695	2858	0.8067790665426843
D230M	-2.560030263735982	-1.5983430662520366	3.94570144528129	-0.7182877596964733	2	Missense	0.6259851105342129	4.121191	4.545479	3497	3324	0.7492136639602077
E178S	-2.274405850677839	-2.288042122706682	0.5325094559387118	0.3103344729244454	2	Missense	0.8234759421891362	6.0211577	3.881432	1861	2115	0.7174031533328016
Q234fs	-5.464274821277076	-6.382410888738052	14.445047401906738	-1.0501097962950094	10	Frameshift	0.766351321976191	6.393217	7.208143	218	203	0.6827916351725877
H222S	1.6981146057653422	1.4113711152274773	1.2928715941679134	3.325169707564549	6	Missense	0.6227848895742983	1.7648512	6.6456738	2164	1633	0.6947825913991328
A242K	2.6121871663081606	2.0993042184060835	-0.642550377088264	5.7668100959019775	1	Missense	0.5448681632009549	-2.0112717	4.555824	2766	2329	0.7846427459872838
D230S	-2.054410894956656	-1.6673433096820898	3.820906830499456	-3.2725763917389363	6	Missense	0.5130738907899898	0.78584737	8.074017	1708	1551	0.6369447574530835
D230N	2.293181872878132	2.582210730190774	-2.7121094940664423	0.6051652907445018	2	Missense	0.8267865016004996	5.773401	3.8247774	656	762	0.6856509426931963
R240F	0.152221963082909	-0.2500804176733491	2.2891778017141533	4.303700852579031	1	Missense	0.4817657470302088	-2.3885758	5.3965936	2679	2463	0.7405841281605594
D272T	1.2063962540351942	1.030386865889521	-0.3556642717157307	0.2138608196478881	7	Missense	0.1668018397958167	0.025170818	8.572397	2202	2170	0.5364679815480731
D272S	-0.1656863099522101	0.1018395605224693	-0.023465530001621	-0.786498447173146	7	Missense	0.4277615561690597	0.9196161	9.151689	1277	1057	0.5067248644808424
T199R	-2.051973579800593	-2.479282112710747	-0.6886905976991211	-1.303374289292867	4	Missense	0.5893989824697934	3.0712762	12.076789	875	910	0.7068715126500038
V191Q	-2.4425973218064136	-3.2375904282759618	1.9336475669513056	-3.4192808623984368	2	Missense	0.7321327250846186	8.079354	5.8953886	1747	1482	0.7965361583229784
M187H	-2.0285628743004454	-3.006950234347116	1.5388416548485102	-4.99984715540384	9	Missense	0.6506376761084701	11.557472	6.904731	870	813	0.8207626966130368
Q182Y	-1.154884677982338	-0.755772666680358	2.900238459279767	0.6875278533918998	7	Missense	0.5698457990149923	-1.0551661	8.361347	1554	1446	0.6258024691358024
Y259A	-2.521245031330204	-4.223455477591288	16.593805237615676	-5.099647884855697	9	Missense	0.6103010189134104	12.594465	5.9745035	1179	938	0.8809828302042249
A250S	-0.2643558839719014	-0.6818802176787988	0.0831021610910349	-1.8683297084607544	2	Missense	0.6931748122406545	4.620764	4.6007404	2403	1985	0.5581958928851216
L248F	1.775590154966285	1.1940663511609362	2.368054229889448	4.474526047542065	1	Missense	0.6803382179525586	-1.1596808	3.740581	910	647	0.757072147855558
R190F	-1.376443376615213	-1.5405043893966432	-1.6941888710978728	-2.8363296278291505	4	Missense	0.5539303102489842	3.916304	11.429714	1285	1192	0.6706096743690728
M200F	0.2310391201182845	0.4005033831872921	-2.4487183634693643	-1.3938063702053325	7	Missense	0.4761634337955693	0.98956704	9.5571995	1588	1543	0.5747285069512362
D272N	0.6499846533143406	0.6615162662973797	0.4579735475250957	0.8667919554466837	6	Missense	0.5376329675104493	1.2940714	8.252528	1015	746	0.5775033498247784
F237S	-0.1722768671745518	-1.1839941764364703	4.002253787782546	7.252676349694228	1	Missense	0.6636895203500323	-1.6917288	2.85103	2524	2283	0.8121512407226693
D185W	-0.9949633874556884	-0.2383246265578468	1.9064035389395664	3.051540815835493	7	Missense	0.4778312003134584	-0.09252999	7.750984	1811	1507	0.6472283692593502
K265E	0.1657525194463453	-0.1786865510560233	-1.188389944815813	2.3122459579316303	7	Missense	0.4081886142808345	1.7514058	11.722504	1994	1921	0.5438542196924121
D192P	-1.5803268748710164	-1.7985835666363292	3.6597903899014224	-4.851887943741538	8	Missense	0.7654479035596873	10.045388	5.58713	927	715	0.7948375827295687
K261D	-0.6244413445650583	-0.5420671941808142	-0.0790077041328446	3.77391139835006	5	Missense	0.4406664214903104	-0.77145904	9.512112	2073	2072	0.5742616725405021
L183L	-0.0133823631894444	0.2194708621870934	-0.1445590167044917	-0.4037545819491646	7	Synonymous	0.2729412970061886	0.77694917	10.737729	2759	2555	0.5054408981637768
D243R	1.6356397413575507	1.6202411939801191	0.7650390780798138	4.470887426914922	1	Missense	0.524577971093264	-1.7919152	5.8119373	2244	2168	0.7791060994818688
L188T	-0.2200309508731462	-1.9524044124712208	-1.653317006624428	-5.896391623086818	8	Missense	0.722139044135315	10.014881	6.0926723	1617	1536	0.8788283245787767
E238K	0.6272437264403199	1.178135855105399	2.5171603632752837	-0.3129164747738783	3	Missense	0.5588370725849898	0.8160815	4.845718	1771	1385	0.7706210472937418
S268M	-2.0369976939627072	-2.187356369078916	2.4838847407058364	-1.0337978430766683	10	Missense	0.5877214866054228	3.441671	9.507078	2111	1810	0.5680551699137705
E264F	-0.5016266190767531	0.2090400705600973	1.598952049976845	-0.57793236768538	7	Missense	0.4267627727137945	-0.8372496	8.776265	1341	1186	0.6270981055561554
E217D	-0.8385392699144422	-0.9978788042987524	-0.0800928369993176	-2.333680845548125	6	Missense	0.4614379131909932	1.2528324	9.691209	1317	1147	0.5632646916038321
K270I	-1.7419276189397683	-3.4022172019893766	10.283587520047831	-2.657407246787416	9	Missense	0.5905044578186234	12.808315	5.68083	1732	1220	0.8314052551340687
N273P	-3.9055849063663706	-5.0620127533924855	6.545442480469722	-7.672967127001808	8	Missense	0.669924941275631	10.878047	6.316309	961	888	0.9042021613450184
A179R	-1.1120688475622669	-1.4544857596014924	3.4550569773287068	1.501463692250598	1	Missense	0.5934184710732265	-0.8545007	8.007398	1428	1215	0.6304542018827733
V227G	0.9354903618661244	0.5278160706639127	-1.0643604140786675	2.4901978814869112	7	Missense	0.3327764641866567	-1.590921	7.0014462	3208	3196	0.6476935721419788
S239T	-0.0686324728868937	0.1182458417318014	-0.4282789763033448	-0.7886020720550255	2	Missense	0.663253509463018	4.218032	4.5962224	2782	2684	0.5633566447094783
N195N	0.9024609314217444	0.8295890810387778	-0.5840810295426968	0.1366270164422207	6	Synonymous	0.4320940896482729	1.25274	8.444228	1656	1243	0.5835483618734849
D230V	-1.5172241656992844	-0.5271475404238097	5.688422835348277	-2.860349812641744	3	Missense	0.651059095704566	1.9628849	4.7037616	980	805	0.6649341384493872
K181F	1.046614762861749	-3.191351517755609	9.215981451303993	3.008189227256339	3	Missense	0.5838447289825724	1.5599622	4.9093084	1104	1028	0.8942686098957057
T218K	-0.9220158874973214	-1.6122929130046215	1.0129784563217774	3.537288442037312	1	Missense	0.5619327847333043	-2.598409	5.3404126	1822	1641	0.7169671583010406
R221E	-2.2385690032384904	-2.989722139740813	-4.901134644449517	-4.693313770189693	8	Missense	0.6343203035739616	9.115214	7.579581	1214	1022	0.882021767351684
D272R	-1.1115060256066416	-0.9242337225544526	0.4623903131550702	2.230922454275289	5	Missense	0.6147323171088841	-2.24699	9.373031	3947	4390	0.622951072248777
V191P	-6.568656100634673	-7.710349333137396	2.221654196781052	-7.498770674397499	8	Missense	0.7192058154989244	9.065845	6.978735	995	921	0.8862908746977558
Q207Q	0.5023028977031461	0.0413487372647982	-0.8898192604852282	1.1770740439400331	7	Synonymous	0.2654337222810278	-0.8306502	9.885271	2462	2023	0.5471359045969291
D272C	-1.047631473992218	-1.2799404664966891	3.151576062764502	-1.5890104283346385	10	Missense	0.7001453093003918	4.5055747	7.732634	1395	1148	0.6132343576100606
G232W	-1.9670583825463488	-2.12706472756887	6.176828562377136	2.3833485232370446	1	Missense	0.5029751700510364	0.27125454	5.741028	3721	3329	0.7700133481288497
L271W	-3.493625514413995	-4.1448665636420525	7.474352197349937	-4.8795287948344175	9	Missense	0.6478150442317411	12.588236	5.834057	1061	974	0.8728818292505837
M200G	-2.351303209924937	-2.5898995416659143	-1.512887590399262	-6.424358677769378	2	Missense	0.7897114481912422	8.161052	5.9802256	970	885	0.8287328144471002
F237I	-0.0056301944384988	-0.2573558249251764	-0.2336631887429509	1.0979605547419025	7	Missense	0.3528382301249027	0.05259926	8.535083	1770	1402	0.5541404083540181
K260T	-2.41813768113318	-3.7327463537027312	8.689948004524105	-1.7568775203225997	9	Missense	0.5718767276310586	12.654016	5.912151	1479	1288	0.8794338186160133
K261F	-0.6975755788572906	-1.031499085001707	3.2378876743287943	3.143394977114678	7	Missense	0.4366356208826482	-1.3761768	7.1493745	2523	2093	0.664273934682098
Y259E	-3.7157715286363953	-4.6081755020513375	14.226368403176885	-4.637413915166759	9	Missense	0.686244520056531	12.440234	5.589152	1051	980	0.8511295048944592
V191Y	-4.268531121018084	-4.375246390892403	10.368802399115888	-2.2587753133705664	3	Missense	0.6702433976076532	2.2255394	5.2157307	2118	2256	0.8061155461677314
E223V	-1.4689149378028703	-1.5220811716918288	2.809968693174928	2.331006359362325	2	Missense	0.7933252673880755	5.703667	3.7633297	2047	2159	0.7480219324467712
T224Y	-3.027607533408891	-3.906599721026504	9.77405756676962	0.5168092584714596	10	Missense	0.6573084926257988	5.5434847	7.3051476	3185	2854	0.7136337242770543
E264Y	-0.8182289788722286	-0.3872389634321347	2.161352073627857	-2.586122451409616	6	Missense	0.6791218901717953	2.453182	6.3013268	882	820	0.564207905384376
L263W	-3.3391993035904948	-4.351230223311653	18.370360810502355	-5.130081429136291	10	Missense	0.6813616478207132	6.6038547	7.286426	1221	990	0.8335146024221655
E217H	1.6372656476509924	1.179240809252264	1.17979791026577	5.911586460469772	1	Missense	0.6308579617537737	-1.3810339	3.6609416	1222	1057	0.8047101881688349
Q198K	-2.0312434440776097	-1.7946703339257613	0.795275705478463	-2.149676896875861	6	Missense	0.5535091631159476	0.42841393	9.615457	2224	1861	0.6647982746480826
R225M	-1.9334064780599836	-1.956993493013118	-2.0583507565200354	-1.863996847853273	4	Missense	0.5574644707575542	3.0921388	11.076347	2067	2093	0.684669166812024
A269Q	1.298047332528144	1.1733610168415147	-0.7042082115603512	1.719828879847575	7	Missense	0.3717001964473621	-0.41231856	9.037968	1703	1758	0.5337001210246463
G232N	-2.0179952016799	-2.800742357122575	10.913094545232685	-4.942000326030179	9	Missense	0.5969720817817782	12.521005	6.2147875	1020	787	0.85473460989334
K261I	-1.871262566502948	-2.5837665871873536	5.358810007897808	0.8838193272015527	10	Missense	0.6135516471078541	4.772834	7.3969817	1829	1428	0.6459489726360891
S212W	-1.3983808518365752	-1.4304061110052548	3.398189425102623	0.1308892830936693	7	Missense	0.4491485491689564	-0.34990546	8.344982	1731	1451	0.6302666419467857
K219G	-2.2903957900316216	-2.4587438624562106	-2.197674104452784	-1.016445406692525	4	Missense	0.5221345868772224	3.9012697	10.863384	2334	2088	0.747924810950021
D205S	-0.4285520796070818	-0.0767367047815526	2.621297218480687	1.4009661527145296	7	Missense	0.386692529829074	-0.91931444	8.237021	1904	1700	0.6583354794672562
E213Y	-1.4730000268320405	-0.4271573353457537	5.455628991720888	2.2434687516128533	2	Missense	0.8114488228537888	5.6681247	3.8146076	1084	837	0.8057346781305114
A250E	-1.8975376465727425	-1.7855532623296195	1.328794998403046	0.0572350411474926	5	Missense	0.5636719580607146	-0.093956016	10.942817	1060	949	0.6036427838133595
Y259T	-5.158950979410108	-6.43372263022229	16.976904009308328	-3.570504942821395	2	Missense	0.8016706032719423	6.948615	6.0888467	281	259	0.836482741244646
Y267L	-4.630139262432669	-4.771653537356243	4.76249072255543	-4.647292776879032	8	Missense	0.7261483960488673	9.344458	6.436055	1278	1020	0.8194386933517368
L271K	-5.802774827369694	-6.636943764263291	0.733889269769044	-10.006922457969672	2	Missense	0.802978373917141	8.344948	6.148327	525	408	0.8760230496021587
E238N	1.3631991768659657	0.7940394452632116	0.514700727737475	3.442821943370193	1	Missense	0.7149019722652079	-0.75426614	2.0615385	1404	1224	0.7262285564838525
A242I	1.0213784351204125	0.1542569544913124	2.175308214253966	5.586873056222718	1	Missense	0.7529292391112116	-0.66979676	2.5467823	1524	1284	0.8277128170366603
S239V	-1.1343100107500412	-0.9258499280778372	1.3368182028018516	-3.258851070287909	6	Missense	0.4604826958986226	1.502126	7.9549446	3786	3280	0.5842214930919719
A242W	1.599665217523433	3.153596510883365	6.22430351223233	-1.0850048350412254	3	Missense	0.6560281790012088	1.4082749	5.326585	1036	770	0.8055219618711682
F206M	-3.498210378323164	-4.822629190936718	0.0379886821732994	-6.007920136683967	8	Missense	0.6743699091061357	9.051508	6.988569	1174	966	0.8939361829882524
E214V	-2.962323751546688	-2.732635525295987	4.719429663186097	1.122562119939326	7	Missense	0.4353136456938178	2.3086877	9.428087	2544	2787	0.6902755265124603
R240M	-1.5721618378159177	-1.6392600225658018	4.342776344952175	-1.6954410583460524	10	Missense	0.6601416420114505	4.310805	7.719754	1890	1531	0.6028806584362141
S239F	-0.000164992850416	-0.5619862250034062	2.7100726305431344	4.076123615727028	1	Missense	0.538532408090288	-2.3409884	5.0015035	1238	1062	0.6810181077261823
A179Y	1.1650913486190586	0.9851613057512176	-0.5236563677865684	-0.224225859933257	7	Missense	0.2163675125938902	0.72271115	9.865638	2059	1825	0.5957219220164501
R190A	0.3354442422049047	0.031796768669151	3.8226823995342114	-1.1072590346523123	1	Missense	0.5744896754774553	-1.0421474	7.9916697	1250	1161	0.6774039260701976
A250P	-6.1570366917717525	-7.204384920564165	5.251305888912553	-3.3218418487832317	8	Missense	0.6866230295408317	7.899975	7.3500557	1662	1397	0.8578863644223121
E228D	0.4507950499434434	-0.1433746984154469	0.519376017094114	2.472896396263202	1	Missense	0.5771373508105883	-1.5378824	5.723477	2913	2428	0.6935923349781028
E262C	-0.6523262961607283	-0.1599581480800832	2.7859258818904724	-0.3884552648258443	6	Missense	0.3740568407404387	0.4380353	7.9775047	2391	2630	0.7052410162825644
D185G	0.9827620658657394	0.9429788284522176	-2.820353606213841	-0.1982520783203925	6	Missense	0.5492459251540929	1.8049285	8.723866	1240	1034	0.627613453604643
Q198I	-2.134307567560781	-2.9880454453378107	3.6739408553312063	-2.081148788365492	2	Missense	0.8387079361244549	5.996059	3.9782968	633	514	0.699768601397674
D192V	-4.408560614263661	-4.283913474943655	13.45179779217584	-2.0463268504654577	3	Missense	0.719218803297998	2.1726208	5.088268	1085	871	0.9105296819582536
A244T	-0.1455316344053307	-0.6941037300119515	2.308766716661052	4.989600000772549	1	Missense	0.6256593868060121	-1.6438271	4.0644164	1113	1025	0.7640557780744696
E262I	2.3528569559033228	0.8273383744088166	0.1037968495993168	5.80390173389619	1	Missense	0.7777818499966271	-0.614996	2.6495776	525	337	0.8216570866072527
E262P	-7.7187174970279555	-7.958873887247069	5.023565200405502	-5.69404628251533	8	Missense	0.7511282860260616	9.141054	6.242549	818	1321	0.8651199836113053
L245C	-4.263369731383622	-4.51986544581085	16.54987773407656	-7.803165473501812	8	Missense	0.7051570940663372	10.97129	5.755351	737	603	0.8599180965918706
H252S	-0.8942336127145707	-1.2316319235030986	-0.2301113453724386	0.1312617994270715	7	Missense	0.5031919928063997	3.2538767	9.968193	3317	2898	0.5888667721465148
L245R	-1.4742295837217756	-1.8203269766608063	0.6689586064214275	-2.7044116264417517	4	Missense	0.5374521223987466	5.100429	11.81079	3253	2900	0.8327118365383672
H222N	-0.5306724430597496	-1.0639532364480109	1.394887199619697	2.8228798394339147	10	Missense	0.458157301068379	2.3969076	9.132326	3359	3151	0.6500824941685157
L241S	0.7155709959191627	0.2850662483271819	0.5150500693244947	7.231327794173298	1	Missense	0.732078359677049	-1.075703	1.9554772	1421	1126	0.7462132709601776
I229K	1.894176619125024	0.8091547635401359	-1.4296225748843707	7.425714485773541	1	Missense	0.5728567713328325	-2.8940015	4.112677	2547	2383	0.8077207894652113
E214S	-0.7785335710317887	-0.4516772825837777	1.0260027018434963	0.6982965248105002	2	Missense	0.6674872015240678	4.067038	4.4934816	1964	2055	0.6026105301158606
E223P	-0.0154045198749253	-0.373132201018734	1.5520418882874756	2.632210727306017	1	Missense	0.4770116443931834	-1.8505818	7.038332	2417	2241	0.6490824274392637
H222F	-3.0756643655396854	-3.740286350601891	5.0811694116840815	-7.0190275079735445	2	Missense	0.8185016053858079	6.716815	4.579784	1086	1065	0.8288544358311801
D230E	-0.0484314554070309	-0.7592444742296693	13.385319923698423	-6.734633913544863	9	Missense	0.6911682342553578	11.616325	5.5857906	793	592	0.8513698555106421
E238L	-2.754137690385578	-1.9139346796909065	5.489707919211514	-0.131600402159956	6	Missense	0.4997837471836997	-0.15363747	8.129228	1531	1624	0.7773209143010228
M187P	-6.2042281970580335	-7.176702567413021	3.8628175368675497	-7.244769195701624	8	Missense	0.7389042045226941	9.761438	6.703349	695	642	0.851536437465546
Y211A	-0.6126062473262153	-0.6263122920739845	0.3610846745127549	-1.3901571825586387	7	Missense	0.3238087275514947	0.16874082	10.160251	2629	2438	0.585010905523726
K201L	-2.025383050475426	-2.379622270307226	2.728466138396538	-2.174105566455374	5	Missense	0.685294712309844	-2.4848192	9.931528	735	831	0.6404635928445452
S268R	0.0490664292608494	-0.0454586259380242	1.22990312899115	0.1545064415990402	7	Missense	0.2816127996341124	-0.50170064	8.461987	2868	2502	0.5874775318776383
Y259N	-3.6694043968387473	-4.965331322804319	11.698565234339352	-5.046668629033418	9	Missense	0.6486958221241584	12.505325	5.8206525	1434	1158	0.9018902284208408
E213S	-0.5000012786947549	-0.7029614794632068	3.154341609237614	2.8536077353067038	1	Missense	0.4542899605938797	-1.6930773	6.5458407	2015	1780	0.6366422007399452
L271P	-3.550413679563684	-4.778892278613699	4.7328162614870335	-6.54412895464888	8	Missense	0.7268616218656714	9.9699955	5.5735946	1692	1408	0.8785958110842902
E217C	-3.1702429778051617	-3.169245172122128	4.25926137366894	2.817494332418893	2	Missense	0.811531601188384	5.901529	3.6546824	1020	1211	0.8003111558524754
Q198C	-1.2033661281891732	-1.2493200526877437	3.612189412013142	-1.3885730019933278	7	Missense	0.5600932782315382	-0.7852993	8.048378	1170	973	0.6349665515219587
R240C	1.5798630061812315	1.0158452031819336	-0.4485565948800079	4.75643430604158	1	Missense	0.5685370343367799	-1.8113563	4.312869	1506	1146	0.732857000242445
L271E	-2.921342393447853	-3.794392367810501	5.649260857625755	-3.4905646966045007	9	Missense	0.6761355649948957	11.57298	6.774119	1069	894	0.8629274839187375
R216F	-1.7036392187134075	-1.931889170392524	5.137639662401116	1.9321974107744144	10	Missense	0.6403343794018309	4.72685	7.451752	1714	1356	0.6694709733332348
K208P	-10.111226176768312	-10.623585252369535	12.414511615399253	-7.775417588966704	2	Missense	0.8120203782303921	6.995004	4.961138	1058	948	0.8974055177626606
E238G	1.4933474589677331	0.5355268304060754	0.1008389689385836	9.648176709427355	1	Missense	0.6364146355194746	-1.9126792	2.9704618	1161	1173	0.7832699126383983
N231F	-1.9349184307448524	-2.127845911149727	6.854617184509514	2.094733066111826	3	Missense	0.6680931051862848	0.5985574	5.5222955	1520	1311	0.7808492851400473
A193K	-1.3013604914667276	-0.8583568427385021	-3.545791142928024	-0.3527365782900024	4	Missense	0.5250911934136133	3.8045695	11.022811	2158	1888	0.7370435691423346
Q207W	-6.3049250192816775	-6.957028119841044	16.008056293745177	-1.3947695507648774	9	Missense	0.6937645374814634	12.627709	5.223497	942	668	0.9066210335065702
Y267E	-3.4442468906485777	-4.905909746941444	3.618201523155954	-7.279326690699428	2	Missense	0.795530582880386	7.2797484	5.0584354	505	484	0.8893164448720003
R240V	2.0660190705401096	1.4181205508338302	-0.5484133672552999	4.215356630718291	1	Missense	0.4897770778195096	-2.1946294	6.417166	2264	2083	0.6604555998644668
N195S	0.1802176266672078	-0.6706337581849302	2.27999928213681	-5.494009318614639	9	Missense	0.7019065725717039	11.325901	5.8836584	1014	698	0.7946541839607838
D243E	0.0777926658783203	0.1683530097986813	-0.6604467573072378	-3.0929919363332523	6	Missense	0.5442230751444976	1.7274865	8.547286	1420	1129	0.6076030412164866
R216S	0.3588120896825294	-0.0415177228212869	-3.9432836629345855	-0.0638540459050628	4	Missense	0.4632243914790081	3.2091522	11.712228	1689	1563	0.7040595383452527
R220Q	-0.9846586342146022	-1.1129927055310829	-3.207047960703563	-3.8782348492254144	2	Missense	0.6644703765094457	4.9865847	10.244708	2113	1964	0.7104212055192447
D192W	-3.8466886656313752	-3.58933257213163	9.873320847862727	-0.6193322039320636	3	Missense	0.6137720360361564	2.28173	6.397245	1709	1554	0.7861211083142058
A193N	-0.0668774792731956	0.0560140834407165	-3.625691128090793	-1.505197549450793	4	Missense	0.4750117962751017	3.4041061	11.224627	1242	1207	0.62214200873093
D192M	-0.3967319623338264	-1.101217606052738	5.099423041024975	2.163130246132739	1	Missense	0.5088504553431245	-0.62107486	5.9669204	2710	2347	0.6973102811612129
E257Y	0.1640837426651098	0.6770653221971119	1.5175923666431306	1.846541268489836	6	Missense	0.5430012094023531	0.3607505	8.335872	781	696	0.6643065389421076
D272F	1.012236425863721	1.1008142548958335	0.8418273119330257	1.8121562424539104	6	Missense	0.4636057584465582	0.19670671	7.688055	2089	1749	0.6067354024943311
R235V	-0.2880802193713578	-0.7607474198751409	-0.1908378069758958	1.8082701392652925	2	Missense	0.7443857263539928	4.5895586	4.974716	1349	1351	0.5959687578735198
Q207G	-7.739416803894139	-8.548302675493272	16.75798905539041	-4.685463745803975	10	Missense	0.689806634325411	6.621892	7.532142	2835	2406	0.8982664312544356
D185V	-0.7973786386189587	-0.8519566939172977	-0.8391961324748167	-0.0994121219158068	4	Missense	0.3523944264442299	2.1701336	12.152148	2498	2431	0.6140295198539185
Q251N	-0.5793472172092877	-1.1456763325677377	0.9394692248591852	1.6550313312583755	5	Missense	0.5252785444896982	-2.132667	8.98239	2064	2205	0.5736952600452099
D254W	-0.7860491292736634	-0.7236188809759992	3.0271903228808648	1.3149528670791848	7	Missense	0.4631882335121501	-0.46780923	7.6323647	2673	2453	0.67205786364795
A269E	0.2991318083571201	-0.2312226845165705	-2.555090527315251	3.325849441195416	5	Missense	0.5808944927247787	-1.5809081	9.397099	1595	1459	0.6309079187230447
Q184W	-2.392801470963196	-2.095628940906344	8.414720144512495	3.0371943467568747	1	Missense	0.4622892471350813	0.18393297	5.756844	4771	4413	0.8475872999423442
E214K	-2.178911880106386	-1.9677257955124432	-2.007945508614446	-2.1034004435449	4	Missense	0.5662108388384219	4.3533754	11.741083	1444	1364	0.7207279906822357
L183R	-0.3307974949222847	-0.6985185572469319	-0.2439376998575169	-2.2756758823227727	4	Missense	0.421825181277892	2.0912666	10.790392	3105	2845	0.6965948284075535
I229R	0.4679414806932137	-0.825996900160533	2.251937148352613	5.19023597627362	1	Missense	0.6421913770984862	-2.91694	4.82315	1073	959	0.7431814543003847
T224A	0.3460117370394688	0.2076428019575576	0.961993991943186	-3.656729669051488	6	Missense	0.4948308681255521	2.1810544	10.597397	1650	1664	0.6740465262410187
L197N	-0.6753869988379564	-0.4722396426659335	-3.291608039286008	-1.2889185742859095	5	Missense	0.5814862207908842	-2.6497102	9.475956	1107	1087	0.643682028874462
K181fs	-6.952417229911276	-6.538709983878781	8.594824620530666	-4.535953591179623	2	Frameshift	0.8780343895579452	6.7949877	4.6662655	76	211	0.6956457186049023
L215S	0.6319865315200746	0.4533573343819144	-3.5814617174464187	-1.459097634433817	2	Missense	0.6687236940324397	4.147764	9.869331	2288	2027	0.6817199616472103
E253R	-0.4849835478803697	-0.115713063942027	3.410861708610652	-1.57467762160858	1	Missense	0.4387918517941767	0.6001814	5.165905	1935	1712	0.7218898518311434
H222T	0.9753711741873692	0.6309257462687454	-0.7687299327103978	4.912937780880307	1	Missense	0.5237863253383302	-2.2433522	5.683481	2854	2718	0.650467966959375
K201R	-0.2155731134408904	-0.1981954904754738	0.923384632787819	-0.0661693536626136	7	Missense	0.1207496609842072	0.7256962	10.30558	3479	3289	0.5346360438151956
D243N	1.0880826568771085	0.6067539715830776	0.8975033059774558	2.2654585891905934	6	Missense	0.6297811641270638	1.7487288	6.5313683	1107	963	0.6475383497467694
D185A	-2.3192837247048823	-2.658863227297066	0.9000452188834558	-1.496418542800957	2	Missense	0.7230934513110662	5.6192374	9.665744	2422	2407	0.6503460827625276
K208fs	-0.190966972770499	-0.2009871059333986	-0.3825725749096805	-1.0157175054146892	5	Frameshift	0.6417650808085954	0.23268923	9.23334	451	489	0.5470199900291086
Q234S	0.5532168333278755	-0.4170167554583278	1.849320418578809	4.910164336282518	1	Missense	0.5330108035573289	-1.8495713	5.2824044	2129	1827	0.7249688876673005
N273G	-3.533538242233901	-3.79018627830648	4.919446438325123	-0.2881945022783242	10	Missense	0.7928584478119309	6.04879	7.398846	1046	966	0.7304652098539802
D272P	-3.805827573589848	-4.430019365784208	11.413006092619852	-5.358842544724902	8	Missense	0.6955754212251268	10.594081	5.769447	878	596	0.8009419943336367
D272Q	-5.705391814619281	-5.751966545913184	8.104042965723544	-2.2776210027968737	10	Missense	0.730884024263322	5.7576675	7.3554344	1400	1193	0.7356642356642358
D230H	-3.166179958908784	-3.096627307907348	6.82021986521262	-2.382541237518041	10	Missense	0.6139630241374242	4.976603	7.3002334	2406	2154	0.7314035750752542
K208I	-0.8698580324232427	-0.9949219533531828	4.517581390236639	-0.3582741978693198	10	Missense	0.6750887830732264	4.221477	7.7689314	879	859	0.6617514183195629
N231A	-1.685157208561631	-2.0345470248904207	0.7940748750077216	-3.38369460793499	4	Missense	0.5708708672731521	3.4971015	9.662793	2890	2764	0.6237844175754321
D205V	-0.5941248737610798	-0.8307106513237009	3.886264928455293	-0.6135002146305648	3	Missense	0.6788681508060872	2.9606888	5.9152465	1187	1207	0.6609692691581515
D205L	-5.708022013473468	-4.878778060940893	7.517334311400754	1.0540597299819456	10	Missense	0.6460929946850738	4.8830433	7.6728907	1053	938	0.7863068175343839
A269C	-0.6649452901685105	-0.4663793650905565	-0.7135346101636422	1.8622594744587224	6	Missense	0.5166152882253968	2.1056395	8.715285	1543	1396	0.5948010345483621
E238D	1.40029180630171	1.0211630140545775	-0.4962869341196106	4.191392676083661	1	Missense	0.4116294904105853	-2.263056	6.2702613	3584	3351	0.6782207279325435
R225Y	-0.47752828857619	-0.767788779878338	0.9364621561416798	3.1462612115793265	1	Missense	0.4852146438237091	-2.299742	6.830999	1722	1527	0.6071550671550672
I229M	-0.4318582991026543	-0.7543068230149483	-0.3831161371470843	3.0143140132851443	5	Missense	0.475661538451906	-2.0372133	9.026969	2417	2605	0.6202536791609073
R216D	-0.5025507457396825	-1.1796237685987632	-5.489050025366367	-6.569858564767946	2	Missense	0.8090584341659328	6.5978045	4.835468	1298	1017	0.8480921950309706
K219C	-2.2183407127444386	-2.6009272172880404	-0.9148981846661878	-4.04165690268586	4	Missense	0.4715350603327928	4.146017	11.422705	3484	3264	0.7425021695921167
D243P	-1.7332931908377995	-2.643579465237884	5.542159844477825	6.860554293884856	1	Missense	0.7750954146885018	6.3819165	6.1591544	363	323	0.7445089146769819
E223R	-0.4947326511809725	-0.3781739035938171	4.009921115205032	5.0003538312255325	1	Missense	0.6109476439289698	-1.4961715	5.71101	1137	956	0.7575341673086033
L226F	1.1251533332953132	0.374726303781222	0.1290015889526687	5.407395845934852	1	Missense	0.6432980528092741	-2.2700157	3.15369	1674	1603	0.7442100824069465
K233A	0.2225100531942508	-0.2989476108945985	1.6674054184337832	2.3093374900161643	7	Missense	0.2960746107466595	-1.6252398	7.0982814	2648	2514	0.5926189597285942
S239K	-0.4033370981209762	-1.130511893036099	7.733166413721268	-4.975314561647402	9	Missense	0.6438492648123997	11.306805	5.879998	1727	1440	0.7716844185974425
I210A	-3.4293487949885835	-4.819862699132694	5.716340218483879	-6.401769673038726	8	Missense	0.6997742699493863	10.300677	7.9587426	874	653	0.8908730158730158
L215I	0.3729970136382474	0.3908410834808991	0.1265467943655031	1.3688306598251174	7	Missense	0.1867037243155431	0.11955907	8.694178	2841	2386	0.5680792393439211
K233H	0.2253892210509191	-0.3087974276371065	1.086218187684841	-0.9299808464308368	7	Missense	0.3812351809199361	0.35154614	8.88106	2039	1856	0.5708180708180709
A244Y	-2.075963470780548	-2.7264441162359856	4.466319205506753	-0.6448523751796098	8	Missense	0.8326790534330131	6.314008	6.2399216	418	294	0.6076884587950986
A250R	0.6040295888219379	0.4794328157402849	-0.9792849395421688	-0.3155266399683999	6	Missense	0.473107332079589	1.7123585	8.082379	2549	2166	0.5339839796558924
R240Y	0.2144794206767551	-0.4064856884981214	0.5198970124828027	6.861220856821895	1	Missense	0.5802602158626722	-2.9477913	4.691842	3377	3238	0.7701564009289515
Q255P	-5.992115935873414	-6.071146071877353	6.510209995783997	-7.391206505670543	8	Missense	0.7379682940347767	9.91237	6.6057925	337	275	0.7699775720853004
R235I	0.5704295422241866	-0.0035168296405561	0.5455954754321553	-0.0504800049520129	7	Missense	0.3065875585477953	-0.110232286	8.500094	1580	1360	0.5139370941120212
V256G	-5.336943924916643	-6.132558758470045	5.930067676683063	-5.306879188727809	8	Missense	0.7550942498529016	7.363292	6.629816	363	215	0.8506463888237288
R189M	-1.9414370849447755	-2.3278492948255294	1.543470538935101	-2.5207998512387464	2	Missense	0.8069040449124723	5.9617524	3.9503586	1204	1277	0.7033135834979153
S268P	-5.266807021374239	-5.975267558674092	1.553020548776241	-6.665341314487026	2	Missense	0.8127451147520529	7.1933875	4.959655	1077	948	0.8562635175082134
A244L	1.2855670390741205	1.1224600083757588	0.6111170620906793	5.512908177965675	1	Missense	0.6938146359682124	-3.1529834	4.6510234	749	689	0.8052878558830939
E264K	-0.7067431753423074	-0.273030243236324	1.940102789878685	-2.7833140771052083	3	Missense	0.7415681266807946	3.410148	5.007426	828	630	0.6321715900972261
F237W	2.3912350367172035	1.936072794255891	-0.6656577467187443	4.375030863004652	1	Missense	0.5020493120720314	-1.5140843	5.0284705	3067	2777	0.7236040855088474
R189V	-0.5600565856348648	-0.1701496152855443	0.5350788734546744	-0.8026603860580686	5	Missense	0.5976341716046121	-0.011658431	9.272873	809	836	0.5465013918846671
D230R	0.7579235973829401	0.6727875059897797	1.4647984331684156	4.570033380102078	1	Missense	0.4709804766124746	-1.6993848	5.8318586	2070	1982	0.7219357427470301
Q198H	-1.8184412880763492	-1.6887232767380316	3.007390413954244	-1.445771489157716	3	Missense	0.744074280160959	3.3543985	5.073518	1411	1148	0.7083569538926682
E194C	-0.6046776415428463	-0.1166451405543805	-0.3746528196509374	0.452289811853193	5	Missense	0.522727946892556	-0.07884187	9.381606	1860	1620	0.6159905213681897
L248I	-0.7531050291443315	-1.2489228373745305	1.4104392563574248	-4.775718045489684	3	Missense	0.6844126253441799	2.7889366	5.751018	704	470	0.5873338889211905
A242P	-0.4078286647471874	-1.5137451192143232	2.259857338734081	6.734765068800294	1	Missense	0.6751137113771725	-1.05271	1.9874043	1159	1011	0.7598148322308954
Y211P	-4.520835272833763	-5.075838755470693	-3.1893983497602107	-6.524174414495235	8	Missense	0.6452176857021835	9.143519	7.6173024	1066	1097	0.8714831611657008
E223T	1.7720181715405707	1.2288808342473705	1.035353125709363	5.58612248943484	1	Missense	0.5191359864274808	-2.1179385	4.719084	2185	1714	0.79627400817877
G232P	4.0291340774272655	3.4079361065983003	-1.7273082478439528	7.269001895789886	1	Missense	0.5967762964191885	-2.0952966	3.1895056	1447	1417	0.7684167684167683
K180R	0.1311529932928696	0.2592490693138753	0.1078868788743885	2.6644179708975733	7	Missense	0.3285758330694275	-0.47803792	9.784146	1648	1934	0.5390333041969115
T199W	-0.3891400722635925	-0.949672006968042	18.009207426714532	-2.0050862235538265	9	Missense	0.7239504538928417	12.115295	5.239294	451	339	0.8533779193815361
E238F	-5.369447043760875	-4.236313902273903	10.147849387664962	0.805749492758137	10	Missense	0.5439196784915048	3.9411314	8.209275	3706	3746	0.8239612026764472
H222W	-1.7641857328521893	-1.716129901172815	5.5504538203125815	1.1257862691134768	10	Missense	0.6529796688673336	4.6744556	7.4786105	814	780	0.6019243476566029
N231M	-2.102475490346012	-2.186487906151235	3.5486918321826884	-4.427671117992909	2	Missense	0.7757784789594171	5.2245965	4.520818	675	653	0.6191612818895311
A269W	-3.305164760053328	-4.42638974022956	8.469317891866769	4.88345094303407	10	Missense	0.7128899880697346	5.273966	7.3627634	2036	1801	0.7872574955908289
N209F	-2.786087155420792	-2.944937119633683	9.712754005237986	2.174164018124148	3	Missense	0.6637945239235197	1.6152552	5.091325	699	551	0.84454119425548
E257G	2.212826592742392	2.641316700985924	-0.0524515592425429	1.2762956169503874	6	Missense	0.6027156859167186	0.7429315	7.326499	968	955	0.5821936413454271
L188A	-2.9539022817015663	-3.665871017743787	4.673413313328523	-6.127698145625066	8	Missense	0.6932159458659191	10.302608	6.5634875	1287	931	0.7952203904584857
N231G	0.5455076284322452	-0.1208237230306734	0.3279167062521937	4.859530836180216	1	Missense	0.58748548035844	-2.9812474	5.721828	4640	4242	0.7317558944587709
D205F	-5.644977589501013	-5.047311408261107	10.068368339849329	1.1868301930896323	10	Missense	0.5360623701382182	3.8579257	8.32153	3221	2726	0.8149812305874731
E186S	-0.7939519037130123	-0.8061338851485661	-3.299371328595959	-2.7703967359188524	4	Missense	0.4405267098740415	3.4495344	11.727757	1986	1931	0.6676886173970722
L248N	-5.420833122153908	-6.636096561386884	15.552644396905704	-4.107183785870378	10	Missense	0.7300001084050837	6.4494095	7.534438	485	339	0.8614152978264478
M187L	-0.3197411368243236	-0.0367812363701843	-2.494683777689396	-1.7256792883943208	6	Missense	0.5476923784097175	2.6087618	10.383973	1441	1322	0.6391531652918816
R216G	-0.4381853700600645	-0.6330066489196406	-6.15368870118666	-1.590474525126437	4	Missense	0.5891349911570536	6.1343985	10.488517	1331	1222	0.7794139878173492
T218W	2.5193725533360376	2.580437051090789	-1.1167809622672589	6.728533175153967	1	Missense	0.5796049539191666	-1.778998	4.266816	1543	1466	0.7313716184148078
D185F	-3.141937470523075	-2.806594579606372	1.0297940348730037	-0.8389788814262176	2	Missense	0.8156126089355014	5.1530867	4.721055	426	435	0.5957083091634585
L248V	-1.049272929251004	-0.7088492802809749	21.896139491873	-8.791851050370617	8	Missense	0.7009120315354356	11.00583	5.7000446	539	454	0.8697939332859967
E214Q	-1.2564296791794909	-1.4396319179431671	2.202435374073568	2.558274941690751	2	Missense	0.6573410859321525	4.483677	5.21055	2781	2650	0.6544045078641239
V191K	-3.5922601781581127	-4.33967462496106	5.249013875621293	-3.0994373713479657	2	Missense	0.7813044007756902	6.928223	5.3516154	2084	1894	0.7814621102489012
M187A	0.7479289815654131	1.0329699538035784	-0.8668121150811765	-2.028533893933571	6	Missense	0.6670541901595133	2.6585894	7.164253	607	551	0.5473649229806865
E178L	0.5696710051498508	0.5715938557668818	-0.0332771716275962	2.420213899082846	7	Missense	0.2260343464758624	-1.3519427	7.444896	3064	2846	0.5974979952499894
A269T	0.0331353900723322	0.0458654100892893	-1.2514254103107691	4.1986390169982135	7	Missense	0.386236427952796	-0.64382696	9.407853	2047	1844	0.5681836287785608
K219T	-0.4129191979492782	-0.4265255447176779	-3.930841264114733	-1.387351506900596	4	Missense	0.4181074288816991	3.4107938	11.3708935	2450	2353	0.6929645501074073
F206W	-0.95706686891102	-2.93377933847968	24.4347555580311	-5.697735523108234	9	Missense	0.6887730211662288	12.297433	5.2932773	903	572	0.8852227209855976
G232R	-2.327634085668986	-4.362528996997824	29.4713027446474	-4.265618113493199	9	Missense	0.6645415666530792	12.624093	5.210562	699	688	0.850704371925904
N273Y	2.1993482461813567	1.5648617541480214	0.430820435436937	6.569467334544152	1	Missense	0.6236655438932964	-1.9252553	3.750721	815	994	0.7867186162371641
E238P	-1.1356677024615536	-1.195174409604498	3.810811666824845	4.441366523061966	2	Missense	0.8191444324426247	5.737881	3.5549335	729	710	0.7780349794238682
R240K	-0.3178573821444034	-0.31465818044073	-1.4844836711181095	1.2740413385989573	7	Missense	0.2951091376341698	0.31779605	10.316322	4163	3548	0.5923651489706705
R235K	0.6472339193445553	0.8041496988385045	-2.360300290688717	-3.0732104881811777	6	Missense	0.5383217902112324	1.1022015	9.694676	1136	1011	0.5884389061959155
E262S	-2.381491241392287	-1.8836682908421325	4.090566638206052	0.312484525021949	7	Missense	0.417864968406927	2.37344	9.340192	1652	1749	0.6494608954692989
N209fs	-7.891453165472739	-8.499414340618467	42.21693338341857	-2.144288277482796	10	Frameshift	0.7660083299977417	6.581257	7.074384	237	157	0.7761885380933
N231P	1.4482954878810783	0.883489200369258	-1.3445086180253365	6.507766382304899	1	Missense	0.5384421626973565	-2.7780375	5.3096914	2082	1760	0.7002216395817588
E253H	0.5752830680300971	0.7115665750816167	2.229320992838111	-0.9641549028598994	6	Missense	0.6479926511161972	1.659134	6.4866056	1952	1828	0.6247835406943495
L248K	0.0830303141012117	-0.9706041904187755	-1.049030202317767	-4.365530069878568	8	Missense	0.7663494051426807	10.067246	6.345662	251	229	0.7514880952380952
H222P	-0.6794117448431491	-0.8853543988096313	-3.0440946460370766	-2.452716468407376	4	Missense	0.4743681913889555	2.6696148	10.9852085	2060	2130	0.6442849746634268
R220D	-0.0571916924354863	-1.0477441599285091	-6.426717914733623	-3.860103405245047	4	Missense	0.5371755093674887	5.592119	11.286512	3072	2791	0.823565769294657
S239A	-4.209532927582206	-4.966457906485403	3.9693233679714734	-8.993892474877732	2	Missense	0.8397523880082037	6.71854	4.5684266	703	538	0.8242599907346452
F206P	-7.108575577622879	-7.723980900389861	1.769701874756733	-6.122679692501158	8	Missense	0.7515139867572714	9.274758	6.38637	684	467	0.8736928587860264
K233T	0.0482423597969426	-0.4016646810454418	1.8670605951964216	2.4516985022818303	1	Missense	0.3674956835173731	-1.8654846	7.0275445	2685	2557	0.6620702140058738
E194L	0.1701787186377583	0.6193188817334923	-0.4217432429174878	2.5278959665295004	5	Missense	0.5144140364352292	-0.5598313	9.581785	1714	1554	0.5973415529990453
A244E	-1.100537924939995	-1.1917162013247091	0.4630336913278398	1.591742253910256	7	Missense	0.5412945893519512	-1.5742216	10.493127	4375	3919	0.596106876485534
D254G	1.177143821890713	1.2223465133492877	-0.598673515301015	2.8028097169520048	7	Missense	0.2993592374022801	0.012842126	7.4024663	3131	2741	0.6403616528951159
L197Y	-0.2265387242493652	-0.3044475948748172	-1.846469609151306	-2.9344262965934584	6	Missense	0.4711287399137303	1.2814971	9.6244545	2266	1746	0.5953728679058212
R216K	0.2430761517406431	-0.0843455622605578	-1.4426310353960388	-0.4737005763620936	6	Missense	0.4361513855402851	1.1553154	9.588807	2217	2042	0.5999808374053847
R216I	-1.51340947199937	-1.543031046599381	1.7545711556268513	3.53298079428459	5	Missense	0.6569113680262576	2.8769162	8.514476	769	710	0.6388633531490675
G232H	-0.5874011016106138	-1.3761090140718537	10.80207878835537	-4.900648074631185	9	Missense	0.5598483180221113	12.49366	6.270241	2440	1968	0.7703923091030314
Q258P	-5.736345833523311	-6.6380620839152655	4.16446695867551	-5.055673563076102	8	Missense	0.6976441527367571	9.592433	6.429587	1039	977	0.8634059483384287
R190E	-2.429187600741371	-2.8385366074504166	-2.187445677727613	-4.953154631054659	4	Missense	0.6934844582305286	8.524438	7.3976994	801	696	0.7630918139067707
A250G	0.548818100192695	0.6450597134081261	-0.9378711829431998	0.7020962385379087	7	Missense	0.3285711164136586	0.76015455	9.172913	1468	1383	0.5414780337086101
R220L	-0.7796503680255279	-0.4941171570207269	-1.97618009996219	-2.780467160673979	4	Missense	0.584634278737404	2.443128	10.889713	904	872	0.5652792190322458
R221H	-1.5606283665242215	-1.400759773177251	-3.158188751044675	-3.155464468714981	4	Missense	0.6203956131772946	3.9806492	10.787997	1269	1282	0.7113452788522816
T224V	-0.1941624608889434	-0.3348534996819925	-0.8000104043355372	-1.5758510083518722	2	Missense	0.7699646247813666	4.972163	4.4035025	1759	1427	0.590265782384009
Q255A	-0.7867761516287484	-0.5351741163196378	2.330016825594897	-6.393411517808045	3	Missense	0.6204169300308272	2.7890072	5.0623946	1572	1372	0.6822988329041597
K261K	0.438432798268874	0.5460246632935706	-0.7746296011636828	0.2682410180402452	7	Synonymous	0.3340975044112182	-0.28481364	9.244852	1803	1637	0.5040869060802615
N209P	-6.992925334361797	-7.80395554376618	5.418888906164961	-5.389538918211006	8	Missense	0.7144515614008746	9.978372	6.658238	605	439	0.8725507296935868
E213I	1.510460657055222	2.5621483568102508	6.036234390170562	4.191938857205119	3	Missense	0.6200959341602298	0.5506288	4.456888	809	710	0.8589081831563034
D254N	-1.5660700871827145	-1.4970342891084711	0.5207116923786832	-0.5054311587833153	7	Missense	0.4611895320315191	3.2662375	9.859947	3984	3704	0.5846049733287333
R189L	3.559810913022797	2.998054881197398	1.3448801308252007	0.5650022259698873	3	Missense	0.6189243385796526	1.0074595	6.689108	948	780	0.6313401404235426
Q246V	-0.3053937544777624	-0.6326849104030404	1.708182524065211	-2.130919251601334	5	Missense	0.7358822440246103	-2.7109041	9.252289	507	389	0.5624516972831579
L245E	-4.542692020495555	-5.793362685610168	12.100153214732416	-4.682955504209367	9	Missense	0.6439550675224357	11.569078	6.3909965	1052	1030	0.8821697482411768
K261Q	0.8796445680526981	0.7624029016584838	-0.736497739448882	0.8830691833025508	7	Missense	0.2349503219150008	-0.13285263	8.01399	2585	2548	0.5624112161077142
V191fs	-4.428186770610537	-4.717774016731374	3.1509483001775807	-4.606840645270541	8	Frameshift	0.7896150982305403	7.093662	6.443962	255	269	0.6157698121983837
K270V	-2.855526311913663	-4.911548183460786	19.50629521056461	-2.9104406220317944	9	Missense	0.6122094537528501	12.7158785	5.564246	868	714	0.853086100825703
K181T	-1.4451034545297747	-1.6853894525623887	2.463472723918809	-0.3712473896573524	6	Missense	0.5679469060718575	1.3669757	8.210673	941	1103	0.5595608613815898
K233E	3.540523749976032	2.882779404201921	-0.1065376016669591	3.504379626273349	6	Missense	0.5719780123783447	0.8729044	6.67279	1319	1151	0.6535355482723904
D205T	-4.263934570120545	-3.7979441506198297	5.985445320845369	-1.1816463353811923	10	Missense	0.4692889335350518	2.7784445	9.026387	2575	2235	0.755831184402613
D230D	-1.26820575934697	-1.5477544312573928	2.8136873558034585	1.0735472190925597	7	Synonymous	0.6469665017490797	3.4909961	9.529699	1216	1060	0.5984463290945355
Q234Y	0.0568132555420167	-0.4979488050490188	1.822055686494739	4.485124228436489	1	Missense	0.5493295394515011	-2.0090709	4.6306214	1516	1511	0.7049435102240382
F237H	2.971618810038933	2.4260073942496128	-1.2372174077628812	8.683003966943152	1	Missense	0.6381462404930633	-1.5574973	3.0765386	1807	1393	0.8056736583522297
Y259M	-1.7862660978778075	-2.566634649149182	4.258379881428908	-0.0953304774975841	10	Missense	0.6552389064407771	5.0527225	7.024936	1264	1122	0.7935571053818353
I210Y	-1.3321524294348692	-2.604310925934434	4.90443583880557	-3.259562451037073	9	Missense	0.6186777415449052	11.555371	6.4091973	1119	930	0.8399793521744741
D205Y	-8.631344364946452	-7.783070719710409	15.201127034612064	-0.2551556787695996	10	Missense	0.7852119033410803	6.121502	7.324158	642	575	0.8731439315854901
K181S	-0.3843287082214021	-0.0337849089830101	1.4282168338395236	-1.5911137775223088	2	Missense	0.6889847647377975	3.982627	4.0295296	1723	1684	0.6479508714531755
K219D	-2.1918260337474527	-2.7062470910612326	-1.2485092344994593	-4.9739359820596825	2	Missense	0.7650658561376447	6.3844447	4.7665005	1307	1108	0.7841712065185688
E264V	0.1456884590162691	0.4806446831218948	1.0522964350587587	-0.8635211691962323	7	Missense	0.2468222075163357	0.97627664	10.264481	4255	3641	0.6057378225551824
D254T	1.0160680703470246	0.8287589991396284	-0.4264939839282158	2.5227026487565567	7	Missense	0.4580045387118102	0.1967212	7.102784	1764	1843	0.5805344606294349
E214C	-2.7358894361386668	-2.655685948009572	5.434772597525318	2.216772326898358	6	Missense	0.7096160584056274	4.2412877	7.766235	876	776	0.6873977873977875
L226E	1.25875685651324	1.091305768218925	-2.8494969918184507	1.863787354531253	7	Missense	0.2815982914837893	-0.9417681	9.777693	2915	2493	0.625058156349416
A179M	-0.2073539734506688	-0.440867289291679	-0.3354051969547458	-0.2809810143675984	6	Missense	0.399212426664458	1.1740829	8.835349	3128	2821	0.576554431296328
K260H	1.976913493723027	0.9224320123541564	-0.5527885240782038	-0.7349685466121849	6	Missense	0.6059676873527586	-1.3333364	3.8727248	1524	1446	0.6694012434753176
N209R	-0.3440017062762264	-0.1679793403544785	2.8588288571504195	2.092168188973356	2	Missense	0.6888030050634006	0.70577294	4.1924715	888	725	0.7161636221086087
K265V	-3.743331849580107	-4.25577730561849	3.83996273644571	-2.332614841010472	10	Missense	0.6530292836876412	5.713232	7.436918	2810	2645	0.7438610771944104
L204H	-1.1916005867248325	-1.3297677710925295	-3.5046526387952075	-1.8722465685127507	4	Missense	0.5040549053114262	3.2462494	11.775435	1445	1405	0.6752927291774409
E238Q	0.2046155620344806	0.2779857971404192	2.6936149634061977	0.3555259262489031	6	Missense	0.680568039264515	1.8179231	6.7886195	1277	1118	0.6982577317305352
I210W	-3.43741581632996	-5.011418982052586	24.36057970444037	-4.174301035864058	9	Missense	0.7466611803180758	12.445273	5.251572	306	245	0.8009894867037722
Q184Q	-0.0094223110695181	-0.2265822950680641	0.2748877157911423	-0.2786040228593028	7	Synonymous	0.4063141176763482	0.8302828	10.733352	2805	2616	0.5291981491243484
E253A	1.5862211410616442	1.3714812973741817	-0.4748454678502374	2.388076200597869	7	Missense	0.403531193731533	-0.3410106	7.4451346	2195	2071	0.6211726949431867
M187Q	-1.1708867776646703	-0.9017651112502524	-0.9016605849237298	-3.3035475872221047	2	Missense	0.7582904456586703	5.987525	4.1930175	3334	3289	0.6521047165304868
E238S	1.4690161850181591	0.3330332072775501	0.3959541734756917	2.7618796299375914	1	Missense	0.7052806741234257	-0.9736224	2.0228856	1007	930	0.7980273283752187
D192N	-2.899920702289446	-3.5015224789992043	2.7361879180231607	-5.329824763839341	2	Missense	0.7902404089408265	7.0268044	4.903915	1485	1364	0.7824839877471456
D272G	0.5831634877675825	-0.7730339674955985	8.586243127108734	-3.044351651080333	9	Missense	0.6426665571449388	11.960261	5.7299695	630	656	0.7695371551398338
K219I	-0.2002569769532589	-0.8560343695029694	0.4892967728951929	-4.429772553533011	4	Missense	0.5559172213582346	4.9562464	11.805081	1939	1771	0.7934857680718289
E178I	0.4100049403218326	0.6565973264662821	-0.1961903853014203	2.05691125152418	7	Missense	0.2360386919163261	-0.16858147	8.917745	2674	2619	0.5470507280480327
F206T	-3.2385168433214355	-4.327710904227868	-0.87862704480835	-3.3932428133580963	8	Missense	0.7587295587917295	10.075833	6.415156	285	183	0.9011916823466976
Q207T	-2.643583782097428	-2.865123196921456	4.089832586210893	-1.9567235260210631	6	Missense	0.4614894230034707	0.5607335	8.746978	2634	2363	0.6931375661375662
T218P	-3.164522516322874	-3.659352844554462	-0.6560225766624075	-3.356047696448613	4	Missense	0.5476309900819989	4.1530056	11.164233	2504	2412	0.7710933515230844
D185S	-0.873884019963143	-0.8418189715436675	-1.5635607111366654	-1.130215116731732	4	Missense	0.4571890389587157	2.7517052	10.905099	1960	1658	0.5958509247775231
L263S	-1.968776447980748	-2.7794514620120605	7.681849151553028	-5.171130611248865	9	Missense	0.5791437532970691	12.48913	6.2084894	1539	1332	0.8329870081985562
R190Y	0.032975917813676	0.1216169309502982	-0.2195957983189163	-0.1847036030776694	6	Missense	0.3474319909424529	1.4440081	8.606168	2684	2093	0.534758394292166
Q258K	-0.6372993186805243	-1.0630502787703855	3.843408642031116	-4.926477341825583	6	Missense	0.4895250915183589	2.0996966	10.502831	2572	2043	0.7450157552198368
D230Y	0.9435344278767076	1.6333311211830042	1.1412802946031555	4.29387704322249	1	Missense	0.558544985113533	-1.7102963	5.8239317	1950	1662	0.7216411957211325
K201F	-4.631973294276676	-4.381574976774736	4.105146982759324	-3.032635344612208	2	Missense	0.847152554863047	6.1695347	4.079541	407	424	0.7531896292653608
E262A	-0.8078786012136796	-0.1684486574754133	3.172978889900459	-0.1524923100429437	6	Missense	0.7573462797617627	2.5024552	6.3380446	640	663	0.5975231118088262
E238E	0.8576232679572309	1.4084240199939004	-1.2371488515847509	0.5499148242476337	7	Synonymous	0.2028293254941103	0.5422014	9.27215	3101	2923	0.5321133059820574
I210I	0.2230981818147861	0.2976730631951914	-0.8039619248719376	0.6595582375931287	7	Synonymous	0.1806415612714519	0.3756889	8.799769	2378	2158	0.5438089577485423
E257R	-2.664248421386535	-1.9220661054567565	5.421193265850167	-3.184449829495443	6	Missense	0.4962894216411362	1.5820066	9.55951	2758	2406	0.6999690054401301
T199V	-3.221296206037649	-4.28154701564988	8.40557179459808	-4.805417114901392	8	Missense	0.7153011879217146	11.2366905	6.0822363	1132	966	0.8378774790339416
Y259fs	-6.428540076180473	-6.567647940561377	10.474840506746997	-2.568551497505072	10	Frameshift	0.7831210414846486	6.181946	7.1821904	394	276	0.7304125630351642
L245P	-5.642285073250216	-7.330402548270357	2.1786598501580863	-5.4545839927586846	8	Missense	0.7000643610612524	7.135688	7.4601703	1563	1423	0.9128639936093352
E262T	0.9940878114582344	0.4579616773950445	0.711803120166734	3.7740225794336526	1	Missense	0.5349608749503727	-2.2601748	5.705471	1395	1378	0.6435229527029425
R235D	0.1868855388705396	-0.2450068586906068	-2.9755573433078406	1.2662847307973877	5	Missense	0.6492517209838562	-2.5912662	9.415167	831	796	0.6702476601065667
T266Q	0.0116929145765739	-0.4484954061183102	-1.418359235599767	1.5590178715738503	5	Missense	0.6094162491277132	-2.637905	9.446039	655	657	0.6312423188104759
Y267Q	-4.360868783361711	-5.637867844631295	-2.606458074633794	-4.517966043836493	8	Missense	0.6495027889434143	9.092082	7.5669966	1229	1005	0.9219839405617754
N231K	-2.205300134877116	-2.27239535738172	2.03477867976357	-5.581691575890535	2	Missense	0.5078488619979545	2.5879903	10.729985	3014	2566	0.6691204956693948
L263F	0.1572295720649043	0.1085145634102155	2.4807639850475693	-2.994580291641175	3	Missense	0.7167260472582988	3.3975883	5.010622	1460	1170	0.7092648635288507
L204Y	0.4263702889468725	0.3824483302464913	-2.094115992641305	-0.4726789599467376	6	Missense	0.4157723978983853	1.764833	8.823719	1441	1327	0.570955136968546
Q182E	-0.494432201193281	-0.2203609359235393	-0.3155796738577306	-2.5221908125765284	7	Missense	0.5051987555877826	1.6405896	10.616901	1561	1471	0.6148168104792339
R220I	-1.6936480016089022	-1.8003812933499006	-0.06211417171738	-1.3005318411706042	4	Missense	0.3680268546799554	2.3658617	12.148195	3377	3185	0.6387511983113028
E247Y	-1.0985984859731586	-0.802257956203491	6.164807855139626	-1.0131339488269644	3	Missense	0.6538670206621289	1.5806254	6.205151	1033	905	0.7166292633892044
L183T	-1.5812843940204189	-1.5262804991603898	-3.242455910445027	-3.297627932141081	8	Missense	0.723614235050779	9.937118	6.704952	658	583	0.7654828956672275
T224T	-0.9771824289143576	-0.8848477939699354	1.1731919833897266	-0.143780496655257	7	Synonymous	0.443529320693713	3.2265484	9.775593	2029	1928	0.575994258533941
Y211Q	0.2909240520188381	0.2442690914052021	-2.7485009360139614	-1.082177191944192	2	Missense	0.7061909332092469	4.7643766	4.6495986	1103	910	0.5671134125291908
Y259R	-3.1460424349447376	-4.246522719975356	11.22360397648279	-3.886491775070006	9	Missense	0.609477008087129	12.719982	6.003619	1331	1049	0.8952088772016743
T218Q	0.2074126278655951	0.450192792017717	-1.1748729393097554	-1.16403875852395	6	Missense	0.599578933542593	1.8317541	8.504025	969	920	0.5336376761168901
Y211K	-0.946050387744922	-1.2319206585617084	-3.3991139832680464	-2.2859386889759987	4	Missense	0.5044343885121392	3.760317	11.51412	1780	1629	0.6854279020177637
E213A	-1.0972348423760256	-1.7162990113149927	3.896917507844421	3.9402720028781726	1	Missense	0.6005678273687719	-2.8582978	5.354114	2426	2137	0.7613672261999864
M187I	0.5868891702965654	0.3739218002644568	-0.8235442500265683	1.8864632743277705	5	Missense	0.5016020463151487	-1.6851572	9.206211	1178	976	0.5647559282110777
M200A	2.238587848698286	1.7730127124624946	0.1202454660561475	2.7006093204272075	10	Missense	0.7286757273547065	4.0767636	7.884374	669	540	0.6429602143887858
F237Q	3.3751621541676693	1.8260046057032115	-0.5263412968281456	8.805514591458548	1	Missense	0.6849421246238253	-1.2532008	2.4346154	1831	1672	0.8190366364969539
D254S	-0.5167756379257866	-0.7271059132794513	-0.5985724972415907	-0.5176946531207943	5	Missense	0.6032038245014166	-1.2775637	10.5521345	2534	2183	0.6147398695824846
Q234M	-1.7618520174704289	-2.0833588295640038	3.5837839564358944	0.5759639403594055	2	Missense	0.6929492039294287	4.4808555	5.0784273	2001	1993	0.6855291005291005
S268Y	-0.6319304418341158	-0.9585905617674232	0.0192719533297509	-2.028684034849958	4	Missense	0.5307924676419321	1.813562	11.821591	2900	2991	0.6663811346081537
R190K	-0.3558027020581663	-0.2828458511284135	-1.3067693605273365	-0.2995465308494974	6	Missense	0.4516468274383596	1.2024255	9.730501	2084	1940	0.6279697431771165
R220H	0.9871244469696504	0.5775120205793467	-2.6986823214608724	0.2253979628626047	4	Missense	0.3452104777650153	1.8568679	11.949075	2134	2070	0.6154981390814441
A179I	0.7036493612363575	0.5968740194619295	0.4428011933716967	-0.4379853301762971	6	Missense	0.3996816834545247	0.8693068	8.253743	1131	1169	0.5165762923526898
E223fs	-12.339525879173973	-12.334006217444855	63.019196593143896	-4.782125980166466	10	Frameshift	0.7024099412935934	6.4707274	7.0999804	370	411	0.8232358470453708
N195C	-2.950926989336011	-3.5836164891214324	5.358481947526448	-5.880000523111597	2	Missense	0.760081390877694	7.889109	5.6834188	994	885	0.7460196844695325
T199Q	-5.496595657280743	-5.811984416902516	6.938243483431547	-4.587049454996899	8	Missense	0.791449565126336	7.1954627	6.5305448	307	237	0.8173903306178438
K233L	-1.4324694869491463	-2.2948822602542256	13.850771283327983	-3.0666291723901864	9	Missense	0.6568125934076211	11.856197	5.6738734	619	567	0.8296885609234277
Q207K	-2.1523638915202	-1.8524164115943669	-0.246072262328914	-1.2259862552658722	4	Missense	0.4989191236422394	2.507795	12.034923	1784	1618	0.6288004090525099
Y211F	1.612075461418556	1.6829231622017364	1.4301361500675556	0.6173282885357165	6	Missense	0.563566360750196	1.4673228	7.5797997	1104	976	0.5678237106808535
R240S	2.2267068757313373	1.33238589984399	-0.3509916885099101	7.319374317862063	1	Missense	0.584421728646537	-2.138755	3.437012	1644	1473	0.7524044518092137
D272E	1.623405340581682	2.035831513363785	1.4860084619605498	-0.8636609414635621	3	Missense	0.6159329123684458	1.5285083	6.333832	1621	1333	0.5638827603113318
Y211W	-0.4443838185055939	-0.0196735596202566	0.0078054268585225	0.6984461120694683	6	Missense	0.5632353023830765	1.6765045	7.5813036	1109	981	0.5405866759250219
Q234N	0.61942084552492	-0.0435097205589602	-0.1466562094518206	3.126205124397293	1	Missense	0.4561163799979904	-1.8513156	5.4993525	1820	1604	0.7081308713961775
R221K	-1.269120686362295	-1.0662651014912448	-3.607428896844792	-1.202381682668757	4	Missense	0.4976414685276171	2.9773667	12.119325	2129	1795	0.6935544361934766
N209K	1.5634203452226656	1.2858766161258148	1.3501859648361294	3.560940763200043	1	Missense	0.6245925417885747	-0.74998516	5.3088474	687	560	0.6903542779118816
L188I	-0.9447803624138608	-1.479696731401048	-5.169648136505172	-3.6658688106353967	4	Missense	0.535231764420485	5.0594625	11.436955	1342	1239	0.7778363714133371
N231L	-1.7764370499779203	-1.9526140030463648	4.349468162231792	-1.631757278548689	7	Missense	0.5096954892293467	2.2545562	9.417988	1343	1163	0.6518321995464852
D230T	-2.1692268464586357	-2.0267232094835688	4.560531332042877	-2.733011039108286	2	Missense	0.6211990038742186	1.7210323	4.7587004	1638	1423	0.6163206023150001
E214Y	-3.005364014479368	-4.010147560740536	5.691699024064617	3.4657536439122985	1	Missense	0.6346763986679533	-2.639883	4.6535187	1260	1111	0.7082117422684028
R220E	-0.7753823208118008	-1.182331865344929	-6.295089423381585	-2.8512683102240546	4	Missense	0.4867817636345497	5.13029	11.397909	1677	1354	0.7876974772307161
E236I	2.488720387904395	1.3929405605583338	0.9037241787133744	3.1698778443012112	1	Missense	0.5710981350887909	-1.3447676	3.8949306	2860	2476	0.7996077748619215
R225Q	-1.2121405107934398	-1.3944637257986694	-2.8414252069804027	-3.709142372110516	4	Missense	0.5669555130859201	5.8420663	10.692522	2341	1749	0.7705915835500188
N231N	-0.4130430590213809	-0.3617227422153611	0.9144440585860036	2.230964791159016	5	Synonymous	0.4665431721767297	-0.78025687	9.819121	1444	1214	0.5316835171829801
R220W	-1.7323584289654443	-1.9246020298865427	3.048358012819816	1.3916743630987898	2	Missense	0.7589329386970034	4.789514	3.9816916	1490	1378	0.7486337934322006
E213D	-2.7339566698129145	-2.833890847380096	1.3736910934512538	-2.0059098844865098	5	Missense	0.5977365116865366	-2.4693294	10.032498	2167	2087	0.627847330898974
K233N	-0.021034205602225	-0.0053321344681273	-0.090972199576751	1.4003811677316451	7	Missense	0.3785751040152154	-0.5163067	9.159912	2558	2446	0.548997243608022
E213E	3.787782045483028	3.6945302190372304	-0.2533801590073434	-0.1996297465323252	7	Synonymous	0.4614587904092351	-1.2353759	8.75364	2146	1827	0.6377190183722848
E228W	0.1333897844465154	-0.3826692505940464	1.20922097835832	4.185856897867754	1	Missense	0.7706283993612257	-0.6144439	2.514312	1743	1551	0.8042133351657161
L271D	-3.0239411850653326	-4.375267367738854	3.623449562307573	-5.448372808837288	9	Missense	0.6420842961820175	11.543917	6.885441	1125	1001	0.8765099331137066
A244K	3.848265354234215	3.5497913322550154	-1.82532574117061	7.049814075378702	1	Missense	0.5906068495258878	-1.9108826	3.5081522	1626	1505	0.7855488663338961
A242V	2.4010555960593747	1.5520027799777067	-1.109045451304023	7.034885912126026	1	Missense	0.692364053798304	-0.9288834	2.045168	2319	1976	0.821213239817891
A269D	-0.3034153301103055	-0.6670851133207956	-1.0242720635199016	1.8503238257825652	7	Missense	0.5915082016708518	-1.5440261	9.306394	1719	1938	0.6056363043092161
Q255Y	1.597401567861823	1.6160924027479855	2.1026096589151173	-0.1782902894483	1	Missense	0.4377897468248906	-0.33578652	6.4315014	3601	3159	0.7152439542549432
Y267W	-0.6864793605554038	-0.9070688701912392	-0.0941069923743141	3.305433114386182	5	Missense	0.6211443154568729	-2.5280592	8.870099	5116	4716	0.6132995655353379
E202T	-2.4246635634087905	-3.102797684135719	8.724076318748862	-2.767108801362935	3	Missense	0.637633223966585	2.2943053	5.3497834	1470	1183	0.7989075714143099
R196K	1.7619761070330644	1.6593977805463591	-3.090492428270536	-1.5313526963924695	4	Missense	0.6215695420660237	2.329339	10.795852	1560	1412	0.7246895765414284
N231R	-1.510262420793529	-1.2376783571141354	4.67817638417072	-3.999921879976461	6	Missense	0.4209196431998609	1.5492487	9.82308	2760	2695	0.6536357318670243
T266M	2.645607361028075	1.7740378150280995	-0.5197982150417211	8.124829614197617	1	Missense	0.6146478694319742	-1.7433985	3.8069074	1500	1502	0.8043701184177375
Q182A	-2.2923261892651063	-2.00730266099692	1.759341065155485	-3.3967848672075096	6	Missense	0.6669927835755334	2.8148985	5.7113066	900	757	0.6298357726929155
K208Y	-1.7734503163398692	-1.79888822162461	0.7835600635075048	-1.419146377353183	8	Missense	0.7333413513533874	3.098041	6.982039	478	459	0.6809751379643851
M187F	-2.0355915657223256	-2.6205305467081708	3.331942814078662	-2.2752421142821184	9	Missense	0.6045681129928312	11.365728	6.2384124	1557	1131	0.776131187708458
R216L	-0.1810799764248541	-0.388609395864799	-2.312708324997035	0.2169111164061194	6	Missense	0.557681624204924	2.4270217	7.902269	2560	2109	0.6503234650986257
A179W	-0.3534098658702527	-0.5341283012240226	1.1168196566219166	0.0526117684317152	7	Missense	0.3731974844825472	0.35093617	10.185175	3366	3074	0.6057590738158617
N209L	1.75902405260185	1.6740760532827692	2.581113279627412	4.632648642303977	1	Missense	0.5081929357390688	-0.7385033	5.457572	2525	2333	0.764463169812964
M200I	-0.4463341977928441	-0.6516250383351366	-0.5769864666162371	0.6579090989753115	6	Missense	0.3585640915780007	0.60773057	9.205497	1583	1484	0.5448836791321668
H252C	1.8573843834630468	1.9920525267280016	1.3413057562019322	5.301100308350831	1	Missense	0.5464219841515356	-1.297823	4.256018	1843	1385	0.757409396507141
F237A	2.331725346931526	1.4230282727694274	-0.5382025573462009	9.191480480462468	1	Missense	0.6119486213029862	-1.8117336	2.90069	2056	1913	0.7875391970390171
K260C	-8.790607087088732	-9.061856388824197	7.726840506945633	-7.986321090583255	2	Missense	0.8416444495386403	6.869787	4.745225	1024	1228	0.9127303266985808
E186P	-7.458118225005011	-8.218676946335222	4.86454342343262	-7.461375712344013	8	Missense	0.8122352864618099	8.709579	6.1364326	276	192	0.704974188256863
E257V	0.8216682239678648	1.274717050790621	1.990478987020048	-0.7999875514325421	3	Missense	0.6533709633055801	1.554112	6.2850924	1492	1144	0.5505490747207206
V191T	-0.2789028889097943	-0.9500738199977972	-2.9515861282755984	-3.0345620405844445	6	Missense	0.6334227950797586	8.69247	8.140384	1289	1073	0.6847127739984882
L204V	-1.568186237420519	-1.5124325174793665	-2.551267399863579	-4.222320657038583	4	Missense	0.450871701859431	4.04558	11.458845	2825	2678	0.7123508003725789
D185D	0.0545196882677112	0.2839803775615249	0.0824578064253161	-0.5466773473266382	7	Synonymous	0.37153809642188	1.4025337	10.514802	2519	2175	0.5466396487673083
L226W	1.201131483612635	0.5340728839504316	0.9418636447401229	5.403057519514093	1	Missense	0.7171719706051243	-0.47521344	3.0337973	630	559	0.7388288648792851
Y211E	-3.241514206626114	-3.625261971442254	-5.5100991902183	-4.94033803981628	4	Missense	0.6405624757818026	5.6847405	10.131682	2025	1661	0.8604755964415274
T266V	1.371318823924505	1.836446133178666	2.0125115144493355	-0.4684054107031526	3	Missense	0.6867572492598857	1.9051895	6.1389875	847	946	0.5984958850082553
T224K	-0.3530917261535593	-0.1419534483124113	2.2593518611598524	-4.070801254840672	3	Missense	0.6083608004686167	2.4761183	5.7417107	1083	937	0.5468912537512255
D254M	1.1392748228639848	1.0125304291473594	-0.5742154880740232	2.097041900047234	7	Missense	0.445570362844261	-2.3194537	7.1630006	1751	1341	0.6001169255908045
L226H	1.4396083073537391	0.7643291898725437	-0.9939827098082632	6.894566390864172	1	Missense	0.6140488926777603	-2.860768	4.125449	1543	1215	0.7143692420607535
D243C	0.4963305095196434	0.1812825314029836	1.873641641322901	3.1285039336268543	6	Missense	0.5311560650451448	0.50052404	6.765167	2487	2440	0.6679553047272548
E257H	0.3216510063948647	0.786835621242177	1.5747977262080388	-0.8901076268737285	6	Missense	0.4265653974589686	0.80547893	7.8526063	2152	1731	0.5867070049956572
L215T	-0.96200878212652	-1.0914670804672069	-2.4687089378671523	0.3503663579803199	4	Missense	0.5402102918389424	3.0811458	11.124728	1814	1450	0.6470559681568856
L263T	-4.122287676221079	-4.413550029228757	10.193866542590955	-9.147999831017929	8	Missense	0.7230880864640858	10.46595	6.2581205	1191	1083	0.8659667489119974
S212F	-2.711088825489336	-2.784659874627157	7.097464330101766	0.0187054642800601	10	Missense	0.6507507564444669	4.9078093	6.885852	1758	1597	0.6568630097541661
E223N	1.9475668511749888	1.626259222159082	0.0561834450527376	3.522171786536866	3	Missense	0.6601527570368962	1.8640065	6.3275776	542	447	0.605659772326439
F237fs	-1.7060249617004533	-2.2551452314001934	1.8648617119790405	3.5099299413104164	8	Frameshift	0.8531799934547503	6.506042	6.191549	104	119
E238A	-1.332464347000332	-1.1162852223052069	4.349178805760203	1.4586846657242405	2	Missense	0.7104371513397734	4.4892282	5.122911	873	797	0.734193744031212
L188V	-0.8020654325421571	-1.6309610580216185	-4.129101347691627	-2.0494474875751063	4	Missense	0.6891719773635395	8.511567	7.262602	821	788	0.7792918409599864
E228Y	-0.2756837002820075	-1.044900251557724	4.2866110064386	5.941676152263501	1	Missense	0.5770108892827773	-1.603868	3.8855624	1385	1177	0.7804557586923658
T224N	-1.1119757954058604	-1.2723245283918314	0.8745159223874215	-0.8777690905218012	7	Missense	0.2894873384549482	0.9628867	9.506965	1863	1589	0.5793705565962295
A269H	0.4599974961410455	0.5235766967552775	0.7854136395430398	1.56626450772786	7	Missense	0.406335924573818	0.69718164	9.447649	1729	1310	0.5880474997016352
R220P	-1.0301263864062282	-1.469412998201659	-4.539538968985334	-1.2078101262448	4	Missense	0.5284498028432231	5.110284	11.384618	854	775	0.8193314135470139
E178F	-0.4720128630084893	-0.3106233410586346	0.1293752874269794	4.473842510435767	5	Missense	0.7089656479133022	-2.7899652	8.543361	563	517	0.6119649505892892
D205N	-1.5566373194717662	-1.8350627147263567	4.9476488282973055	-1.180441400887	3	Missense	0.6617071962195781	2.1312027	5.4401298	1094	840	0.6444217295438613
R221T	-3.2076045493568355	-3.67449691668453	-2.1141077564829462	-3.834585473957605	4	Missense	0.6987935667622204	5.719496	9.967866	2300	1921	0.7958171683628691
N209A	-0.4128418091640947	-0.2114991211029533	0.328569337403891	1.7442159214726023	7	Missense	0.4105999853234713	0.028068658	10.739994	2145	1748	0.5440025582882726
F237C	1.9600794668929	0.65549676273994	-0.1922940535375734	8.295996944760713	1	Missense	0.6372988518179331	-1.1729317	2.2795417	4400	4127	0.808035132771358
K208C	0.149784518012742	0.2478804038303638	3.187911163802884	0.2878365849319425	7	Missense	0.5499512606208442	-1.3187808	8.758804	1283	1127	0.7016086286981367
N209W	-5.002025021185951	-5.0970031767453365	14.78158729092186	1.7502016792881434	3	Missense	0.6679141904180315	1.5302335	5.4057198	914	794	0.8846211649052084
Q234K	2.021418728017585	2.1149133883616367	-1.0393564161799551	2.0168288477767766	7	Missense	0.4976205672928108	-1.4002243	8.247794	1375	1474	0.6778109294400021
S212Q	0.594359765648601	0.9249410876517484	-0.0763664819087914	-1.6388373818829898	5	Missense	0.609075600928322	-2.6035388	9.376335	635	659	0.5880633045638582
V256F	-0.3683169354341212	-0.4358447607435147	-4.263214168350048	-1.0808309808028016	4	Missense	0.5086396412830017	3.5388858	11.27892	1605	1600	0.743619358439118
R225W	0.8693142312609001	0.3006128715205335	0.8593659354114019	6.993240791436508	1	Missense	0.592828173829537	-2.3205254	3.5382485	1732	1436	0.7699402228469376
A179H	0.1362196420367817	0.1258183368842166	0.6206540112926858	-0.8359126925525142	7	Missense	0.4302421101000934	3.348974	9.65091	3154	3029	0.603703947922734
D243Q	1.376193412349609	1.9177083607785184	0.3585921046477965	1.368987581658373	7	Missense	0.3273673122759579	-0.08202469	7.6967	2641	2397	0.5643394041920119
V191I	-2.4208602625107107	-2.9485222470672285	7.631704978418746	0.0934544195374762	1	Missense	0.5599627240790366	0.74014753	5.6887465	1469	1217	0.7902071276271703
A242C	0.4694514528491165	0.3733157254633594	2.009738380040869	4.119996509939853	1	Missense	0.7424990169000346	-0.73699963	2.2445295	646	547	0.6682704827962931
A242F	-0.824206757585582	-1.078301297897299	4.470310577363939	2.5727679413522933	1	Missense	0.5250179134608466	-0.9332886	6.047985	1437	1312	0.7864509035937607
R235Y	0.0296205419029282	-0.8921147235555149	0.6053985807538916	2.7056851108330284	7	Missense	0.4098004042364775	-2.1065707	5.3976507	2661	2190	0.7042967014984688
R216V	-1.4384445466363835	-1.5801993573149882	0.1463799359333256	0.3209500489389129	7	Missense	0.3483719427700618	0.47002482	8.839819	2884	2721	0.6538224717496426
K180I	-0.7094718642660209	-0.9473456836768231	4.72807447403688	0.6653909129499982	3	Missense	0.7695764935291053	5.1205144	3.8796144	510	441	0.5917333015077376
N195V	-3.920341260479826	-4.326671110673222	6.134937597998775	-4.159379080870882	10	Missense	0.7118597573359942	5.7245784	7.3852654	1242	1146	0.7588655173831503
L188S	-1.7944888174881186	-2.4327106421278533	12.198102555468376	-9.488356398790303	8	Missense	0.6881077685350546	11.183823	5.7329254	473	342	0.910342189001801
L263N	-7.528033049674384	-8.279882853814128	1.7938347160849266	-7.98935685373676	8	Missense	0.7223910144130011	8.627424	6.5500474	1261	1015	0.9433772530059504
Q207E	-2.5591216128463747	-2.4886822348809097	1.977631634512508	-2.721376379253962	2	Missense	0.708557515158888	5.038656	9.801694	1133	896	0.62647215426948
R196M	-3.2648141633641954	-3.842267445262789	-1.4732023504323866	-1.1819818329328715	5	Missense	0.7661769879738537	5.945339	6.1240306	340	387	0.6594492735365751
Q251M	0.3986779959527814	0.0214332988592055	1.813488145720604	3.031271318190818	1	Missense	0.4880399526760254	-1.5542666	5.6450706	4588	4512	0.7413450117531751
N209Q	0.1887635156315024	0.7357018539600213	-0.0644696614566193	2.756631961546148	6	Missense	0.6305302858151651	2.50335	7.466195	1466	1369	0.5911302880005556
L183V	-1.1330814341871438	-1.442677043036083	-2.327127566060647	-2.57574578795656	4	Missense	0.6547414814130021	2.1041067	11.563785	1590	1357	0.6888133030990174
L241Y	1.3334266363710243	0.9070002387016668	-0.8038862618292896	4.465231387537568	1	Missense	0.5742844973764767	-2.9654374	4.599351	1693	1509	0.6778061224489796
L183F	-1.2239810406457592	-1.3767958607030208	-2.514959083488528	-5.520806321897231	2	Missense	0.749469513234119	6.398058	4.777437	2874	2397	0.781004875068307
N209C	-0.0038114343530256	0.363119488843913	1.1995155968583668	2.6288824220710314	6	Missense	0.5270058738228314	0.39798594	9.020244	693	683	0.602884949600278
Q184V	-1.261748674557175	-0.8119397243384296	2.7763417548716496	-0.354901151996323	7	Missense	0.3673930672076918	1.3719486	9.252097	2675	2560	0.608974081574954
A242G	2.1413728794821667	1.909854874229725	-0.938710153389584	3.9731542050671296	7	Missense	0.4438912336539661	0.14213376	7.065097	1597	1275	0.6479335055741228
E217K	-0.6971672297063941	-0.6127272596718953	0.5667149548142151	0.8600107476816388	7	Missense	0.3623576893300082	0.113835685	8.771672	2113	2213	0.6234247869021872
L197C	1.3172066637908222	1.2626217370191235	-3.026274018448309	0.484078428961466	7	Missense	0.477424394855039	0.8642525	10.807204	1179	1033	0.6180882609454037
E253E	0.5876038958470025	0.2623824256711636	0.0519569931693746	-0.3423414835459595	6	Synonymous	0.5889079300413298	0.3444071	8.409883	1299	1233	0.5417708585410449
Y267D	-3.9578145340820265	-4.918881312385491	-1.4177952632748243	-3.567845517646368	8	Missense	0.7549600030488197	10.016491	6.4384193	673	1216	0.8181421892684174
V227S	0.0579646468614223	-0.9140802152422728	0.0634019670137655	1.2143104570890204	7	Missense	0.4869898063071881	-1.5524008	7.13008	1235	1297	0.6439042898670227
Q198M	-1.0877763302948855	-1.0994682144934076	1.6245300532160163	1.7544322494361486	10	Missense	0.615068391227577	-1.7305313	10.440633	1117	928	0.570548589806293
E194fs	-4.306518064997161	-4.556360985724227	9.70084913156024	-0.4056454846366373	10	Frameshift	0.7625715578728947	5.894758	7.2868843	351	349	0.7356494978943957
D254Y	-1.5082113519249265	-1.6344930931471109	2.2704332285762363	0.7267201200264978	5	Missense	0.5946163176587576	-2.2682703	9.527801	2195	1991	0.599097660809219
K233P	1.0148093110587744	-0.0713734782367371	1.202281724607679	3.805892849984079	1	Missense	0.5754868972674965	-2.730561	5.4154625	4850	4153	0.7384916230643201
L241L	0.7874766834661424	0.6796877388276061	-1.1240340538306093	-0.2584191148285086	6	Synonymous	0.3768148264893262	1.5734118	8.411521	4330	4157	0.5443044905437636
L215D	-1.3039560931447254	-1.9865121579565512	-3.2743080295874174	-3.005873779370527	4	Missense	0.5439091996832466	5.336554	11.485	1708	1720	0.8243577962445101
R216Y	-1.078006278839424	-1.2149273832271137	1.9255134162162009	1.1087406768431982	7	Missense	0.3406957882654133	0.20711824	8.729417	2465	2198	0.5980357405869795
D272H	-0.0977646918056462	0.4522131365645727	-0.0454174410492701	5.225468762015177	5	Missense	0.5187294571266919	0.5418993	7.9965053	1300	1318	0.6065312469347366
E213K	-0.081004863632124	-0.6523038016480824	1.75453489504077	3.715332086793057	1	Missense	0.5119749206865871	-1.7969457	5.9873805	2348	2630	0.7464347184656996
V191W	-4.343906288550031	-4.074546703645662	13.894891045978143	1.2198432943239768	3	Missense	0.6661301189668062	1.6329219	5.4887614	1083	998	0.8425580702366416
Q246H	-0.4656227546376139	-0.518257041870179	1.5390261269859238	2.600679312850632	7	Missense	0.3328389115786514	-0.006293505	8.759935	2798	2534	0.6208344501027427
E186V	-1.24608768627302	-0.9623482867637424	-2.334440011447805	1.965318973121681	5	Missense	0.6189761634369635	-2.550034	9.87065	1304	1179	0.6437989174164289
R221R	-1.4474164608885909	-1.4726740462197003	1.9807377647591924	0.9186227383340084	10	Synonymous	0.5117984182669114	2.9874985	8.937949	1893	1582	0.5426429831191736
Q258T	-0.6581535171424209	-0.5512061942187781	-0.2599183789322264	-0.2767847636905016	5	Missense	0.5599640639530881	-1.3115525	10.532243	1393	1323	0.5985948294857099
Q234W	-1.697289895291012	-0.5762480411109062	5.405831421611516	1.8066765976458448	5	Missense	0.6636623556887342	-1.7900573	8.918239	627	551	0.6919815006982077
Y267A	-3.9978627381176848	-5.036801995615098	1.9759332090200183	-11.233130278419017	2	Missense	0.8318524438786036	6.8019805	4.6159635	454	448	0.8689174435206182
L204P	-5.203112676790763	-5.889440117912242	1.6916992216601998	-5.91832556743978	8	Missense	0.7310573967046463	9.689961	6.0870748	1525	1134	0.8706573690461983
Y211Y	-1.3253312690828292	-1.3740578894092326	-0.7326097467717253	-0.6143221684421764	2	Synonymous	0.7218768381266193	4.798596	4.6892767	1234	1099	0.5783448334030798
Q184N	-1.8288176026531573	-2.00353595096753	-2.079533634818182	-2.757174146532828	4	Missense	0.6973140161049551	5.6242514	9.938801	983	936	0.6703908415217938
K261T	-0.0456157432979398	-0.1840759801782516	0.6013366828995534	2.661169767848436	7	Missense	0.5213881783150491	0.5309977	7.8814206	2109	1809	0.5939394465269101
E202D	-3.898669062302929	-4.34734704331208	9.008221989551146	-3.041066218575616	8	Missense	0.7641045717333382	7.0050945	6.8352227	439	501	0.7896946012447532
L215E	-2.0766507538108634	-2.867821322800009	-2.9666225900151844	-4.287098244245591	4	Missense	0.6650696122310295	6.096273	10.495061	866	842	0.8092232344529754
K265A	0.0268497159279613	-0.1986827143896496	-1.3969489254501548	3.9878734577977264	5	Missense	0.5199675218959738	-2.3657584	8.018728	945	1040	0.6019491971872925
E178Y	-0.941925140492604	-1.4488828139487806	2.5205188852425318	4.765726950489482	1	Missense	0.5695722913670066	-2.6463852	5.158351	1141	1104	0.6777835141993305
L215F	-0.7235648644387569	-1.0177085528168015	1.5462292785577314	3.026175336907772	7	Missense	0.4030027795321291	-1.4974006	7.432898	2377	2241	0.616125622928344
R196I	-4.008854143616569	-4.987842723113361	2.964246712693104	-7.8438791711992515	2	Missense	0.7615123571954895	8.187009	6.2505245	966	937	0.8777220829852408
L226Y	2.563027582497002	1.4807964837617709	-1.3013060210893546	6.917035436674	1	Missense	0.5851730634840488	-2.9186826	4.269907	2674	2541	0.7942951552694302
I229T	1.4431013647747215	0.8161991313972725	-1.1642430652545497	5.170291900168797	1	Missense	0.6188098163227245	-1.8928483	3.3023536	1043	1044	0.6798669254026397
L188K	-3.117673670495552	-4.311763061333829	9.793495520727287	-2.6627576823060344	8	Missense	0.6982906353124195	11.111077	5.8508935	475	324	0.8437783446712018
M200E	-3.931410957079403	-4.686373383101989	1.3521081563155817	-5.242672699080929	8	Missense	0.7118438250420827	10.339842	8.018544	649	732	0.8513205604302914
R221C	-2.4325284125601163	-2.854953423651648	-3.755444880645319	-3.3477482424192173	4	Missense	0.5910302799793911	4.5324926	11.605741	2472	2559	0.7850222925485636
F206Q	-3.9261664700483374	-5.2607352108780345	-2.626216692659639	-7.294099929284922	8	Missense	0.6668506494058472	9.377712	7.064966	887	636	0.8651763336913714
E253W	0.43486981822093	0.533605426839011	4.5817542661904165	-2.420278959739422	3	Missense	0.7011477259469487	0.89190793	4.603796	1095	1030	0.7659175829661005
T199N	-3.267340997085662	-3.8003836517462233	4.879438631646746	-5.579577077460716	8	Missense	0.6894884836551197	10.712225	6.3719983	1338	906	0.8553848126552208
K265H	-1.60387290496534	-1.6184191608641298	0.7254396703748789	0.9096637555938344	2	Missense	0.6300223952473373	3.7621996	9.834945	1465	1465	0.5739824940214994
R190I	-4.100295090444528	-4.680426761725695	2.1349868610071363	-5.482519597299431	10	Missense	0.705962556067139	6.295067	7.45355	1481	1119	0.7407494621780336
H252P	-3.933750107990043	-4.785631388469334	2.703070238746209	-4.773434848107823	8	Missense	0.6259820484661194	9.46043	7.1834435	1107	882	0.8674988700114328
K265M	-0.2996188582601705	-0.938629944826743	-0.868636305040918	4.652589897489298	5	Missense	0.4775001572634906	-2.4873042	5.991246	3082	3129	0.6155476683426995
E238I	-1.8052629626357164	-1.3845445806758483	5.13839533374486	-0.3826187687594235	3	Missense	0.541838806231995	0.5900866	5.2764626	956	939	0.7187548740836722
G232Q	-1.7953203619265792	-2.784312555326294	7.281782594243559	-3.4333820293430675	9	Missense	0.6359045961620372	12.508598	5.821013	1329	1185	0.777889199061652
E253V	-0.8111529325147178	-0.4768326917538364	1.7084528514967732	-3.6819011085679767	6	Missense	0.3866927297764098	1.3241318	9.783178	3060	2830	0.6073690370319039
K265P	-5.843606279771652	-7.001742470093251	8.182107402364181	-6.220734148843313	8	Missense	0.7559807592521497	9.970499	5.5397143	597	427	0.9021756850888504
E213M	-2.3933409549051983	-1.7836294583817975	7.189871840887717	2.0585536321936653	2	Missense	0.8211035244936409	5.77038	3.777674	2468	2596	0.8609310917003224
D185M	-0.6494447301113975	-0.7234164659148916	-0.9715434290590348	-0.1557467860262495	7	Missense	0.3945675363713619	3.0441918	10.028302	2401	2248	0.5885987369858338
K219F	-2.175454017386465	-2.8315839039196526	4.617022316222295	1.9059290109167475	1	Missense	0.5834927980344569	-1.2828434	6.4710937	1303	1355	0.6363556282997744
K219K	0.1140607579172509	0.2164291105679771	-0.7116406818586237	-0.2126510325252888	7	Synonymous	0.2018757008962279	0.101623945	8.790364	3216	3098	0.5359086320885598
V256K	-4.975425100160635	-5.985778831424685	9.92625049724742	-7.59868804088603	8	Missense	0.7185061443740437	8.771398	6.3207345	2821	2522	0.8894752085673314
L248Q	-4.625347546932591	-5.4675958179929625	9.004897304771148	-7.715635669225252	8	Missense	0.7177857324036946	7.5667253	6.4131665	789	568	0.8971305394585818
E236F	1.5938841496020937	1.391891239514083	0.5466309040551499	7.998451651305475	1	Missense	0.5841912662500882	-1.9070634	3.5000792	1598	1411	0.775738719260314
E213T	2.188395573334734	2.444851159927418	0.2111348068590629	1.9338625911712728	6	Missense	0.6004952580259285	-1.0984026	8.4101	1017	899	0.7051303360203884
N195A	-3.0464462109186163	-4.042974151533595	6.4540152844175935	-5.201277087675491	9	Missense	0.6492335293219202	11.6544695	6.764362	1228	1042	0.8729193096719844
F206G	-6.851207157558165	-7.955793516327548	9.403840522377152	-7.764082188710883	8	Missense	0.7666974461834689	8.800289	6.2919316	652	440	0.8558079704868696
K265W	0.6690658189965821	0.2170187549993313	1.9784995744489768	5.037010839398768	1	Missense	0.4590027710064666	-1.5290946	5.4574666	4426	4161	0.679476654198091
K261P	-9.449382615436305	-10.157586502759424	11.350757171784087	-6.338678614792981	10	Missense	0.7137518128926942	6.750554	7.5076632	1542	1165	0.890933904425968
K180G	-2.4015996946157765	-2.8019277640896174	3.2354541323643997	-4.74928113325371	2	Missense	0.7877294243925316	5.795936	4.134813	968	877	0.6879867889184659
K233G	0.8995944844187664	-0.0669470921553102	1.4661836523066558	4.063347404935357	1	Missense	0.5215002678661889	-2.235783	5.0071874	2844	2348	0.7298601735706057
G232I	-0.3374704263389728	-1.6078278255766656	15.637434508700927	-6.262444143074342	9	Missense	0.7508195759021323	12.02099	5.1881676	1274	921	0.8525507615527185
V191R	-0.4425535518095736	-1.1925535308078703	11.062562588281338	-3.853744191877118	9	Missense	0.6194668878482038	12.249886	5.7240114	1815	1295	0.8757768201957453
M187W	-5.604566734018196	-5.619206948135042	10.002334899764172	-4.321536656285086	10	Missense	0.5887416260438507	5.4777465	7.2989717	3125	2644	0.8138716299152051
Q258F	1.513475937077338	0.8743248388284228	-0.1868395348522838	8.22754117621831	1	Missense	0.5630930896165458	-2.8516023	4.093701	2143	2104	0.7929038281979457
F206I	-7.031178533477794	-7.989568006262861	5.052694270367877	-8.168138599855146	8	Missense	0.7400407859292432	9.265881	6.2967963	1044	689	0.9011464572983978
L188Y	-1.430040355220051	-2.391934967679923	12.859541423729436	-6.261948381555688	8	Missense	0.7654765023899155	10.696601	5.69977	254	194	0.7778449651465524
L215G	-3.384991251724661	-3.545711876137739	-3.70652781553212	-2.019725726076914	4	Missense	0.5799065543837556	5.5898952	10.828621	1175	951	0.7857748969608808
D192T	-1.559815369486951	-1.9295417204346927	4.99562544717047	-0.7628426331938444	1	Missense	0.5008206793264448	-0.049788527	6.8756733	1584	1140	0.6480286559068071
E203K	-1.7807908755808324	-1.9601126262731423	-0.9491255419988652	-2.536095452485377	4	Missense	0.5090022607446076	4.065484	11.416065	1749	1391	0.755228418331239
R235L	-0.044268523501876	-0.0362761474779773	0.1087666038719443	0.9853742313719542	6	Missense	0.4277908874631085	0.7389003	8.7680645	1441	1525	0.5413533164855916
K265G	0.491945595034001	-0.0697165118498401	-2.2438984893998395	2.5557258836188947	7	Missense	0.455223873289678	-1.3717173	9.4095	1524	1842	0.6091138070790466
S212I	-0.710763411550873	-1.0004239374254174	0.9555139099239748	-0.5498338308146858	7	Missense	0.3912743582599306	-0.2322114	10.384058	2086	1981	0.6106505392219678
E178H	2.9532269654062384	3.155715145102445	-0.5557652262889097	-1.996191633204345	3	Missense	0.7054313439860522	1.9813031	6.14729	742	782	0.6320936269244539
N273S	0.1121123413314722	-0.4488961782041494	-0.781322258211071	3.511693147516665	5	Missense	0.5955888249079379	-2.4489453	8.553909	1489	1295	0.5703396466500268
E217M	0.89253917728798	2.2090673430741936	6.419734424609311	4.985032663722775	3	Missense	0.5910644524488322	0.61179006	4.4932675	1376	1245	0.8379694541090397
G232F	-2.5010801701251912	-2.1862846508788234	5.691602648459922	-2.532743423301792	6	Missense	0.5805367096409412	2.5253386	6.205831	2286	1927	0.6950928343954749
S212R	-0.4434986027995801	-0.8166029223604985	1.6937523168056354	2.07926940604012	7	Missense	0.4687938173219728	-1.4041225	7.219912	1390	1567	0.6279046904046904
L248L	-2.7555397938452804	-2.6270491503663225	3.3057238180624564	0.2213185970268567	10	Synonymous	0.6881421649506027	3.73212	8.501403	1030	926	0.6116557164176212
K270F	-4.465963576522143	-6.00235040993928	26.969138866253505	-3.9620530012483934	9	Missense	0.6009101205120391	12.82925	5.2346025	1317	1158	0.8399937572869904
T218V	0.1095892472715606	0.6490512639769509	-0.2639579495133973	0.3897190022884694	6	Missense	0.5595666158817341	1.7461606	7.989777	1340	1092	0.5747739424988103
D272D	-1.7393968079971738	-2.098925414386788	1.62180912343592	-0.5607452740152735	10	Synonymous	0.6161272971333518	3.6074443	8.643533	1288	1236	0.5916027786776084
E214F	-0.8223852258319762	-1.2279844101350668	3.253211887544878	1.1634802304974483	6	Missense	0.6945139952230556	1.7394234	7.0147753	712	688	0.6500809847748623
E253D	-1.2296004421960025	-1.5684565668306378	-0.40647965738261	2.90761871979472	2	Missense	0.7915381762293582	5.254967	4.5347958	1263	1281	0.6234577820629563
R240E	-0.5152039141471247	-0.5889002550638635	-1.2342397076012217	1.8705829162337229	5	Missense	0.4632602075893631	-2.0973623	9.134564	2897	2646	0.613157375062137
R216T	-0.0045394846512889	-0.0528893251683554	-4.4007913104039975	-2.6756148629297978	4	Missense	0.6323629955471881	6.0738645	10.510574	2070	1481	0.7075191892093301
E194Q	-1.5040956160155758	-1.6672135394869252	0.6622292494202329	0.8003331056247074	5	Missense	0.5196149537846106	2.0314238	12.168501	1412	1391	0.6209993521218011
K201C	-1.4926988296323278	-1.598232098009258	-0.0133486325039486	-1.5016972644331297	7	Missense	0.5300314102820999	3.3095539	10.031488	3119	2860	0.6276097953116586
S268A	0.0262514320783783	0.0968424471794532	0.4440738671140317	-2.001323391453397	7	Missense	0.2694860822072649	0.026558913	8.763997	2075	1826	0.5259482140434522
K201S	-1.6518447524204851	-1.6211168821271462	0.3683450618965493	-2.7379372218189912	2	Missense	0.6639499787430605	4.7072625	4.7614155	1954	2134	0.5902741971550914
Q258Q	-0.3271489292787378	-0.3831586325943668	0.5126918869515606	-0.9733798557392854	5	Synonymous	0.5413422094113034	-1.6923196	10.468105	1673	1470	0.5229564841809741
E257C	-1.4211163273636451	-1.2870206641816089	2.598235512108119	-0.5610184289332081	7	Missense	0.3281118161473666	2.1827075	9.373632	3097	3009	0.5748466325973924
R235G	2.9353952917872843	2.309414887443939	-2.751030202097445	6.692770872872918	1	Missense	0.6739662437571916	-2.9111493	3.9463954	1343	1294	0.7589359360136111
V256V	-0.1251574232918494	-0.2895782683721108	-0.1039302837959423	-0.2018757640355327	7	Synonymous	0.1872272701040995	0.5365811	10.147817	1881	1649	0.4920270909748854
D205D	0.1287517013843995	-0.0788050442226074	0.0153419424478324	-1.465407936748617	2	Synonymous	0.7970414285552768	5.5300164	3.871679	785	595	0.5693444849759548
M187D	-1.7562725441238287	-3.265264014135295	8.463835216054003	-7.029746239847459	9	Missense	0.6350485776380099	12.462516	5.914152	1028	889	0.921248313170527
E223W	0.8156793817027653	1.081453033476326	0.9001954197277106	4.413593596843138	1	Missense	0.7473455719182933	-0.21470925	2.3663442	969	852	0.721802762619089
D243W	-0.6119302875482482	-0.5557528096441571	4.892615275994681	2.3733001085198517	1	Missense	0.4581880977467869	-0.5930686	6.2086353	1577	1350	0.7641697470464596
K265F	-1.468321191117687	-2.0013663455951125	1.3941154099777449	3.018548465182575	1	Missense	0.5127675738558852	-2.4562304	7.3557854	3961	3762	0.6252030206936878
R189T	-0.0629377003359677	0.1424183392497379	1.7546391384600906	0.270293843657747	6	Missense	0.6078645774738464	1.7283834	7.3247933	1529	1277	0.5956875607385812
A244M	0.4067878769413975	0.2614213419530375	2.2364161371478826	7.493981465309937	1	Missense	0.7280407915668364	-1.5831596	2.7797472	854	644	0.772713529856387
K260W	-4.212070701585665	-4.543211147985653	8.594269142014664	-1.0070610968708036	10	Missense	0.6941455940121046	5.0651913	6.06804	1205	1105	0.7526561370098784
A244D	3.500327810917167	2.5709305648200464	-0.9082716666595948	2.7041613640620072	1	Missense	0.514147097244198	-1.8819447	6.5774174	2713	2473	0.6657724532758941
K181V	-1.58861056244448	-1.7252720296710835	1.6799640391748292	-0.5091054855636186	7	Missense	0.3985310729657013	2.6495137	9.497015	3933	3820	0.5649877075687091
E253Q	-1.1307838744119765	-1.2412369594507056	2.4267322897571657	-1.2489182652244333	2	Missense	0.7352014658939245	5.035136	4.3523564	1580	1559	0.6692014385371983
E213Q	-0.4108029596598528	-0.5259226597396695	2.8279786506739546	4.062695744865687	1	Missense	0.5507683195340314	-2.1871283	4.9556303	991	912	0.6588296137168319
E213F	2.8524916686932564	4.027076622631119	3.3122966093188504	5.220977402986611	3	Missense	0.6505169242122639	0.62282485	4.4159994	1192	897	0.8046595565392558
A244F	0.4285340568981231	-0.1821988926272177	1.9363362702092328	6.274373617657603	1	Missense	0.6174643300365099	-1.3158947	2.4799209	3137	3086	0.7975987255968912
K208H	-1.3531594663439788	-1.454241598819304	0.6990904158269905	-1.7949287917695924	6	Missense	0.653197288280938	2.5057735	7.786568	637	620	0.5999939531368104
L226M	0.0925302066683155	-0.256211636606253	0.225193085076354	3.830978438771777	1	Missense	0.5011848366789506	-2.3850179	6.713207	2060	2161	0.6434365742084089
V227M	-1.1145611414036738	-1.1612952742587916	1.279127902430257	0.7121398101803239	7	Missense	0.2303557803666752	0.36888742	10.204	2847	2437	0.5778312165025641
D254R	-2.174404939010081	-1.8640214290482573	1.0885177381324158	-2.440770554613588	2	Missense	0.7506982780249354	4.977011	4.7162833	845	876	0.611587916820475
K270R	0.6900418402862154	0.5378529347026653	-0.607092777390016	1.8123837726921248	7	Missense	0.2873137102897427	0.45667252	9.111703	3235	3203	0.5747559893522627
L183C	-0.0891468641897841	-0.3915041564018561	-2.0124245140345574	-2.9153002599628084	4	Missense	0.4462135030451281	2.5916212	11.002851	2597	2196	0.7097576530612245
S268H	-0.6897057018959369	-0.5574971400425206	0.4135039864404757	0.4807594535704094	7	Missense	0.4159496445350632	1.0786096	9.08203	1508	1246	0.5315082800797086
D205E	0.5624053017692157	0.226281246890407	-1.8748843256687904	-1.0594417501808109	2	Missense	0.7245531165955105	4.8778014	4.4120927	4203	4248	0.6174437690921207
A242A	0.5646162939931969	0.0868357352395253	-0.4494703515840993	-0.4587230610134211	5	Synonymous	0.6074416897103563	-1.2551636	10.5532465	4756	3882	0.5998917828448252
A269K	-1.7912427387068606	-1.2829233025042233	1.4189000363928088	-8.099411853011233	3	Missense	0.6248945377778738	2.747965	5.08998	2065	1806	0.7358891877164302
D243H	0.9519992916466596	0.6015505128441132	1.074807716704086	-0.3419100113506786	7	Missense	0.3371656485281878	-0.43423057	7.5507307	2361	2180	0.6078962177137129
K233Y	-2.586574714923601	-3.4728051119915437	13.145467494070026	-3.873493446776556	9	Missense	0.7290766171000331	11.937779	5.2441816	865	624	0.7832640886332162
Q234G	2.9920974518853614	1.6393555649414084	-1.0864769576209254	4.534377890855479	1	Missense	0.6142680497974158	-1.6218457	3.8242838	1456	1367	0.8144047216995545
A244I	2.3440816287949837	1.8893977362679888	0.317149010176369	4.407661748828826	1	Missense	0.5985576221610917	-1.3523121	3.8504422	1392	1276	0.7783892583250529
I210S	-3.5756689313468044	-4.854935497405219	2.8002125546963046	-7.045201498196992	8	Missense	0.6968391909242646	10.330359	8.022995	560	475	0.8515986761479133
L183S	-1.832096748501938	-2.464118843039849	-1.898406075328834	-4.9312128325033004	4	Missense	0.6093740460754642	5.146205	11.577342	1160	908	0.814267091699804
L245V	-2.9057231036358546	-3.8910629629553615	12.96584232546861	-6.507290183787031	9	Missense	0.7087631564507866	12.455039	5.580742	569	565	0.8333266443253802
F237M	1.1317316989039834	0.9780451910921988	-0.7464635079527661	2.760910417568484	7	Missense	0.2338785664418676	-1.271893	7.539283	4555	3682	0.603123692842833
K219R	-0.8123879906967513	-1.1211057250369167	0.9325914276681804	0.8288483158717401	7	Missense	0.357816032707522	-0.7874044	10.171594	1786	1686	0.5597596066925008
Q246E	-3.596623314569936	-4.257182915871679	7.266707012281813	-4.625210805219847	2	Missense	0.7937356177375201	6.9487386	5.39495	1062	764	0.7480065286187736
K233C	-0.0900902807317154	-0.2131537642206993	1.2912693001462925	2.654586549965014	7	Missense	0.3751888005433242	-1.4551793	7.145476	2719	2526	0.6283482705251413
L241A	-0.4970440044967985	-1.1011045002625055	-0.9457877439756543	1.730602587653412	1	Missense	0.7395746942186691	-0.68953294	2.4274592	1287	1190	0.748326861108816
D230W	0.0760369393807868	-0.6769628831122512	2.42098452143399	7.671888384297224	1	Missense	0.7950359620542411	-0.27540648	2.847982	288	273	0.7585303962854983
I210N	-4.044238484083842	-4.96504467779287	0.5031755388398664	-4.260275873995892	8	Missense	0.6663477166028027	9.036572	7.499905	1186	863	0.8697454049370427
T224M	-2.1680241976813948	-1.918133566958072	0.925849970595073	-5.4501732342322615	6	Missense	0.6817601819497314	2.8509192	5.658053	819	730	0.6338624338624338
N195G	-3.259626318386215	-3.297512065645189	4.2248855990963365	-2.6868239302665806	8	Missense	0.7428204812280306	7.1730804	6.5153055	626	596	0.7431415189026431
L188R	-6.6027634867807565	-7.649613060519158	13.60486822937571	-3.481260906624606	8	Missense	0.7994146479338224	7.2147546	6.5227475	128	140	0.6233588085439937
K270L	-4.499034890748196	-6.134736712679013	8.194130487500308	0.4980529267105387	2	Missense	0.8104048944893573	6.8172674	4.671146	1533	1534	0.8500816178805941
N273E	-0.7553072325957791	-1.0184752418485925	-3.477823696454341	0.6966640740850357	4	Missense	0.3676929199446104	3.2649007	11.682531	3269	3264	0.6997464293226636
K233M	-0.4807231827768513	-0.7079984109677344	2.5460480675701445	-2.050352354624545	6	Missense	0.5904987286773429	0.6906863	9.158608	850	843	0.606289721674337
E257D	-1.6546161572695597	-1.9750197764112083	2.041220879472214	-0.892367461989659	2	Missense	0.7126755230927042	4.7071333	4.967361	1996	1780	0.549709654584938
Y259G	-5.354382914183715	-6.335152608702705	4.485702771065847	-6.41224457361813	8	Missense	0.6915044868506941	10.005432	6.4988523	848	617	0.8926940639269406
E262E	0.3120802493273683	0.7493087038948374	-0.7851259445084988	0.6879425543368531	6	Synonymous	0.6645420415325849	0.48286003	9.132861	463	425	0.5712417301502374
H222Y	-1.519237916128814	-1.572501794625501	3.2105829122656293	-2.7528590994647493	2	Missense	0.6899447913778674	4.529643	4.665719	1097	1189	0.6378379811963771
L204A	-5.593541905064694	-5.295294571814528	5.68523424784522	-3.455796516192581	2	Missense	0.8333464599840861	6.034137	7.5430894	1053	1302	0.7457583506215725
M200C	0.8801316857585102	0.7585669454228436	-1.1620310203188708	0.3417792696491899	5	Missense	0.471858964130539	0.37542406	9.665801	1925	1621	0.6024293911617855
E214G	-1.6398215111833925	-1.8226347387016528	1.0258016016278342	0.0613721737324937	7	Missense	0.3755033022760635	2.5608776	9.402702	1689	1473	0.5793136523245022
Q246S	-0.9121741036564208	-1.9761769737524908	4.913737348677722	-2.2756073079251857	10	Missense	0.6148405297402465	4.3582177	7.62375	1396	1472	0.608136402063729
E236R	-0.3828056105140901	-0.9754862081869262	4.343437248534997	5.956990872054645	1	Missense	0.7455349965500087	-0.685699	2.7968104	690	745	0.8176030318887462
A269A	2.3856459383982127	2.64343834383974	-0.7871526148591819	0.25615099615045	6	Synonymous	0.5918339237287036	0.28569502	8.305551	646	625	0.615556983948435
H222I	-2.2926692244103464	-2.1739230369584943	2.5582145986441445	4.327383456049095	10	Missense	0.642562484270864	4.659202	7.4010844	1831	1607	0.684889653535833
E253M	0.6828696463770099	1.7902314279422835	3.6355886344417288	-4.445867618090645	3	Missense	0.6086559261034412	2.2328427	4.8361616	2500	2488	0.7073527251025105
L197E	-3.301980285565024	-3.45952187753908	-1.7923309218793757	-5.9369848951456206	8	Missense	0.6887679450258688	5.783995	9.956258	1575	1449	0.8399626810753638
Y267P	-5.370427901928789	-6.245589173036321	-1.0736162590319194	-5.854761200387744	8	Missense	0.6597575406348648	9.144724	7.311218	1311	1073	0.8908039406238686
Q246D	-1.1602982824023886	-1.541705283554229	1.924995945255715	-3.1141585838127632	4	Missense	0.5463575582851832	1.999853	11.438334	1475	1300	0.7496705059881955
E238R	1.860658919403212	2.4600748206123755	3.1048637610535104	0.0799020380197486	3	Missense	0.5284251644060535	0.49167472	5.078244	2806	2461	0.7410440878860505
K219A	0.5974430504627772	0.6463964656744825	-3.242783922265075	0.1070298034829034	4	Missense	0.5481236359279235	3.6964002	11.203381	1025	673	0.6828864879285047
Y267I	-2.3395702854350624	-2.833660519693905	4.920361243792176	-3.943241049583531	8	Missense	0.7413742151920525	10.932301	5.8369746	303	310	0.7683233584872928
R221A	-0.9062060462199728	-1.2035520067256202	-6.898763689756758	-4.124762193776969	4	Missense	0.5049103507985909	5.232238	11.336733	2121	1888	0.8128186713865374
Q184K	-1.5235179530810194	-1.6362607150663706	-3.0181704783621432	-3.8150798346254415	4	Missense	0.6016652992813515	5.3360844	11.425061	1188	977	0.7602950645278688
S212K	-2.8956206863713527	-2.954393121609349	2.23360714202586	1.6931278441646678	6	Missense	0.6855873681337177	2.726222	7.9178357	1036	1118	0.7173935207157798
L197V	-1.6099126346870287	-1.3746967548886906	-3.493612619098995	-3.8512839477661	4	Missense	0.6198982520532491	6.159243	10.470975	953	875	0.7435679797116175
R235P	6.491988942740132	5.516194978691079	-2.428368082622166	3.980580843120272	1	Missense	0.6963816508579568	-0.5369671	3.1188104	489	332	0.7281354276127794
R240W	0.1396606061228685	-1.1414423739897843	3.4918527767951133	3.459738431073649	1	Missense	0.6041478437485971	-2.6911623	5.2933006	2475	2345	0.7940444042992947
L271S	-3.528277728737937	-4.493164916620408	2.0263212986421246	-4.583883898157309	8	Missense	0.7491109031029596	10.160666	6.762192	320	237	0.8662543805400947
L215N	-3.1955702366545844	-3.521695746418664	1.6550511655411662	-2.304021496812385	2	Missense	0.8162598717945317	6.2759223	4.147566	672	614	0.6779454837490552
Y259L	-0.8157973190172372	-1.0809154120843454	-3.722295994649404	-1.196920405037048	4	Missense	0.6177812003171513	5.5455995	11.2732115	921	826	0.7366443384505781
N273D	1.9404393988798856	0.7953525976478295	-1.1900865910289202	4.731558407879402	1	Missense	0.4672168291126492	-2.4495072	5.4284205	2565	2446	0.6269403747305088
R221Q	1.5605249199493718	1.1015299279467108	-5.558532413858255	-4.835941162058801	8	Missense	0.6399840087844778	8.733564	8.062531	1051	850	0.8133408919123204
R225F	0.9681395607168046	0.0468444926618391	0.763626787446819	5.765316747748988	1	Missense	0.7408614433230121	-0.4168754	3.0325558	450	586	0.6592328409249353
Q182L	-1.1079592292181537	-1.3004745394780497	0.9263543020871214	0.5039620014539306	2	Missense	0.6428234172728321	4.2830515	4.6705337	1611	1524	0.5961925463745299
L197S	0.7289736106005171	0.6767081515782774	-2.934003695882331	-1.433321901641996	4	Missense	0.640352268579734	2.9267178	10.587569	1066	885	0.7169796693606217
H252F	0.6320461734645968	1.496376827184876	2.841251185033066	-4.432271094030657	3	Missense	0.584154484234651	2.0394588	4.762899	1488	1233	0.7154556266951225
T218E	-1.1293345727823998	-1.2546913501414596	-4.581234673262502	-2.4186247368335287	4	Missense	0.4773642081344346	4.219175	11.679565	2126	1923	0.746220243927475
L263A	-3.841175476063465	-4.514780817306923	7.248911452963471	-5.217056673452381	9	Missense	0.6558006103663603	11.519864	6.4760103	674	516	0.8935066089928035
A250F	1.1025505135202045	1.297622642249611	0.4110459189753082	1.6137733826690346	1	Missense	0.4334857216625419	-0.90077424	8.251608	1760	1873	0.6485374980272939
S268D	0.6062916976789225	0.5970238897617612	-2.177776183059915	-2.1074660141792734	6	Missense	0.6594384697516346	2.7195406	7.318343	645	599	0.6055762806914881
E236L	1.624594178724943	0.97605238764831	0.1994134826580003	5.010724504670119	1	Missense	0.6010908389675585	-2.575166	4.145425	1961	1708	0.7489480805946357
S239Q	-1.3031268832615577	-1.872640558877572	11.46676227341626	-6.6231071074778445	9	Missense	0.7152484652903539	11.722445	5.4246902	1089	964	0.8406282838338587
L188N	-3.3846076849587265	-4.249450789786081	3.602714107278076	-5.905108012977359	8	Missense	0.7126522209118806	10.629703	6.4201922	763	652	0.8821210123135149
D272I	-0.9515313770770658	-0.6451987655538702	0.4285005635037148	0.0914515732473213	7	Missense	0.2028854843008519	0.25087824	10.338754	2695	2291	0.5615796975659558
T224H	-0.7119704039714791	-0.4551163526665632	1.4416483381403218	0.3312542426505396	6	Missense	0.6535438317310562	2.289337	7.845246	908	687	0.6159053418711999
V256Y	-2.0969503733303902	-3.701469948620385	11.16297811306728	-1.8481690642411928	9	Missense	0.6100644893597376	12.362866	5.9105463	1107	749	0.8764111049825336
D205K	-1.7836542600874157	-1.3959026981477711	5.39354646708254	0.6566524319805592	3	Missense	0.6435382632621669	1.1967901	5.676769	917	857	0.7437214684995153
R220R	-0.5185496399280374	-0.3349505061286593	0.7687026256705385	-0.2529097654481044	10	Synonymous	0.4633388679922215	2.8564768	8.771725	1669	1679	0.5487302715447706
A250V	1.799022349624164	1.782837179186913	-2.0588425415765568	0.3716147109760127	6	Missense	0.5140064610678159	1.1748524	8.441277	1036	913	0.5329030757602187
R190W	-1.7364972868568898	-1.435209774506642	1.760686762486927	-0.8411283396553204	2	Missense	0.7703078427705693	5.1057825	4.6050506	1860	1988	0.6274474580597029
E214L	-1.1185204352421736	-0.9933955888120396	2.381675952177573	-1.0331944570061171	2	Missense	0.7618895908974337	5.258999	3.8680892	430	545	0.5566386921320647
D230C	-3.252163650048698	-2.5183375890792266	5.62527347579021	-6.247173698730155	2	Missense	0.7049801383843557	5.3866725	4.167212	1912	1892	0.7594844295256744
E264H	-0.9419387477842208	-1.128928899588887	1.5342622739852567	-1.624370642027058	2	Missense	0.6435180258615079	3.8833342	3.9687922	1542	1374	0.6404934635175185
Q207H	-3.067406116763791	-2.7605151440950744	1.9158861233837143	-1.661465282115768	6	Missense	0.6546676371148561	3.0347378	7.7654495	1761	1558	0.6787262428398401
L188G	-4.967574885997546	-5.92901839971953	4.271711842492205	-7.577022592714767	8	Missense	0.7635672405101277	9.583976	6.1109176	703	541	0.8438543876331894
S268N	-1.0282553862223376	-0.652331067506672	-0.0092818788133142	-2.030578887898969	7	Missense	0.3345749871669768	0.380833	10.843595	2483	2318	0.577185689090451
E194D	0.389001625421233	0.7111443434010973	-1.8432330636176708	-2.149945485862491	6	Missense	0.6815878658624215	2.6523752	7.135886	1129	1045	0.5736578297473623
A269F	0.6588260276746428	0.2020500088700559	0.1205322276118862	5.868443805783361	1	Missense	0.5399650184446635	-2.9412208	4.9696374	2468	2101	0.6944266644172865
K260M	-2.988798549457522	-3.451373678946519	8.541924976497564	-2.655313035662888	10	Missense	0.6071445861009096	5.0834966	7.251735	1778	1365	0.7825864737429362
R235Q	1.2220108879008214	0.8872575687777357	-2.7232730688017432	3.1094333622625028	5	Missense	0.5231021510287387	-2.379272	8.070419	1406	1373	0.5732053812732126
K260P	-6.487848458205651	-7.237031938958264	7.014512206801147	-5.300809900946513	8	Missense	0.6976823436550458	9.376095	6.454782	1687	1417	0.9025004070938843
A250L	-2.3283018834799805	-2.644662831212104	1.6849695381660608	-3.4621625400878315	2	Missense	0.767801435556512	5.968149	7.9178443	1452	1406	0.649288542145685
G232G	0.2145047510379436	0.3056775693994547	-0.280619762078123	0.3024247495870404	5	Synonymous	0.3715461635256299	-0.85057795	9.803386	2015	1887	0.5375855185378995
D192R	-1.3682016826862229	-2.1110651529353626	18.96561515619649	0.1045691109182411	9	Missense	0.7262934597055115	11.684003	5.5514503	448	415	0.8069881699449807
T199G	-3.6600403116159743	-4.304568077336654	7.66815384358263	-5.576361552078277	8	Missense	0.7559122268191492	10.57826	6.0341196	450	336	0.8395740062406729
E223L	-1.0290641672159349	-0.9951046793433198	4.542154701744432	4.444303909320854	1	Missense	0.4579732253104858	-0.95759666	5.828588	2148	2057	0.8005037855733479
E247T	-1.2056773036217563	-1.4562023331344531	1.786347742579617	-1.2707324068652102	7	Missense	0.5023571324102618	-0.36300793	10.281856	1121	852	0.5595765661030346
E217F	2.8227572829384826	2.728079833973571	2.2064040036047388	5.223675535681278	3	Missense	0.5593661337391765	-0.41591612	4.3666897	2296	2169	0.8183632886413328
S212P	-4.956771853698264	-5.161264624441539	0.1466257427105171	-3.3712919116969826	4	Missense	0.6077332196159639	5.7700534	10.069493	1872	1630	0.8423809523809523
Q234E	-0.121677475944947	-0.3085353536866868	-2.925086892229098	-2.9151272520227867	4	Missense	0.3110252944770642	2.7299669	11.230069	6594	6634	0.6811742249599932
V227E	1.4939221530394824	0.4094136798766791	-1.8797470927158375	-0.2553781334166772	5	Missense	0.5560492506298215	-2.0668685	7.7324967	863	642	0.6268909045099522
M200L	-1.2476815889503343	-0.8329833541613477	-0.2825681303205473	1.4086985017345015	5	Missense	0.4699654529451984	-0.13799867	9.694821	1986	1949	0.6261870230325632
V191G	-5.302523565478337	-6.242443087909402	5.946771173403348	-7.06757428016053	8	Missense	0.7039671797736573	9.236451	6.462889	1764	1450	0.8822939113533612
E194V	0.3133586355205409	0.2891812764638859	-0.3709577524015803	0.0696238279730358	6	Missense	0.6023366845118494	1.8733941	8.252699	651	689	0.5411998962105573
V256C	-2.9325254519283783	-3.926907694839586	7.030259012993939	-5.0437176340372485	9	Missense	0.6566724286258447	11.798885	6.3865275	1561	1677	0.8543363847596651
L226Q	4.165640083410938	2.9012903935268985	-2.081489101759635	1.998258112345612	1	Missense	0.5498100226570096	-2.395875	6.093854	1555	1279	0.7062343586826172
Q246Q	-0.369742783708892	-0.238443633702711	-0.2704061555965611	-0.5403635142705421	7	Synonymous	0.3265401540157863	-0.7640905	10.263557	1749	1766	0.5464680821823679
N273I	-0.0986494944220745	0.8512761069526877	2.8496892276018206	-5.1682696572358005	3	Missense	0.6652802823610044	1.1545819	4.631064	958	843	0.6882338120433359
L263I	0.6174904866112054	0.5333167711339705	-1.3400027263979255	2.687840660886666	7	Missense	0.4429450543788027	-0.68202597	9.205118	1733	1644	0.6146242849539553
K181I	4.332254820639015	3.513801056834395	1.3066818074873017	1.1766432156545823	5	Missense	0.7201381869812377	2.939016	6.568267	374	464	0.6588966274340424
A269S	-0.5202681494592467	-0.8698406711673587	-1.1186221296805396	2.4507155530134623	5	Missense	0.5784811839729973	-2.3685887	9.167539	2875	2906	0.594474391063615
D192A	-16.18872287706116	-16.370841833078266	85.80877393218776	-6.539351732099199	10	Missense	0.7106593694763782	6.4430623	7.1687713	428	377	0.9429657974300832
D185K	-1.1229122287958786	-1.036639456712111	-0.7091609164864534	1.2650392416711018	10	Missense	0.4869384368221544	2.3097458	8.8154335	3243	3138	0.6701527354236714
Y211T	-0.0888959229290958	0.143574975312424	-1.359645868306854	-1.4454106019851158	6	Missense	0.4941161527483805	1.4752434	8.71416	1557	1423	0.5725750404561527
H252L	0.2465803076714711	-0.4006100436015167	3.1862475828799903	-0.8767157935913306	2	Missense	0.7392039808902454	5.6092315	3.862168	2056	2048	0.7569705362545126
R221V	-0.9401027697771412	-1.2071800809303834	-4.411695892442208	-3.388653838394525	4	Missense	0.4972642457466636	5.4778557	11.302463	1958	1717	0.7695516612442079
A242Q	-0.0759374416770337	-0.1011030939006359	0.0809354247831957	-0.0830544120212487	2	Missense	0.5772522432387164	4.319549	4.6734805	2269	2250	0.559673476076763
E257K	-2.042567660238701	-1.5707956817774713	1.6449525126773563	-3.3722067169991004	5	Missense	0.7578150250390103	-2.93307	8.826825	788	913	0.6197434529367303
R235E	-1.283766897358669	-1.4682936797870252	-1.041347493037929	-1.654923600507567	2	Missense	0.6669942635521541	4.3278255	9.844151	2025	1797	0.6401156739601017
A179L	1.7278342517833876	1.480374286862189	-0.5376825949743537	1.040374076675607	7	Missense	0.4278176692088818	-0.7643558	10.328899	2768	2455	0.5770779949965965
K265R	1.098717482326695	0.949403294313395	-0.0232198651493547	-0.0085362222071894	7	Missense	0.2463743651267263	-0.0807016	8.777037	2529	2637	0.5491753546464793
L271G	-3.60295166345156	-4.204742077500594	6.969072104018402	-3.894566997883866	8	Missense	0.7030931941624275	10.703228	6.321471	684	572	0.8561027966742252
E202K	0.8687443597503035	1.7739698810238202	5.129182018614561	1.8228652389092164	3	Missense	0.7235253968567795	2.1685295	6.0743566	473	351	0.7503364489427208
E213R	-3.046537447690677	-3.330798866619868	7.415608969456283	4.924676067197691	10	Missense	0.6821614456367103	5.2358503	7.388392	1022	884	0.7572204320324621
Q182M	-0.7258855605260222	-1.585529802709682	1.9547502873818516	-0.4660473393253783	2	Missense	0.6936497766588957	4.140543	4.0232396	2872	2675	0.640710097852955
E236T	1.712310101142623	0.9604522257163666	0.162812950530904	5.670052021049955	1	Missense	0.5331842716866262	-2.061381	4.4304447	1822	1668	0.7601548100934102
I210Q	-2.334915030254646	-3.142814805524328	-4.165993838736879	-5.32231103891734	8	Missense	0.6672597129108533	9.320313	7.257895	1217	821	0.8552031923880663
N209Y	-1.2480573854828465	-1.2060334946680928	11.906116743000068	1.897495686784865	3	Missense	0.6096525099705935	1.6090372	5.066946	775	703	0.873598087883802
D243Y	1.1774796817515905	1.2142870937372647	0.6280175518076447	0.4298838188160842	1	Missense	0.5156694556770687	-0.31881037	6.542392	2161	1772	0.6367105217721606
Q207R	-1.1244769822535994	-1.1376740251090698	1.7067468691030598	2.676465552834763	5	Missense	0.7571441929910416	-2.9837956	8.730624	1444	2041	0.692147091246559
Q184S	0.3388921190490129	0.2406600312553707	-2.7378923840611518	1.0526332668495764	4	Missense	0.3601731332161519	1.7690448	11.795304	4749	4571	0.5793963031087495
E178D	-0.5074819376348342	-0.5112912687228189	1.3723084301927897	-1.004558729561685	7	Missense	0.3175200998380224	2.66656	10.077754	4220	3565	0.5547206188137785
F206S	-4.413295512991528	-4.753062084910825	1.6441663066353531	-6.147045881375415	8	Missense	0.7014953716492007	8.342812	6.5864835	1675	1694	0.8808615434304287
R190N	-0.5911279159619937	-0.7027873999299734	0.0790657121662549	-1.5142182192661875	5	Missense	0.5704137941445164	-0.84152555	9.54713	814	878	0.6021951186786352
R220M	0.4245875439361196	0.8764614963765042	-1.6494334572466256	0.185532994747877	6	Missense	0.3974509626394007	1.7507215	8.773634	2179	1759	0.6156098085032096
M200N	-1.7970953264845273	-1.7899183009148945	-2.8734814702936538	-2.442391451832865	4	Missense	0.5700114533974086	4.6904945	10.713113	1650	1474	0.7050282661875541
Q198W	-6.574651927671409	-6.210432637209193	15.162989715413936	-2.8506389394571228	10	Missense	0.7521857197311884	4.3398604	7.693382	1244	1184	0.8907334310038602
N231Y	-1.1811451132441873	-1.6479892808458805	4.117281885715149	3.0499260899148783	1	Missense	0.6281547280280788	-1.3068459	6.322555	1862	1810	0.7169209191396814
S212L	0.1247796455645089	-0.159649433953433	0.9309501370238876	0.0690404987827885	7	Missense	0.4743743948837856	0.69652563	8.921041	935	953	0.5551576303654913
E186I	0.397326071167286	0.0711200786620566	-1.6249548912105898	-0.8413356038265969	4	Missense	0.4222605293411968	2.072678	11.71711	1428	1454	0.6337107373813724
Q184fs	-4.088459492684246	-4.285964675610006	4.901079058293371	-1.0843345692544648	8	Frameshift	0.7140843018970844	8.005369	5.7978897	1139	873	0.7245480834677708
Y211V	1.3396719642882364	0.6941590403371609	-1.8066360324471125	3.654277924742823	5	Missense	0.5045573484895699	-2.2288945	7.8223495	2044	1939	0.6330982406886453
N231S	2.1947955162320474	1.848485333591511	-0.5590962682264491	1.2835823342594943	6	Missense	0.479876590264893	1.6550264	7.496744	1727	1639	0.5903295047000006
Y267K	-3.6763292209710734	-4.413780404314047	0.4828035583407529	-6.320770450512282	8	Missense	0.6872333000699518	10.243164	6.617544	1029	753	0.8796062744698377
L204G	-3.037286388619779	-3.672492937229086	2.702302641521035	-5.498905925282356	8	Missense	0.7245557063235126	10.3394165	6.41276	919	662	0.8234091104796348
E217R	-0.5856132927051745	-0.9105544216626612	3.99328728842634	5.098718313987524	1	Missense	0.5233650829514271	-1.3864889	5.5639286	2602	2115	0.7861907003856157
L204L	-0.4509964759892585	-0.4773990051570789	-0.6929443866264383	0.5784113649946494	2	Synonymous	0.7296147379431324	4.0861726	4.063992	1125	966	0.6603955776888107
K265C	-0.3616266888998851	-0.3191840047699484	-1.7339962681982806	2.8483361702015806	5	Missense	0.4482060874508736	-0.5074152	9.600146	3373	3168	0.6394846759634877
Q255K	1.559657753177273	1.2645977743467485	1.805065235047393	-3.7466039207117263	9	Missense	0.6225282376584034	-1.4293944	8.67746	1401	967	0.7307487458180648
L183W	0.1897217560598502	-0.1361863747527603	-1.42599957821102	-3.172406142932311	4	Missense	0.5437223964900619	2.3411164	10.8297	1718	1636	0.6565739390994492
I229P	-1.1722384327410684	-1.907642594706883	0.8964441271428968	5.073123527776408	5	Missense	0.7386173366010549	-2.90724	8.742378	1034	1017	0.728309643640654
N195R	-2.0499682704980096	-1.8136185321256733	4.713797803026054	-2.908623811571064	3	Missense	0.665499218102658	2.332511	6.2466464	1657	1553	0.7159481307233867
M200P	-7.068666474362228	-7.8082329757802	2.43103242305876	-6.043029551546867	8	Missense	0.6786282236390752	8.929759	7.396826	818	837	0.8634233491376349
R240D	-2.0305536537918445	-2.336286756113138	0.7102509254886241	2.4263422357766	2	Missense	0.8303770509022028	5.9067564	3.839525	1404	1465	0.6678952649584805
E228R	2.242928740053852	1.7214068142972194	-0.537474767173394	6.630337179338676	1	Missense	0.5164972961272709	-2.0942297	4.4593616	2623	2476	0.7421205519244736
F237E	3.2236500755220225	2.017873488527944	0.1893390082908546	7.678767254443455	1	Missense	0.6559638072475487	-1.5684651	2.7216876	1968	1921	0.8457933301855446
K219Q	-0.4573726223155562	-0.4644118908154188	-3.1460846670287395	-3.336405140823252	4	Missense	0.5627713508043299	3.7036831	11.352614	1074	915	0.6783330864450751
L263D	-4.579704648140515	-5.587323072236826	7.164068542461182	-6.621709667150913	8	Missense	0.7643409692805587	9.791605	6.7753525	305	194	0.8967800453514738
Q251R	-0.7741281011927992	-0.7945517091131711	1.3888497426307802	1.1819956313129518	7	Missense	0.496007301690634	0.90445894	10.792149	1921	2121	0.5480222341962087
E264N	-0.7503340611617814	-0.2172402828455128	1.3993418566530642	-1.7320581636865633	7	Missense	0.3428960672544124	1.1604604	9.1817	2367	2352	0.595037921006444
N195H	-1.2546092736975738	-1.3264564352384198	6.45100359700889	-0.7499039293505005	3	Missense	0.632138436006219	1.6076707	5.579976	968	856	0.7846594071083868
E217A	1.1329187593706296	1.3279870927372124	2.6265356462716483	3.82623935887034	1	Missense	0.4634303125841499	-0.6823882	5.8828626	2479	2090	0.7912732318796715
R235R	0.941731229038406	1.106432540824923	-0.3199142973074892	0.8979716922556842	7	Synonymous	0.3007407799514436	0.2921484	8.788345	2128	2124	0.530786536836957
E247D	-0.2328703270546532	-0.3695555039801454	0.0357247127244831	-0.9510126917259089	6	Missense	0.6117029458534844	2.1453502	7.9092245	887	896	0.6381946036841704
K233W	-3.6498647616095914	-5.689744127055682	46.153181472178645	-6.121152068230748	9	Missense	0.661296799852142	12.708129	5.1857796	970	642	0.8926047989934414
D192Y	-5.121982259508503	-5.383753224446897	16.708667345940796	-3.2992607989437155	9	Missense	0.7060564280909862	2.181843	5.134785	1588	1214	0.8587031638052046
Q258D	-0.2997935855344274	-0.0386683359127868	-0.5656317925304979	-0.7351110914687002	6	Missense	0.5392147973649324	1.8064713	9.2196	2267	2038	0.6054500686585539
K201V	-0.9943090110707417	-0.8930369889995093	-1.8168088011966104	-0.9618646117878504	4	Missense	0.3600587656356101	2.4833071	12.05968	3707	3217	0.6563251563251564
D254H	1.8557089488173155	2.048222038939935	0.9113601288011224	-0.376377032640642	6	Missense	0.5745503747414774	-1.1684946	7.987507	1331	975	0.5845804988662132
Q207S	-1.7231802398641185	-1.4297697940685112	1.1239691333049464	-2.1767864183111545	2	Missense	0.616715407392271	3.928008	4.4854193	1445	1080	0.6049187752702492
Q255E	-2.5706172365783875	-3.128756533935689	0.2235250617009169	-2.3160884694700883	4	Missense	0.4988916684007277	4.576934	11.666933	2707	2099	0.8183316754745327
E262Q	-0.9530474419219536	-1.1563339644470625	2.7294822313159344	-0.1170907645822891	7	Missense	0.5163607040608682	0.88162124	10.472691	1724	1663	0.6598282708691474
L248M	-0.3999191168662678	-0.3875298384756753	0.39782422146818	-2.410439297560885	6	Missense	0.6010362778469645	0.08569906	8.963788	768	846	0.5589850847171167
Q182P	-2.3291539073181764	-3.253565252673935	0.2232585470366893	-5.835539836330951	8	Missense	0.6646428364683676	9.904241	6.9353585	1054	918	0.8491526334165928
Y259P	-5.106302533134357	-6.33170356413161	-4.963253404723025	-1.2129098075590452	8	Missense	0.6817984728112285	9.031189	7.5233297	848	700	0.9055640894350572
R240P	1.5360191170304605	0.5735337061785826	0.6722902838328371	8.01550386544654	1	Missense	0.765281466610896	-0.55580443	2.82004	415	434	0.7868703036770264
K201A	-2.0400575433214967	-2.0134384763742883	-0.2506154282213896	-1.2364736731946946	5	Missense	0.6633259426979793	-2.5395474	10.000072	1863	1545	0.654863313849489
E217P	-2.252070940999987	-2.1534619631090144	2.0603457253153823	-1.9843864477878133	6	Missense	0.5628425829888238	3.1282244	8.057323	1972	1727	0.6411676983105554
I229F	1.584078392764931	1.6206580113671696	0.2724722043033314	3.109779290980637	7	Missense	0.3567118159186556	0.047347203	7.3327594	3305	3007	0.6391850630021334
L226C	1.2294220554103057	0.9316708646651368	-0.7359691837341019	4.2716203082801965	1	Missense	0.5219787077908421	-2.827861	6.6592774	1549	1726	0.6704206072672971
M200V	-0.065091253930616	0.3423497481028125	-0.760156282167845	0.5626886166259909	6	Missense	0.5608025612846183	1.7029728	7.527099	1089	1129	0.5821195345004868
H222H	0.0029961703572992	0.0165403857329835	0.1935095524448361	0.6664389906749112	5	Synonymous	0.5590617439306769	-1.5151584	9.870546	859	944	0.5470122616948013
A179K	-0.6607477986275263	-1.244962861756704	3.225287147536924	1.6067190229918786	1	Missense	0.4929919859357705	-1.3164204	6.5828643	1939	1841	0.6853691505996873
H222E	0.7571848707016715	0.4744527065816338	-3.053558865996957	0.5753988028406453	4	Missense	0.3478434328798101	1.8519611	11.444831	3105	2557	0.6009991746993262
Q182V	-0.5850090403050061	-0.8122510358981373	1.4874636495881215	-0.4722135755892538	7	Missense	0.4958747736821387	0.91186345	10.649539	2330	2298	0.6451369604717336
E223M	-1.4737268162971784	-1.4411475713913773	3.0280132704060145	2.383829051707987	5	Missense	0.5193457436315313	-1.8233763	9.132517	2056	1650	0.6666218449044787
Y211R	-0.4477623871928617	-0.3236705436402303	-0.9415697308350734	0.6796278320174055	6	Missense	0.4980349828676044	1.434449	9.110805	1323	1245	0.5657772836761165
L188Q	-4.291756889669649	-5.27142822008407	4.650602248647937	-5.326825552315656	8	Missense	0.7036310160145562	10.489639	6.5040245	475	508	0.900203618862511
I210fs	-4.529697122892273	-5.1131221866998455	13.588040538778966	-2.263657613077944	8	Frameshift	0.8462391794084421	6.6838026	6.5716863	106	107
T224R	-1.0208159279053042	-0.4438238394560514	4.216462084560302	-1.5172569171563888	6	Missense	0.6305028476450902	1.7425783	6.560379	1271	1004	0.6683615198404373
L215A	1.8572544918247065	1.414446130926577	-0.1781715235602813	-1.5477854233185662	8	Missense	0.7863296860927753	3.1478055	6.7023034	220	182	0.5710506424792139
E214D	-1.426049666058096	-1.5720329740919747	-1.656082520278527	-0.8053834664600984	4	Missense	0.5214965374395584	3.0539114	12.1183195	1729	1703	0.7472085043930109
H222G	0.4554303244034844	0.2428762902638725	-0.6676079267268715	4.189563158422636	1	Missense	0.3972324295455854	-2.4427977	5.818083	2903	2717	0.6149845466063056
I210G	-5.868910315907484	-6.487347718179478	5.272626437966214	-7.134426358514914	8	Missense	0.7545343306175898	9.108169	6.2644773	822	660	0.8520101734387449
A250Y	0.0505488248834874	0.2066678177079897	2.79141910293076	0.5718977981243385	7	Missense	0.369128960602073	-0.28622428	8.292531	2063	1814	0.6488893953916046
K180L	-2.3966435000092616	-2.8076464304595	2.723817906135375	-2.3808438452542253	2	Missense	0.8004130436873448	5.856898	4.0948544	2063	1747	0.7640691738929459
L271H	-3.885999311039626	-4.270601000778735	3.3621308420357314	-6.139894138431243	8	Missense	0.7260823018256654	9.9619665	6.666424	539	646	0.7810862574785093
D192F	-3.103736622168735	-4.054722109854388	27.100941994740573	-0.0816952625790145	9	Missense	0.5943716222964314	1.6570735	5.060881	1639	1413	0.8732760863908404
K219H	-0.517126030711241	-0.3324054783244968	-2.1098123032978053	-2.874318875490151	4	Missense	0.5307914845139534	3.708895	11.304497	2607	2120	0.6690461009397886
N195M	-3.427780748923423	-4.006675191036676	9.171089993861855	-4.45607481370449	6	Missense	0.6711707920627926	2.495568	5.4877625	927	753	0.7680641039484577
E262F	1.0451826632095662	1.643318272162247	1.8899055510724208	5.436789604371716	1	Missense	0.796487086175492	-0.3344832	2.9297667	164	122	0.562628225893532
T224fs	-2.935841596906322	-3.818060315776475	11.502994866722757	-1.5542897346715414	10	Frameshift	0.7289968260393721	6.1774597	7.3587437	300	301	0.8254346182917611
K201E	-2.328312854345923	-2.104300931629157	-0.4856975469447745	-1.7280582879712834	4	Missense	0.5408545533180265	1.3005527	9.826666	1503	1214	0.716285530202241
A250M	-0.2061777075835851	-0.3911304698469986	1.564098881327236	-0.0667203211283735	6	Missense	0.4043438083314207	1.3618394	8.362056	3825	3777	0.5880002585829653
K219Y	-1.441308565991192	-1.3544359961935846	4.580504318090956	0.8604462977056851	6	Missense	0.5452628062837332	1.5600406	6.8464766	2080	1957	0.6692756860720085
A244C	-2.11501904662728	-2.588783987697348	3.6513101684648417	1.5653980855564908	10	Missense	0.6466469632201977	4.8969684	6.864325	1769	1602	0.6947500398115065
L188E	-1.8256749600887243	-2.067812229190791	10.822771410556085	-3.3258946804241747	8	Missense	0.7932807128801338	10.862186	5.752436	136	135	0.7923070462753002
K260R	1.4129751846997545	1.648179984029479	1.390424768340847	-0.6759389165160634	8	Missense	0.736625247496277	3.0709822	6.6368318	430	544	0.5379214687020283
E228S	1.0479176957137808	0.1745893853190144	0.1573693144081592	5.697877459033305	1	Missense	0.7006947675400699	-0.87804455	2.0153422	2202	1930	0.7576880631187098
Q246C	-0.6512766080529995	-0.2869477684055526	1.6829033781380494	-3.240245132761697	6	Missense	0.5954314584247531	1.6796472	7.984708	729	820	0.5493502060322335
E194W	-0.7813488851415843	-0.57832852289289	2.337316623230255	3.704681161157014	6	Missense	0.5184015797851256	1.7009617	7.7879543	1047	1010	0.5756521578821231
L188D	-5.74833746154108	-6.522732435813561	5.7737062498502985	-9.454878395197944	8	Missense	0.7114347197127717	10.090601	6.5432997	737	639	0.846240848326354
V629fs	-3.827020299482835	-6.205614179658262	13.1278423789337	1.1331168823671305	9	Frameshift	0.7592383567924297	12.426552	5.265642	243	284	0.8131577417291702
K181N	1.1539526189531355	1.3296750612575496	1.3609530092783957	-1.774700323309948	3	Missense	0.7724104953398351	0.8138096	4.209818	911	953	0.6773076016547599
D272V	-0.4332457900130387	-0.3515366966990557	-0.1557531977054143	0.2835807135991081	7	Missense	0.3301025126195168	0.087822884	10.699189	2203	1925	0.5650385524131633
D254L	0.7539294553946588	0.4106425990197588	0.4542906588975893	2.053242253515049	7	Missense	0.4120670106926538	-1.9999579	6.841392	2010	1872	0.6362950105586335
E217W	-0.417640886257856	0.7536384874826165	4.786589134755795	6.528695940475655	3	Missense	0.6506554965710782	0.59285367	4.4066014	1027	882	0.827270640658823
K201Q	-0.0025708500657843	-0.3971890553413683	0.0201960413372143	-0.652841534235204	2	Missense	0.6309270870636692	4.2692533	4.609681	1966	1635	0.5589884101788865
Q184T	0.5267195529557648	0.509711584076635	-1.337198381116969	1.299459057980082	7	Missense	0.4361999633840307	0.15557669	10.846172	1981	1511	0.5743361336893879
A193Y	-2.0214796682011427	-2.0140561306749296	-2.650104486514524	-2.373059208080593	4	Missense	0.6532169295832315	6.15199	10.483625	1105	1085	0.7565188429506757
Q207M	-2.663495536354242	-3.0173508773848887	3.284895545426973	0.3278395931633233	2	Missense	0.7856184385956775	5.307975	4.567032	1755	1845	0.6204984462920972
Q198D	-0.2935598826809062	-0.660833497680782	1.4554276437875733	-7.248197982962253	2	Missense	0.7659126470775433	5.7082515	3.894653	824	822	0.786977121471895
E213W	0.4648176578296115	1.6470191044434146	6.219438237975381	5.337770355243952	3	Missense	0.6556693545247159	0.44427773	4.4659576	742	737	0.8400594472023044
Y211G	-3.06980433846092	-3.292740198797329	-4.109519928732791	-4.306388447946016	4	Missense	0.614774890747994	5.5384283	11.071552	1616	1449	0.8272433837813084
V256R	-2.733743585945214	-3.4942355584534166	1.2146288832355452	-4.317237420759167	4	Missense	0.562764313205075	5.598226	11.355173	3057	2703	0.8309502813471068
K265I	-0.5189463248887215	-0.9547359529876248	-1.8395573973945576	0.7361809826109411	2	Missense	0.6341672831214425	3.9668787	9.901409	2336	1892	0.6235908074813851
Q207P	-6.096886115412913	-6.294433912839587	6.95954619561782	-6.526918733184589	8	Missense	0.7210710193052855	10.413477	6.3305283	864	598	0.8446660247051637
E264T	0.0973869445343173	-0.0399462348439376	1.689553811115673	-1.8342865765101597	7	Missense	0.3040280629858306	-0.2501509	8.591918	1821	1768	0.5272624679707848
K180Q	-1.4522199312740622	-1.3875483658508645	-1.3608293183390918	-4.559167649085845	2	Missense	0.7393814105547643	6.2172437	4.6519294	3160	2935	0.7007769227909743
K233D	-0.2050795234290278	-0.4432863821073108	-0.0880998092433949	2.2982812854128687	1	Missense	0.3854232687251261	-2.3327067	7.177046	4398	4355	0.5808314954596755
Q255M	0.1594273358638977	0.8189944648581986	4.668027230621617	-1.2499289392233877	3	Missense	0.5195033248477764	1.1330527	5.384438	2380	1989	0.7735072671326348
N231Q	-1.0918102296093366	-1.0416523906240986	2.0280534338756846	-5.395707787057399	6	Missense	0.5141560728944391	2.2404895	10.687876	1819	1555	0.6927907257577588
K219L	-2.4896521351977885	-2.4442108773037354	0.6329178005681706	-0.5272276874179691	10	Missense	0.514546354643069	3.6088815	10.358085	1967	1590	0.6486948712069097
L204M	-0.1103406472660926	-0.0001250436014007	0.3735158756519785	-1.416601606912166	7	Missense	0.3144210607084738	0.33505177	8.781593	1810	1675	0.542805597246858
E236E	0.2601908154283375	0.159888246818252	0.531667599217341	0.5417991663717574	7	Synonymous	0.3514084026610556	0.5241874	9.430535	1324	1021	0.540622516812993
D243F	-0.1751207547960033	-0.1516098694871356	2.626746105732206	0.5849498954864263	7	Missense	0.2422502294990579	-0.5093606	7.6242423	4314	4258	0.6779662136804994
R190L	-2.187216508919355	-2.074361410976609	-1.3565242919046054	-3.5248662535972937	4	Missense	0.6033695036455086	4.866538	10.622838	1858	1674	0.7682942235754862
E247M	-0.948613259477728	-0.6150830120350615	2.7076193498735392	0.45469667656884	3	Missense	0.7243199021493282	2.9956367	6.1064706	650	645	0.5550047753812981
V227Q	0.3566291520269679	0.5215078044775344	-0.7928932854929657	-1.616971027532646	6	Missense	0.3754160066458858	1.437574	8.556893	1605	1357	0.5512017119159976
Q258W	4.238107298516441	3.726115751643714	-0.8002621799061371	7.576995085961759	1	Missense	0.6102108580122015	-1.2304094	3.7916276	1879	1497	0.8331186517999705
T199I	-5.964662815832543	-6.683387613720605	18.13805865664057	-7.34535987661395	8	Missense	0.7216658538257632	7.547022	6.4100313	750	475	0.8651661028710208
V256D	-5.622021087606566	-6.628343812223121	6.535459895705909	-3.6361577548086768	9	Missense	0.6648447980237602	10.355392	8.048471	1846	1710	0.906204616678132
I229A	0.8043628010322152	0.5758640379108598	-0.6023187132695215	4.5055492279653	1	Missense	0.5310436378605047	-2.5157437	5.4884276	1490	1391	0.7060710086503736
L245F	-0.8307427626578882	-0.594920266844347	0.8209804505733365	-1.239262991372653	7	Missense	0.314506740475589	1.1426874	9.02645	3759	3335	0.6242571833115093
H252K	-3.488825537749576	-3.586436370402183	4.283730215160015	-4.442749942887319	10	Missense	0.6804176014948089	5.444499	7.931706	1597	1364	0.7037203019345876
E203I	-1.4950018460595067	-0.713670984696856	3.5229107103627326	4.995746381065644	1	Missense	0.7659119203251228	2.9944985	6.3160453	535	454	0.7541782144956748
E238W	-7.545776893645238	-6.239661788639879	15.2681922030461	-3.007614022354685	10	Missense	0.7034118960968351	5.7529473	7.3483825	1447	1315	0.8593926298377644
S268E	0.6538053771251752	0.5558518713496725	-0.957952150925374	0.7876858169844643	7	Missense	0.3410936879074977	0.5881468	9.042101	1221	1089	0.5457015899192771
A250K	-0.6686085361143635	-0.5329245468730812	-2.899130027259684	-1.8572975098311728	4	Missense	0.4587808604936262	2.4619584	12.194348	2290	2094	0.6752075165677509
L245W	-5.262688024727471	-6.167290302212841	15.307879329018654	-8.122723143264484	2	Missense	0.8130421799121568	7.006262	5.6181865	730	561	0.8433997199224221
Q246W	-0.7079781832691366	-0.807762904631599	5.6800187390364485	3.014881007392231	1	Missense	0.5388614879578801	0.25416595	5.8764467	2695	2524	0.7907258263032757
K180T	0.0131061082778704	-0.2155974320873204	-2.1442195248870517	-2.5219721079439994	4	Missense	0.4667525238360175	2.3150504	11.644098	2045	1875	0.7354304533604825
Q255W	0.6914686569295607	0.3865619759876131	1.7317210111981354	3.175359946461228	1	Missense	0.4505523088996597	-1.7828141	6.462038	2719	2490	0.6905472788390254
L271M	-1.3658661126820837	-1.76565835484515	1.390705949193121	-5.253503553318273	9	Missense	0.5828751805897596	11.325762	7.107614	1698	1663	0.8176875247453478
R220T	-1.1212844335202463	-0.838368694441364	-1.350587296052637	-0.2139434710121286	6	Missense	0.6111480223736657	2.4930289	7.906113	1096	895	0.6730914588057444
N231T	0.6628095840437176	0.7168393763108065	0.8049333465574187	0.3603766923189927	6	Missense	0.5324385207244673	1.4561318	7.363826	1459	1166	0.584644544840837
E223D	-1.1896969274990998	-1.6679692964336086	-0.129338636674675	1.8120832841510084	5	Missense	0.5426949419519868	-2.3327637	9.148356	2758	2984	0.6184023744999355
D272K	-0.4014932927917984	-0.1190800739282704	1.2901801363377112	-0.3325422707985512	10	Missense	0.5961384193290593	3.5504177	8.307433	1427	1343	0.5910344884042666
R225N	-2.0345220668819497	-2.2072709943456053	-0.6882635824755026	-2.4110159618831126	2	Missense	0.7736936878788451	5.382464	4.515628	3739	3418	0.653476101800124
Q207C	-2.3730539746743133	-2.37852525603381	3.194567892293896	0.4806898061890744	8	Missense	0.6967391733856397	3.2139447	6.676138	424	346	0.5546819016206771
L245K	-4.420053093366811	-5.649707256653579	3.780576716190589	-6.256301217891478	8	Missense	0.6727129100974875	9.900109	7.5242324	841	721	0.9188518712328236
E228H	0.2343698990270765	-0.0922095088412492	0.649988143022957	5.182748936196938	1	Missense	0.7145212080005944	-0.8467723	2.1092544	772	726	0.6954396573444191
T224P	-0.105777083557887	-0.6951812163856399	-0.3932614717510031	2.6378615581469687	1	Missense	0.7549115679849752	-0.4401611	2.1471312	654	487	0.6626155335428519
N273H	1.3692297538834648	0.620967416362157	-1.5267969562367212	5.601288447972445	1	Missense	0.5776262217077175	-3.169645	6.1826863	3366	3152	0.6775327036063232
E203P	-8.568093445995036	-8.508066096550447	6.733509705661042	-7.197052810364076	8	Missense	0.7524932325455561	9.857767	6.5554385	309	257	0.8947197926789763
S239G	0.5119991421423947	0.0101022373740265	-0.2751043797014315	3.187643531332811	1	Missense	0.6175339500438014	-2.670881	6.5918665	1323	1435	0.6626847196205374
K181Y	0.0366514221479505	-0.7185555285271434	4.792227732810085	0.5863444532566154	1	Missense	0.5019090079681634	-0.42037383	5.898787	2308	2001	0.7161323926322269
N209E	-2.712383242584281	-2.526283050808239	-1.0927718539065552	-2.985366330398	5	Missense	0.7534439999954128	5.945535	6.14789	462	420	0.715724421081564
Q207N	-1.046948336524333	-1.338421467529599	4.78901615320445	-1.421917612221928	10	Missense	0.5715741953246636	2.5483077	6.360072	2333	2128	0.6397345684661507
E253K	-1.577032945935497	-1.4619890197678176	3.7061027303178182	-4.2177881314003	6	Missense	0.4318657865130066	0.93526316	7.9812107	2653	2525	0.6543124757410472
F206H	-4.571084899520431	-5.784404487381073	-2.9416389961862683	-7.921280207725182	8	Missense	0.708076002142934	8.807655	6.5453405	847	724	0.8791662454082837
A244H	3.944624668844669	3.682021239603034	-1.626926148232314	6.39672820309602	1	Missense	0.6212389993762687	-1.3636221	3.6723206	2273	2075	0.7593365826534957
T218H	0.4894944842488817	-0.0095056594038612	0.5087687950013873	3.916613170099376	1	Missense	0.6724529647258036	-3.1392875	4.8542356	626	648	0.6101528975544723
T218A	0.3094783403675462	-0.0761930004365732	0.9544973993840702	0.425308463658195	5	Missense	0.5496472958144529	-1.5252981	10.488533	1717	1477	0.5953680083144369
E257S	-1.0416672473647766	-1.0907370889627006	1.4286905581187537	-2.269313001154945	5	Missense	0.7079674552966371	4.7588186	5.136462	1390	1436	0.5851251454088333
K265N	2.1662964208747706	1.9367032278118117	-0.6807826614738972	3.1200829371698706	7	Missense	0.4454581141361881	-1.957567	6.9827724	1712	1525	0.6166983940352546
V227I	-0.8910090260677187	-1.042139229766343	0.256529690816371	-3.705017228550124	6	Missense	0.581785788490458	1.9588817	8.257236	1637	1444	0.5906649095424605
F206Y	-3.56173710198512	-4.382337576854366	10.738379478035348	-4.332443153996959	8	Missense	0.745390893853827	10.849441	5.720926	536	671	0.8345017636684302
S212E	-0.4131036141129523	-0.4833682090043268	-2.54299202024082	-2.811526916572463	4	Missense	0.3828954919289719	2.7891936	11.423892	2463	2243	0.6131259297774312
K219E	-1.950636744587526	-2.6889587749018213	-2.2910847012221023	-6.112114295545926	8	Missense	0.5839541923716854	10.905602	7.2524524	1740	1536	0.8187162398834873
E228G	2.3021747266947568	1.2964607826383414	0.2711444820406319	6.690359090437936	1	Missense	0.6473669710756341	-1.2754569	3.7053287	1339	1123	0.7548777415211794
T224Q	-1.459864073421454	-1.9164653766114423	2.541868923575511	-3.481503778056273	6	Missense	0.4768007731681938	2.2173798	10.358284	2591	2413	0.718704691901156
E257L	0.882783764619961	0.9914273924150996	-0.0445063476802677	-1.92210851647571	6	Missense	0.5770482117335596	1.460328	7.5181155	3451	3132	0.5888528738084342
E194M	0.9731130428566196	1.2058081767188011	-3.1033540856448587	2.4298254861090305	5	Missense	0.6364715674440935	-2.417599	9.63919	813	726	0.6387784551049857
Q184D	-0.7395231276303054	-0.7681670270229031	-1.1384026818068689	-3.5863347337516016	4	Missense	0.5634953076210725	2.428661	10.97256	1242	1036	0.6135842251130471
N195E	-4.483335092623532	-5.361417300535333	11.169841358282058	-5.91418051619995	8	Missense	0.7229133215203912	10.619044	5.990814	679	474	0.878842551513359
R225P	-1.293886517381254	-1.7562353999815867	-0.1419380979576548	2.4121724297168305	5	Missense	0.5526039651755811	-2.3087163	8.865143	1517	1191	0.6586897161488622
L215W	-1.876558127482451	-2.1072631117811538	3.365443706788973	2.1929878930767925	1	Missense	0.4708676986452226	-1.682716	6.9896374	2264	2141	0.7042641697646557
L271A	-3.480927175317123	-4.471714588826714	1.458647885579002	-7.033844789797257	8	Missense	0.672995765555302	10.1580715	6.856202	1649	1545	0.8876263699924415
L215C	-1.5056873113106044	-1.9255656891969477	-1.3271157981698125	0.7283298773457241	5	Missense	0.6977968648050168	-2.403126	9.650483	475	450	0.6183492720759802
L204K	-1.421855463617285	-1.1182340829944752	-1.8188625598672477	-1.1341945243949243	4	Missense	0.3738344574097696	2.8959868	11.280526	3187	2743	0.6595095973558995
A193E	-1.883079968924121	-3.001479355414835	3.937219819969304	-4.350538202903036	9	Missense	0.6426199479578032	11.481828	6.464408	940	756	0.8480949250180019
L188M	-2.4640525985404933	-4.033000117386576	6.243692485603454	-3.70140348153026	8	Missense	0.6903080383715987	10.287744	7.698265	1013	726	0.848055186314628
Q207F	-5.749997553855772	-6.434353929387872	5.884112420831349	-2.807890982390393	2	Missense	0.7823737088690622	7.117091	5.018439	1276	1314	0.8729166484268526
K180E	-2.4284054292068005	-2.741401685099073	2.1827080114467483	-3.678925371344572	8	Missense	0.7589552380708458	7.0896707	6.4728622	697	770	0.7087695047577631
Y267T	-3.5454854516630068	-4.223866353375367	-2.0814987831763894	-7.56187364681852	8	Missense	0.6505436418651533	9.406383	7.174121	1751	1338	0.8749214176860964
L263H	-8.43710389580987	-9.101635902734609	24.80501406412581	-6.068180450845211	10	Missense	0.7146055872295638	6.5518622	7.484772	1297	1158	0.9163450414179276
L263Q	-6.359334701252214	-7.216772513548655	3.0083726061629994	-5.399127276282654	8	Missense	0.6788813986785335	8.186143	7.234887	1437	1252	0.8923731409127055
G232C	-0.8211964719952645	-1.931297222097571	12.87455828742198	-7.030695557816196	9	Missense	0.6986989628560616	12.040815	5.2193904	888	675	0.781949531949532
S268K	0.2167474797290244	-0.3626942538292855	1.3687203128043028	-0.4387048267104618	5	Missense	0.6271990469609323	-2.1864562	8.081948	926	621	0.6529139794445916
H252Q	0.3584966657977335	0.28825986785884	0.4840039543614557	7.228958687525189	1	Missense	0.5519867392937439	-2.921517	4.944752	2354	2197	0.7733472876330021
K180D	-3.300406852232654	-3.760403271287352	-0.9755136714808778	-3.3783843568687857	4	Missense	0.5724901046142495	4.377733	11.745545	2417	2179	0.8043297512241612
Q182W	-8.877473538686168	-9.419762790779956	23.18285074266405	-3.7937694019292776	10	Missense	0.8115263296055698	6.134232	7.270191	1399	1130	0.8941903507120899
K201T	0.3266848747795541	0.3223705469756329	-1.3481312814111792	-0.4816061740283994	7	Missense	0.3167407542687698	1.6056619	10.869361	3058	3657	0.5967250656876508
H252A	-1.7690293100976622	-1.7056286263683982	1.4341981451272432	0.4457789793780368	10	Missense	0.4876684777768962	2.75274	9.251189	2152	1720	0.6019900351757126
N273M	0.1421540212850909	0.5845972219829343	-0.0277627566874464	0.4539375104435457	7	Missense	0.5202954642907097	0.9337278	10.456435	1285	1208	0.5865836740765025
Q198V	-2.193044722006244	-2.372835745704041	2.135618892351596	-0.6294568258855555	7	Missense	0.4386496029554637	-0.4782267	10.062069	1291	1003	0.6065082995837829
I229G	1.3891943270794551	0.5253368766579145	-0.6246551189121818	5.67337291632564	1	Missense	0.4405714141830325	-2.4465864	5.42801	3558	3257	0.7197584801271437
L271V	-1.8354795791630856	-2.3292671230598003	-1.8435934017019515	-4.0509103049604445	4	Missense	0.4885037185961248	5.203597	11.596147	2844	2375	0.8025190919279588
H252N	1.9063775779124013	1.1191061015563937	-0.8761413834525591	6.145150302495527	1	Missense	0.5610682304684572	-2.1248586	5.1720896	1704	1492	0.682285761526833
Q234V	1.044508303561924	0.9066591201118426	-1.005490838551038	3.6362301410385447	7	Missense	0.4378503012496514	-2.3039696	6.223302	3265	2869	0.6537819977792058
Q234A	0.8863418452231968	0.4801074293449944	-0.205620623567957	4.800560380934758	1	Missense	0.5704249028763112	-3.1269734	6.3248105	1929	2035	0.6657661105304143
K260fs	-2.3827822579569222	-2.285831625862335	-1.0630944661888333	-1.4060046609035242	8	Frameshift	0.7686848761993144	5.2903185	7.9548225	305	283	0.625709417476972
S239D	-0.4509932564571555	-1.1221368328050445	9.901079150979342	-3.900853844249737	9	Missense	0.645597198057874	12.301792	5.625875	1271	1257	0.7920345125314069
L197I	1.09980886248248	0.8856843365592306	-2.3819926359674017	-3.973972470899604	6	Missense	0.6663219948536275	2.6573749	7.1171145	748	925	0.6148655070810759
L248D	-3.904662419096023	-4.928367372619791	-5.282233624745507	-5.959906384639143	8	Missense	0.6206976370924522	9.06661	7.6062493	1319	1253	0.919436429997853
Q258A	1.0792422191777418	0.8678167867758909	-0.4520019287214231	-0.0318733911399708	7	Missense	0.3021626668061341	0.04592484	10.270808	1903	1811	0.5713259616869448
Q184M	-0.6685021835860775	-1.1669291198070937	4.524454054054491	0.4695307540164679	6	Missense	0.5716391346045286	1.8958796	5.642685	2434	2188	0.730421317156011
D205M	-5.94230123560696	-5.323802429944887	9.121010044211127	2.336489305769493	10	Missense	0.7037405358932183	4.917909	7.6613307	885	933	0.7788471921124983
E236C	-0.6819796837876841	-0.9145336439572432	2.426793365457065	6.999629533006566	1	Missense	0.5901628809243605	-2.9530864	4.81268	2098	1888	0.7951833476359076
E186H	-2.764963091327119	-3.0956345510085947	4.975418094377238	-1.9107961755499263	10	Missense	0.7190741123460205	6.196447	7.695885	795	816	0.6864574677351963
E264G	-2.8461502506973946	-2.691227974828059	2.9938260765591345	-4.728692444254635	10	Missense	0.6447707972903833	6.1580753	7.8551784	1680	1538	0.6793836237048305
A242E	-2.235413062977873	-3.219620478498256	7.231602442902107	-4.445710714895307	9	Missense	0.6466507278307219	12.551374	5.509703	1166	909	0.7921536838030971
D230I	-2.7349218916544658	-1.891467669374927	6.225443414765757	-1.9260993685933685	10	Missense	0.5763319081228948	4.1296387	8.056394	2642	2197	0.7595075679491263
E178E	0.6800533943957675	0.487757729774542	-0.524264116340154	0.1001183492319586	7	Synonymous	0.111519251986346	0.5527807	10.128583	4224	3672	0.5303821387908187
E257A	-3.162852581486056	-2.868954815496596	2.396012327750934	-6.855876352666548	2	Missense	0.8463366091307662	6.1761103	4.1442037	666	606	0.6868129579040715
H222M	-1.914267662836524	-1.9920126421457447	0.4002066279127776	-1.2768813080859174	5	Missense	0.6195676850136416	-2.4934711	10.035344	1081	986	0.5454156851521622
A193I	-2.0905554925253096	-2.201515618208337	-3.554137745312233	-2.1225088272655013	4	Missense	0.6142894309523171	4.763097	11.540481	790	666	0.784444965725754
D243K	2.074682946768569	2.1387611238416357	-0.8877734414505112	3.840029192371364	1	Missense	0.5011296905884832	-2.0059388	5.8774014	2518	2476	0.6875631141345427
R220Y	-0.8994537401466531	-0.9990032552879768	2.0934443478208524	2.8361047362076164	7	Missense	0.4008181861621814	0.05913435	8.863339	2470	2179	0.6035354643649574
E236Y	1.81853583683243	1.387282296971443	1.1327388114503565	4.694025049591837	1	Missense	0.7561803536166263	-1.2907069	3.4651284	731	687	0.7443470345884834
R196Q	0.4995478283231726	0.2237369497315469	-4.791988582441634	-4.279822006850799	2	Missense	0.6321684251498642	5.026715	10.129162	1027	1140	0.6583784748467287
L183P	-4.074511438995578	-5.291422572385978	4.700037122697732	-7.54466161132949	8	Missense	0.7454166496155454	9.776491	6.0172467	1087	742	0.8721505602848304
K265D	-0.8071408775263975	-1.1409121868272445	-0.7816095262480589	2.5273086217488183	5	Missense	0.5659474906258122	-2.4718575	9.12935	3666	3146	0.5895147747465768
V256T	-4.193556119585234	-5.221590709212783	4.6376547804126425	-5.1239423615933095	9	Missense	0.641902969465558	10.364565	8.055467	1226	980	0.8797808012093726
Y259S	-4.063342770229676	-4.884349970777097	9.19853426704144	-8.488131458410763	9	Missense	0.7158777352569241	11.661696	6.0212383	2123	1648	0.9002528214350874
Y267G	-4.131710629607861	-5.109611620240277	1.008949769566613	-4.35113390174439	8	Missense	0.7409647491286393	10.02744	6.490638	292	246	0.8333193359648386
R216E	-0.1749971817229181	-0.5181006718312431	-5.604832014882019	-8.17083801346711	4	Missense	0.6751446230680792	8.557487	7.219892	821	542	0.8086623538304211
E236W	-2.764885683890696	-2.7904344388465763	4.409455518743179	-2.5605953737662075	2	Missense	0.8146896115577783	5.8791842	3.9037478	2266	2040	0.7336232250053927
K260G	-5.6488257998666	-6.38553561855348	4.155214086607385	-5.707123976633595	8	Missense	0.6771363557664302	9.6275	7.634866	1519	1214	0.8975715642382309
K270H	-2.5375407254063567	-3.2640112289234087	1.5819055241939557	-1.072359572757965	4	Missense	0.5362022683707949	4.6183057	11.779332	2817	2271	0.8202216490176075
L204I	0.0636554518929835	0.0747827852476275	-1.47250493310729	-0.8587194763944496	6	Missense	0.4361638459268256	1.8141664	8.706969	1659	1582	0.6383779849388315
A193R	-2.21295726324104	-2.388624269825836	-2.25883055142455	-1.5611192698958782	4	Missense	0.5523304395402997	4.204877	11.781422	1266	1238	0.7682978080120937
L197F	-1.2513552880344716	-1.024469282070296	-1.7396203762788045	-1.7349311998801344	4	Missense	0.6440501916991108	3.1042554	10.836861	1075	943	0.5824652193110468
R190Q	0.651693692790655	-0.0098618198877038	-3.905221813645902	-2.6948764931571807	4	Missense	0.6049215492109143	5.1423535	11.58718	1350	1240	0.8037702425457529
H222V	-0.314364857545962	-0.009160360003111	0.539531362506985	2.437934488680968	7	Missense	0.4321303499511851	-0.026069976	10.721945	2494	2170	0.5688510474377712
S239I	-1.4982318939383372	-1.470230114995022	2.271242870552662	-4.219533238185594	6	Missense	0.4117533099923151	2.1914585	10.569208	4303	3724	0.6800527876848816
L197R	-0.3467578414348908	-0.2717921921074053	0.2738646098602198	1.577457520396778	5	Missense	0.4179662341252493	-0.81955487	9.735042	1922	1758	0.6005455322225508
S239H	0.5803098975980492	0.6217890730650975	2.2521891151880395	0.4700097844527002	6	Missense	0.4529209334034433	-0.23625222	8.190722	1264	1175	0.6328482212557155
E214E	0.3150699988111813	0.4836761104317454	0.0215342818830031	1.4803906439119654	6	Synonymous	0.4824560402990075	1.640241	7.55993	1632	1414	0.5268775634115213
R225I	-1.0778058469974323	-0.5044594788296682	2.4005014801324007	0.3078884544106827	10	Missense	0.5498622496516469	3.3143923	8.741109	1925	1667	0.6854609996273346
Q258S	-0.0949870355230969	0.2045678807044563	-1.2392628230526004	-0.7554487108437272	7	Missense	0.2748107821718925	1.0567003	10.930493	3523	3160	0.6064680647213212
K208K	-1.0940443172922094	-1.0155579018591614	0.4979257658507321	0.0435116415453438	5	Synonymous	0.5084776172687149	-1.5546812	10.49032	2503	2067	0.5628693490525313
T224G	2.010852779351667	1.6968735936196802	-1.3854567091964856	1.8201144101346984	7	Missense	0.3760200583295265	0.10267013	7.2732153	1802	1556	0.6187113072742325
L271F	-2.0651253924653603	-2.8403299607623484	7.008800783033096	-5.140874531348219	9	Missense	0.6250273465391646	11.8961315	6.6734414	1487	1388	0.8520059204479313
M187C	-2.3584257409385483	-2.600186065184784	2.136417501735851	-0.4827051796675364	10	Missense	0.5512656845067911	3.5565262	8.794523	3674	3455	0.6180235535074246
T218I	0.5992294270532517	0.6414077038456093	-0.1378621296587841	-1.318118268986075	7	Missense	0.3895140844617605	-0.26698044	10.453582	2676	2368	0.5493350695613779
E228F	1.3908306395542225	0.7381475513018083	2.1319653556176856	6.491569477196027	1	Missense	0.5700989917213571	-1.4408746	3.8148804	1918	1578	0.8090681351905842
Q184C	2.0165657344375063	2.210059808805882	0.291723065157413	1.975624782976552	2	Missense	0.7040232221356288	4.367962	4.0335703	3949	3498	0.690650189979049
A242T	0.7795606647538493	0.3992500511915154	-0.2390270498134662	2.7279094864163804	7	Missense	0.3766032845685815	-1.897051	6.8475924	2022	1921	0.6762593645052959
L197G	1.536179348510933	1.3527764351367992	-1.8182832725228544	-0.4340678235494578	7	Missense	0.4244489175567087	0.86908203	9.379168	1337	1205	0.6611762815362365
T218S	0.8004795978242342	0.5452643951354738	-0.975132853101625	4.658343188274781	1	Missense	0.5116210053936676	-2.4071455	6.110164	1635	1445	0.6842906715355694
L197A	0.3988129034159458	0.2849259521964614	-3.9917176929909424	-2.6619811646927123	4	Missense	0.4922767894326834	3.6896262	11.236237	1722	1420	0.7226182051022816
E178A	1.1224432359267946	1.2393718140037429	-0.9779468676846348	2.454599737807264	6	Missense	0.6499283049827829	1.6730677	7.4287853	1105	902	0.5562207105064247
L248H	-3.4261467224672453	-3.5382988474799406	-3.101564359728994	-5.2764070593913	8	Missense	0.7134924512548193	9.12853	7.6881332	528	425	0.8388670087918207
R240N	1.6730158380906297	0.8221893401124769	0.1146838771097401	6.046005023109323	1	Missense	0.6258043703617158	-1.8549066	3.0850742	2118	1775	0.7599104599104599
L197W	-2.481860341753958	-2.527972864509711	3.7726266680291696	-3.069952897925618	10	Missense	0.6938472202289708	5.310531	8.017625	1162	1119	0.6318126665871027
A179E	-1.197796984038174	-1.615938078162746	-0.4972907110767853	-1.177250782616534	4	Missense	0.3712648652526643	2.3283324	12.1304035	1947	1925	0.5920232577670747
R196W	0.0987578509741426	-5.045200534280435	50.914503853623806	-6.38821653519161	9	Missense	0.7503618219402594	12.082091	5.201272	856	765	0.9567201366143164
A269V	2.547636321757143	2.071369414790479	-0.4963130663581483	2.0711562529869507	6	Missense	0.5985066313843233	-0.0629674	7.7918987	739	607	0.5784146162610981
K260A	-4.022974557335009	-4.386178510040857	3.5553350650512505	-2.0399242605437697	2	Missense	0.7890237274597258	7.0101457	4.920649	1573	1494	0.8344461925197151
D205H	-2.05217298980891	-1.8878793033863224	4.586881634908294	2.49890011694902	7	Missense	0.6525067688708491	0.5920705	7.924847	968	839	0.6592739564961787
E203Q	-1.804184692690825	-2.1838867154290824	3.4993664810565024	-3.476845205612655	6	Missense	0.6150941154091597	3.6896877	9.32834	2192	1935	0.6094996513536811
R221P	-1.1014532772703136	-1.588227782313607	-4.130839953562127	-1.4964625303402	4	Missense	0.4647287942255954	5.286893	11.325126	1815	1768	0.7558284223624455
E203R	-0.4981863923475262	0.0666694589079839	2.0504371044111247	1.9047255041021525	3	Missense	0.7374721437545273	2.9670165	6.24675	579	456	0.576866345243599
K180N	-0.4794772260249922	-0.4616056176592678	-1.952201715024739	-3.100087454455152	4	Missense	0.5648398347766235	2.3586264	8.377849	1395	1323	0.6464071739807035
E214P	-3.3262959840299864	-3.6523124118112418	1.7435762121351603	-1.2975865910648663	4	Missense	0.5269356449488977	3.5513484	10.470514	2393	2340	0.687362661895513
A269G	-0.3144573478989811	-0.3843637375978063	-3.219573748057693	0.1195062044242445	4	Missense	0.3278578837720489	3.087008	11.764472	3074	2822	0.6521010287354114
D230A	-3.6545900318199154	-3.696020220451966	7.965950424848543	-3.4442250569398887	10	Missense	0.6611749107683456	4.910135	7.199395	1025	1046	0.6754028503510905
K260Q	-1.5308234826765013	-2.237509705269684	0.3741883733047714	-3.093009826027314	4	Missense	0.4642826825400054	4.4242153	11.596792	4614	4341	0.8112320821185617
E217Q	1.5166490263495644	1.805276249079475	0.6931521587184173	5.685534217526246	1	Missense	0.6354898999789454	-1.4872494	3.9524825	840	829	0.7127898398214908
E262R	-1.753039303867601	-1.712958540032166	8.287372871511076	-1.0105275221584136	10	Missense	0.7025743970244307	4.374995	7.721278	1232	947	0.6967813629019397
V256fs	0.2203298403406242	0.5013094926098951	1.148985440061755	0.152221737556555	8	Frameshift	0.7900561930115174	3.1322365	6.6402025	154	165	0.6077569916855632
E217V	0.3333335563545377	0.5367321104083072	4.440550458776372	3.5669760194691427	1	Missense	0.43767447934116	-0.6088123	5.8984385	2772	2703	0.7716467771212296
K260I	-3.228610364459189	-3.3427338988575936	2.681850906975731	-2.242035221385493	4	Missense	0.5017072781954072	3.1945837	10.963812	1732	1331	0.7649959006403865
L188L	-0.6392288037304371	-0.2565444233425173	0.2185584509286317	-0.1055479002331433	7	Synonymous	0.2072282617839909	-0.1051188	10.300555	2918	2700	0.5269075997342394
Q251A	-0.4106079008209696	0.2681520806067969	2.5229092928566006	-1.022471603297029	6	Missense	0.5870898357339976	2.1843784	8.0299835	1161	1102	0.6784744379561067
E223K	2.008974116892523	1.4332119162266403	0.3925528116226172	3.4866240593785207	1	Missense	0.6308236049362246	-0.7277501	3.7362626	2414	2143	0.7415272639270134
Y267F	0.9026320174486222	1.2086752642886625	-2.095995938599758	-0.8587313602454291	5	Missense	0.5960944646105568	2.3371763	7.9522023	1507	1772	0.593895756134432
L197D	-6.544497288039006	-7.385742098254061	3.923950127933888	-6.052861423601153	8	Missense	0.6851550122410288	9.526013	6.7124214	765	637	0.911143505021056
N273N	-0.5834613324742046	-0.3767624632675647	-0.1688470307632971	0.2102290544235145	5	Synonymous	0.5099153129438935	-1.2566	10.516769	1548	1476	0.5374249443084897
K260D	-6.350690878322276	-6.95805290298245	5.229766343022498	-5.37104250094032	8	Missense	0.6964609379685228	9.967433	6.661567	911	606	0.9016133311308334
T199T	-0.8253015540176956	-1.076018044139345	1.4373643910911724	0.120974543800773	7	Synonymous	0.4037065109873099	0.38904917	9.907979	3102	2657	0.570498839968086
L215L	-0.4034904923989082	-0.4100224646795088	0.916092066121292	-2.3986110371419485	7	Synonymous	0.5386975906916897	2.70333	8.610717	1718	1559	0.5446624449237689
R216H	-1.3984575288488772	-1.439220768922968	-0.635507937123632	-0.9021978424050964	4	Missense	0.5763214342595337	3.3288424	8.301969	2320	1918	0.6332092585461857
Q246R	-0.2691583220506686	-0.3630682333146526	1.249462399304889	1.2844667444290514	5	Missense	0.4884713538576714	-1.8474916	9.162103	3173	2780	0.6717439772329513
A250T	0.548258640149464	0.5976893851150018	-1.1122813877688522	-0.0572334403654275	7	Missense	0.4909472742157735	-0.68392783	10.590806	2206	2321	0.5859141792601269
Y267R	-0.9503995380395034	-1.977266540147502	6.523298239582072	-7.649188926234363	2	Missense	0.8337695939921377	7.1489735	5.2805586	1002	877	0.8699321336099453
E202A	-4.199469250171218	-4.476597736645507	7.919966582668591	-2.6540284736186743	2	Missense	0.8092233977451895	5.8188777	4.033454	1838	1686	0.8248786451943069
E253L	-1.2719511615172032	0.0646573514890322	6.1615399762902285	-6.464666425263738	3	Missense	0.6598719889572501	2.4135792	4.7853127	1047	855	0.6996300274495764
L197P	-4.819068518962979	-5.51905705363538	2.955622386052684	-1.6357670573615142	8	Missense	0.680504538462442	9.593492	7.6561575	902	682	0.792481127472086
K270A	0.1947497203444147	0.6908774798415396	-2.5712837747032444	2.57312882711508	6	Missense	0.6816299338469692	2.8706353	6.862318	1178	1190	0.8064716744644411
I210C	-2.967574935916074	-3.647787964920421	-0.440231859951576	-5.258533354092826	2	Missense	0.7540558816512699	8.29823	6.3941436	1359	1482	0.8372856184727412
K261S	-0.2473974363384705	-0.2765069491651521	-0.2178045143315971	0.8266810330772622	7	Missense	0.3222290271429426	-0.78012455	10.083116	3497	3552	0.5577818519054588
E203G	-3.653222019093565	-4.176306566576958	3.7261582972621614	-3.711094189475584	8	Missense	0.6860404214923311	10.3364	8.005634	520	437	0.7870350479373036
K261V	0.6916739503001379	0.5018423987682323	-0.0237004619645497	2.448073660217664	7	Missense	0.2058302885661274	-1.3886669	7.4311557	3952	3538	0.5401184951060976
Q234L	-1.369365993608892	-1.4614257918749336	2.5183185009856137	2.9334658420671165	1	Missense	0.5247692814022014	-1.5128268	5.426334	2882	2520	0.7123883709862546
D243V	0.5198630053862408	0.7814586855957747	0.0368993997897016	0.4198782472904561	7	Missense	0.3214983630598858	-0.08414436	7.8474326	2317	2179	0.628172503569329
L245I	-2.55192593035148	-3.184784491821812	8.449553039315493	-4.30318026996526	2	Missense	0.8007998150617652	6.949293	5.43715	817	726	0.719255234561357
R240Q	-0.2941919672505351	-1.0110491812026186	2.5560443538403965	2.8655254037194404	10	Missense	0.5674691037292794	4.58721	7.4778657	2488	2087	0.6829291639023393
D243T	2.0162314975054776	2.0143258211167288	-0.0680578768961794	3.908639545155801	7	Missense	0.4798510835514751	-1.6705438	7.522546	2452	2108	0.6880842980467039
V227L	0.5521944565406585	0.4339462619189783	0.7611129647371533	0.285323140202867	6	Missense	0.4902363777522351	1.5394694	7.478583	2749	2541	0.5420522756466586
K270S	-2.1625777390683343	-2.6947198559384544	-2.029997091493722	-3.11601054812456	4	Missense	0.5089048565188131	5.235897	11.402116	3221	3100	0.8309419759464967
D185R	-1.25258318296134	-0.9545776771199844	1.708029836250273	0.5780827396324177	7	Missense	0.5631239572463845	3.3388965	9.76477	3027	2580	0.6094148096949217
A193L	-2.1178049645672896	-1.5395469660560148	-2.050082525552348	-1.2071789920652367	4	Missense	0.6236946678374952	3.6048691	11.942568	621	565	0.7069545332257197
H252H	-1.011438888702414	-0.610970508132336	0.4128317003710592	0.9802948282329852	7	Synonymous	0.5046333022125319	1.074149	9.3674135	1811	1593	0.5831355024903412
Q198E	-2.7892678690812747	-3.1874335465279686	3.4068642535719693	-3.905687855531832	6	Missense	0.5824159600199256	2.1873896	10.166959	1651	1456	0.681061992499751
A193T	0.6323929813995391	0.4922149744609109	-4.172885852563355	-0.654862261650987	4	Missense	0.4293994995759534	1.8953104	11.854579	2725	2880	0.6577580527160359
Q234T	-0.9914678686627488	-1.445294143325384	0.1791775694431497	-0.8450094082417663	2	Missense	0.8210154699194918	5.9221773	3.8313332	1026	1002	0.7085330026920457
T218R	0.2014941832097666	-0.1459118871698259	0.9892628953036268	5.516714436678027	1	Missense	0.5400449111536797	-2.5412018	5.010172	1666	1671	0.7258985430499545
K261E	-0.4511447244359756	-0.1965598693100855	0.1066093157295066	2.0865299501544587	6	Missense	0.435578426185277	0.13166018	7.7184668	2188	1952	0.583093248034587
L271R	-4.353637321614079	-5.215292314145739	2.989497251102731	-6.617507468626913	8	Missense	0.7047562456798507	9.703478	6.0716515	1841	1478	0.8769192415922193
K260L	-5.178758649740286	-5.193739892671058	2.958283999048008	-4.583374945276661	2	Missense	0.8355667331822159	6.2551265	4.1007524	997	1166	0.8132488592144677
K201H	0.7068806918763678	1.1817425460776234	-0.1476950044635583	0.8373386186968386	6	Missense	0.3511569450161855	0.880184	8.353144	3492	2879	0.5558818678352206
E223A	-1.1717406121095182	-1.7898461922411553	5.306883249662512	2.4172082297973034	10	Missense	0.6315821206912778	4.7189946	7.414607	2077	1837	0.7254259413515973
F206fs	-20.150229551355984	-19.15048250816788	111.29584721332054	-0.6592702447165387	10	Frameshift	0.6302918258565391	6.4545803	7.159657	906	670	0.82654986977098
Y259Y	1.2102746895543763	0.7675712368429038	0.6394242399462899	-0.04306703862367	7	Synonymous	0.5714196096438066	0.88738096	10.7393875	1596	1410	0.5620782827712112
M187T	0.1503430546560072	0.0565714626109456	2.291049662355967	0.791121296641041	7	Missense	0.3576470100042336	-0.60060656	7.585224	1889	1728	0.5826484676129505
Q255I	-1.0259485306487652	0.1370230457125965	9.831977980199058	-7.818272413355748	3	Missense	0.6361520021272238	2.3946269	4.682464	1425	1162	0.803239642110074
E194H	-0.9177304953119882	-0.6336280805447612	-0.5691464920073259	1.6092186743506862	6	Missense	0.4557713490960165	1.1467556	9.714197	1890	1685	0.6235679870955211
I210D	-6.358715568950492	-7.0869871381918745	15.088664014530249	-6.530120169056096	2	Missense	0.8300203211366685	6.967359	5.9871316	313	222	0.8765527175230678
I210P	-8.815711898162027	-9.369936565994925	14.342188792459186	-5.1373648706597	8	Missense	0.812907123952797	6.859911	6.43227	234	203	0.8185237919457189
E253P	-8.490739770607705	-8.859733455379239	3.8463093623266937	-7.960232284308779	8	Missense	0.6747754999965364	7.9723744	7.3763623	2326	1903	0.9158451402625668
K181E	-1.9673661455818252	-2.1234398377439603	3.1954878664892936	-2.520700850327428	6	Missense	0.4912761714248063	1.1277618	7.977006	2019	1667	0.6694166374770323
Q234C	-0.562831738577941	-1.0034090866776824	1.524881452605282	4.541846715470822	1	Missense	0.5845694853351601	-2.4984684	5.799975	1861	1588	0.7258952534314852
Q198L	1.0165355151304871	1.0551340642938327	-1.2536658231628868	1.4218895642778948	7	Missense	0.3111783470299937	-0.3808169	9.459215	1773	1612	0.5758678430401987
L197K	0.6321698244936593	0.7254669608766051	-0.5672170065842552	1.804548951658858	7	Missense	0.2137531634262123	0.021345437	8.78304	2328	2085	0.5300530468597695
L197L	0.320292698099497	0.2671282224452105	-0.7133498563572738	-1.6000203062334857	7	Synonymous	0.4326239833481565	0.9836059	9.714025	1342	1293	0.5281779801062799
E178N	0.4092635767707236	0.5508207160317009	-0.1133095864840456	3.3904229362055167	7	Missense	0.3833011168672013	-2.5053291	7.092792	2995	2681	0.6271358308581649
T266W	1.0611236531040924	0.0443141933571074	1.473816479236708	6.447609055693474	1	Missense	0.6010410400177791	-2.0584745	3.8395896	823	901	0.7450078222503472
I229H	-2.773398628161021	-3.4736884539151296	3.9583314783918255	-0.461418322920032	10	Missense	0.707067400064296	5.0100965	7.6650677	1289	1185	0.6804067555947256
Q258Y	-1.0179798613592808	-1.6175480868878889	5.366364211162317	5.001081528082605	1	Missense	0.6110469856717666	-2.6189716	4.594515	1399	1359	0.7638204234995126
E194G	-2.7365187874218044	-2.904394557992221	3.556504867292893	-2.989264205392665	10	Missense	0.7002903000289736	5.594575	7.453622	884	720	0.6681712962962962
S239E	-5.543521452179457	-6.060090070542412	6.788942711288303	-10.81181262485311	2	Missense	0.8435196284502109	6.8012285	4.633141	852	650	0.920461073318216
E264I	-0.8078584445432356	-0.3940851542813428	1.9941315892491864	0.2065140851171942	5	Missense	0.5333355636499554	-1.4305993	9.543888	1786	1789	0.597635516031366
L245L	1.757903245398858	2.033418812981414	0.5140882008887735	0.238764578994694	6	Synonymous	0.4908764624822653	0.7368016	7.706776	1621	1451	0.5633529560937658
E236Q	3.2097889808643165	2.428269742452025	-1.3377357883760783	7.550320013081293	1	Missense	0.5957981255783974	-2.299243	3.3361323	2608	2150	0.8067862065461106
Q251D	-0.261264231770822	-0.7941114401141985	0.605738354526522	3.5116951490370774	1	Missense	0.514351521999457	-2.3722253	6.6198983	1150	1174	0.6455010164985535
R189K	-1.7819342485352427	-2.164096627136993	-0.1211884379463923	-1.4610875217566708	2	Missense	0.8290872607016839	5.983167	4.1479917	914	900	0.6194339000179568
E213G	-1.6014606230840374	-1.170755086293295	1.621464483260782	-0.6363718562992435	10	Missense	0.4995242486577252	2.9155097	8.91616	1742	1608	0.6530273801062714
Q258E	-0.3331748878615455	-0.1712259010685961	-0.5538150158049756	-2.468468782189463	7	Missense	0.3318456476162085	1.2663559	8.684475	1917	1938	0.5683777252985247
F237L	-0.4217611903642981	-0.7763942036219478	-1.2381874333043712	-0.3875249435815049	7	Missense	0.2454283916133249	0.59062475	10.901025	3197	3210	0.5420751070405627
K261G	-1.2429151835052157	-1.7215562083388865	-0.9089570275729472	1.5212410460666863	4	Missense	0.4717719062211177	0.23247953	9.827221	2233	2286	0.6330878467414498
V191E	-3.6763128841025816	-4.2626867772070725	1.2856436827416298	-5.627066262206068	8	Missense	0.613496398768014	11.346759	7.0267396	2199	1507	0.888299075245552
L197T	-1.3721479744208755	-1.7470607639786138	-0.9868650996461206	-1.34230457982811	4	Missense	0.6003940402700639	-2.5586758	10.023661	2442	2167	0.6445656112529369
Y267V	-2.974775768223493	-3.761241518457604	3.254389168896066	-5.506882302099868	9	Missense	0.6306985965254372	11.416602	7.0100527	1177	1044	0.8587516087516087
Q255N	-2.1749265735866805	-2.001908638268006	2.449891685011861	-4.525527106914992	2	Missense	0.7470765243262324	5.2829657	4.3176036	1768	1755	0.6431258685406804
N209H	-0.1539646646335381	-0.3294875347122382	2.1069072781035625	2.582448432328292	5	Missense	0.6869034880090419	-2.9816632	5.3945704	1150	1111	0.6578906882320282
R190D	-8.567952013868313	-9.02504524767546	8.747467512020314	-10.229038475924972	8	Missense	0.7679999717985826	8.775979	6.3421893	1137	1100	0.9163370380538862
R221S	0.2814202052570603	0.0401403711844042	-7.013446406831449	-2.547379350553681	4	Missense	0.632846016956853	8.678156	8.132863	1972	1801	0.8211056321411575
Q182T	-0.8487394013945613	-0.4549532318248126	2.2204980464420565	1.2468591860364178	7	Missense	0.4007192228583307	1.0671654	9.089594	2130	1637	0.612313065515036
M200T	-0.3480006862412566	-1.0521562438217948	-2.258381644865798	1.6455302080628225	5	Missense	0.6905655910263662	-2.5937352	7.5504045	1925	1657	0.6232512868586293
Q251P	-0.9920163405991942	-1.8527608181870168	6.179049266612605	-2.787210246599828	9	Missense	0.6627091212796683	11.4074745	5.763442	1176	884	0.865578378061041
K181C	-1.4628665487347772	-1.969821182851326	2.3088924680191223	0.4358609326148362	7	Missense	0.4209970490695542	0.35799894	10.177159	2436	2526	0.5843535891058933
L226L	0.6094656034244612	0.8517899449670564	-0.6162072029582311	0.4519565518372948	7	Synonymous	0.3301197510016795	-0.292074	9.086626	1972	2139	0.5251014707045294
A250C	-0.4943109609951137	-0.1827378953117008	1.001329563813535	1.0344059228979254	7	Missense	0.2838299888035139	1.3660278	9.031878	2512	2196	0.5771986076808642
E228T	3.034277381562039	2.2277305730035346	0.2515034546228176	3.852086806799516	1	Missense	0.574961906236697	-1.366909	3.8811858	1515	1184	0.7567635284566501
N273F	2.94448749263894	1.7171165681802436	1.633444643257088	6.576470905985733	1	Missense	0.6653416577695557	-1.2664747	3.7507331	712	673	0.7964332270750489
G232V	-2.141219712210948	-2.670015521315423	16.0704047151453	-7.9298107383454095	9	Missense	0.6034927186907448	12.553942	6.158167	1838	1562	0.8673991818949802
F206N	-3.863262819033432	-4.890026072104366	-4.324945259749399	-6.787216080431258	8	Missense	0.6755155403532441	9.388754	7.079533	487	414	0.9105988074242042
E257F	-0.7167730658604392	-0.5708929763330431	2.6142669271894268	-0.0874699293774077	7	Missense	0.3597397420077217	1.0213058	10.279543	2293	2010	0.6087365598469344
A269L	0.174309527970488	0.106658515752578	-0.0048358108586252	3.85498689267484	5	Missense	0.5870355127354069	-2.955729	6.8210397	1713	1527	0.6375824678293813
Q255D	-0.5845460563030792	-0.5588017364923284	1.1208586328943722	-3.892775572227384	6	Missense	0.5145191783198381	2.3472595	10.65602	1518	1405	0.6332536058563456
Q246F	-2.459720652703905	-2.1617052113203665	5.564326882636271	-4.037661340645723	3	Missense	0.5658674308850936	2.1662219	4.732058	1456	1401	0.6905292331357494
F206C	-3.224391682286829	-4.359315164663954	2.410073191699457	-5.825813047072744	8	Missense	0.6789426033556136	10.564011	6.458093	865	757	0.8320269122738259
R216R	-0.1412320496831111	0.1627270462957765	0.175616495669309	0.8051058899693626	7	Synonymous	0.6236824628252018	0.84954953	9.1236725	967	808	0.5439785455927506
E186W	-2.2240219304682967	-2.21842626196843	-1.3141779252996657	-1.5897826063330749	4	Missense	0.496452682398316	3.6390498	10.706661	3042	2487	0.7354401676282327
E186D	-1.82055312900454	-1.7470540364831222	-3.874237918668	-3.354991972095987	4	Missense	0.594794572072333	5.974435	10.596142	2341	2247	0.7461470184781732
M200fs	-19.07611899586008	-18.423488250700927	82.68856359134527	-4.167369112645716	10	Frameshift	0.6198526938753018	6.4703937	7.1617007	357	252	0.91168234142473
I210F	-0.6272798032592695	-1.5116681255285618	4.6293456300220415	-2.7675913912044705	9	Missense	0.6326892377827938	11.93201	5.9358163	1034	1209	0.791990605766116
D192E	-3.5268415724510147	-4.565122585528323	3.284937914531028	-4.374607901964632	8	Missense	0.7257287639532001	8.325738	6.685175	1601	1367	0.8670669914056157
N273K	-2.204222773338404	-3.589897518915305	7.382103433000688	-5.372641757177535	9	Missense	0.6597418324839597	10.303463	7.6722674	1584	1514	0.7372272206373589
R189F	-0.7770997417464574	-0.8332302712579891	0.793513642369393	2.0505511768321307	5	Missense	0.6859680781591079	-2.8108282	8.707775	648	632	0.6150350765306123
E186A	-0.9045292265266558	-0.97210365136588	-2.083343224696616	-2.550148071053081	2	Missense	0.7372578445108688	5.0568643	4.69589	1232	1124	0.6263151123333495
E217Y	-0.4747322069960639	0.0050737700433315	3.263743220208313	5.583502877534166	1	Missense	0.5535136422396562	-0.8612796	4.5343976	1763	1451	0.7910862757801533
Y211N	-0.5253983378745988	-0.6918046095888	-1.927071607474376	-0.257585085416202	4	Missense	0.3297836173251693	2.8670826	11.427027	2792	3274	0.6460380967323778
L263G	-7.198612961437114	-7.435429572347811	6.900510321508271	-8.128428069983126	2	Missense	0.7933241160201034	8.846973	6.2570076	590	402	0.8648312299105949
E202G	-0.9739890023849556	-0.5593515887234468	5.612418419800962	-2.1692708494004007	3	Missense	0.5730746337938276	1.2170998	5.4490714	1292	1281	0.8201381720003176
L241D	-3.5050847007215333	-4.584381123986004	-8.949288186887646	-4.637606794514726	8	Missense	0.6121759053000227	9.0358925	7.5933704	788	547	0.9019828482771556
D243M	-1.4490062345161432	-1.6878848059872684	1.8676310343073292	1.3357142369535533	5	Missense	0.7148222318149103	-2.9026113	8.654806	1168	1168	0.6382198086673869
D192L	-1.8986011021878424	-2.571436105998683	10.155916356994332	1.6624889553944613	3	Missense	0.5837090568885654	0.6185534	5.5292068	1656	1392	0.8284710605553698
K180W	-7.774265919761992	-7.760902959094277	23.060789078536104	-2.1718175999428797	2	Missense	0.7882453332562258	6.0101476	4.7248435	834	661	0.8833898958539419
Q207A	-0.422917094378646	-0.1144860149648649	-0.7308585421042544	-0.9235063093044728	7	Missense	0.2495408333634625	0.5878366	10.943084	2291	2190	0.5796384029802397
K270P	-4.090745476553944	-4.674431366916969	5.974058192933139	-3.173780528268461	2	Missense	0.838056065603717	7.06434	5.669062	272	183	0.6827160493827161
S212N	-0.1033928752396775	-0.054339855523347	0.3017771839558084	-1.2267708273740527	2	Missense	0.6793150158705874	3.9747076	4.487519	1313	1245	0.5756079341458806
Y259D	-4.240525173759649	-5.011050247165482	8.181604151865098	-6.951228046576338	8	Missense	0.6787195836480173	11.126249	6.133068	1607	987	0.8924186577247801
L215H	-3.006298263620989	-3.488799088967209	2.938607781243525	-1.8367054016032305	10	Missense	0.7046545173310976	5.7897096	7.706268	1743	1467	0.710758377425044
Q251Y	-1.426679932588743	-1.8200215893656464	4.944457675503905	3.3335396606807315	1	Missense	0.7522799993538587	-0.63745314	2.7700338	904	648	0.7271840635895935
Y267H	-4.834952484700718	-5.598666621116611	1.6026550287929893	-5.429948248759076	8	Missense	0.7214992111022821	8.703471	6.502593	898	676	0.9062543630332528
N273Q	-0.1947188840221142	-0.2969311441213512	-1.4046369353901946	1.5903379244181055	7	Missense	0.4763717888107554	3.2954342	9.810429	4326	3861	0.5907310964000306
R190H	-1.108309735357965	-1.0376703269326284	-3.226484415928211	-2.977574090928183	4	Missense	0.4216365458490959	3.3988285	11.6282015	1689	1457	0.6757777537822889
L263K	-3.480564819022512	-4.278938288247629	0.2842622280494135	-3.30621518871519	8	Missense	0.6306426916347662	9.210194	7.5037985	824	818	0.8210621647032796
R240T	2.5585093534172807	1.698056249677142	-0.4010973931886988	5.009017878178161	1	Missense	0.7112056646509487	-1.2759371	3.5018978	1269	1438	0.7500993813163125
Y259W	0.7628413998000498	0.1338434732911229	1.2570297126444412	7.29548105631266	1	Missense	0.5773753842225261	-2.1734602	3.558432	1174	1179	0.7904585001849439
N195F	-2.842148414585121	-3.131296832493339	12.737649666545064	-1.4763829229273604	3	Missense	0.6552952850141661	1.6032953	5.5039206	1418	1213	0.8486157454109653
R221W	-1.0520495921012494	-0.9605187898128092	1.6207094661252048	-0.0717219224130496	7	Missense	0.2805801651247349	0.14736769	10.188139	2110	2032	0.5396569792705058
L271T	-3.8605856159873695	-4.593766799573179	7.40571569410849	-4.963816378754215	8	Missense	0.7597801584854131	9.152279	6.2949834	1026	756	0.8126236761870792
L263fs	-6.405979210543686	-7.7011249844157375	22.10932683993177	-0.4053391541762178	10	Frameshift	0.7306636401426427	5.975749	7.411723	461	482	0.7521429375532719
A242S	0.8678422854652461	0.2235389620331387	-0.3720852483022758	1.4703517430435735	7	Missense	0.3106065789140629	-1.4792457	7.3088546	2629	2829	0.6244002281417247
E186G	-1.8135028678764171	-2.166607959918676	-2.0408596096124008	-3.8708027786700776	4	Missense	0.5061085227401703	5.2007394	11.467284	2869	2258	0.8227255381251483
E228P	1.7716985032579864	0.5778611613001314	-1.2176466337925924	9.062135709942662	1	Missense	0.6257649705342015	-2.762027	3.7815328	1369	1183	0.7598683918011649
D230K	-0.4254435960596078	-0.0881624750069532	1.7780836203715282	0.4675301072580317	7	Missense	0.4078914346070145	-0.8996319	8.179859	2109	2136	0.6502947845804989
D254F	0.3914630993815485	0.672037380539354	1.609319973300918	1.0911637639331158	6	Missense	0.5029011813870565	1.4688383	7.2743807	1640	1437	0.5817749899382552
L204F	-0.5711183257993732	-0.8384027007557826	-2.9295868573414534	0.0425590220188909	4	Missense	0.4470410306867557	3.3953514	11.187347	2453	1988	0.6502216502216502
E203H	-1.7968700641172906	-1.7204540830679562	7.760708388449204	-0.5332063551557924	3	Missense	0.7113117996267653	1.6038758	5.9870663	488	409	0.7321800130788895
Q246Y	-1.9548085734268643	-1.4297893499116134	3.95336649634864	-3.209635058587589	2	Missense	0.5463650227506487	0.80810916	5.091672	1103	921	0.699784094055664
R221D	-2.007381806520461	-2.5171514137258537	-3.779062290798816	-4.810800779316217	4	Missense	0.6137630534522228	8.512727	7.4940143	3151	2983	0.8491374110266618
G13fs	-2.492564809608317	-3.76140314961374	7.085704270389056	-4.14676714665707	8	Frameshift	0.8149949565013224	6.4204683	6.130587	67	93
T266G	-0.8073945110370747	-1.5430235181175238	-2.9994576770857444	2.4238860393547563	4	Missense	0.6522622612929597	-2.561233	9.979748	1135	1131	0.7120248295975223
R220G	-1.4410061735004671	-1.812543646619728	-5.099226779009188	-1.1119526927242736	4	Missense	0.470584072703599	4.711778	10.798743	3409	3119	0.779801115613848
G232Y	-0.8457940993538211	-0.8310767639856256	3.052586954771748	-0.9350785274773372	7	Missense	0.5690115126420304	-0.8774745	8.829001	1242	1233	0.6067534526181142
G232M	-1.0015802248018808	-2.2400388332082235	23.934558261143916	-5.454959260107805	9	Missense	0.6635876739746336	11.853589	5.5535455	901	664	0.8223249413725604
E178Q	0.9784814828409758	1.7502885996927795	-1.374900617364609	1.674028417102249	5	Missense	0.6142442255515087	-2.0194602	9.663422	734	777	0.6042483218452943
L271N	-2.93174172148104	-3.751713970597392	6.279399016579297	-5.547620395558008	9	Missense	0.6568214608156459	11.478544	6.4191537	793	652	0.8579564541866129
K261H	-1.4554920794203805	-1.6535284883009935	2.4625423625711687	1.8202349117477736	10	Missense	0.4907197780408701	2.5689447	9.117367	2044	2093	0.6383101281306941
D272L	-0.9938684004537436	-1.2023401177372015	2.127842917917122	-1.1864632648794655	10	Missense	0.4078560292927653	2.7491145	9.282831	2299	2176	0.5658060347154735
I229S	1.647634679365703	0.4297935876206036	1.3546543461496954	3.713196188864409	1	Missense	0.5498199951494139	-1.5583588	5.3139157	2691	2176	0.7239558839734844
R189W	-0.7255877144956052	-0.4655418737553971	0.7535528585902457	-0.6902560839790084	6	Missense	0.5794282329321155	1.822037	7.8292885	985	866	0.5590876590876591
K219M	-1.7792395069755085	-1.711521273977749	-1.767000771213087	-3.3297293313798173	4	Missense	0.4169374558665653	2.89574	11.070344	2716	2568	0.6881157419909782
L183K	-1.308721517249777	-1.3935386065857656	-1.5035899052892203	-2.807370527288878	4	Missense	0.4789659141010262	2.7615683	11.147467	3449	3403	0.7277609502844122
Q184E	-2.3086207150719305	-2.1908942888067573	-3.433334940079666	-5.305464928752908	4	Missense	0.5820079871192291	4.72001	11.583444	873	811	0.753473347010762
A244R	2.816060471110057	2.0046533724812	-1.370020266860232	5.748624257888128	1	Missense	0.6637001518972883	-0.9615182	2.0174131	4472	4416	0.8317939849355566
N273W	3.94610593460904	2.5999218209795725	1.9510653242490557	5.791933793787571	1	Missense	0.7694504962921331	-0.26984075	2.9030423	360	309	0.6717094798118253
K181P	-1.7739677788111343	-2.103258145806452	2.4769005866400464	-4.727111888539945	6	Missense	0.5159382379796307	2.209914	10.276862	2682	2199	0.689050438025848
R190S	-0.8191564014216681	-1.0429511568601966	4.000600291364519	-0.0065138491377921	6	Missense	0.475907018664343	-0.2356381	8.132908	1137	933	0.6558363549391845
E203V	-1.0050927114171802	-0.4490612080658077	4.0385165190902015	1.584751163456593	5	Missense	0.7128314188244171	0.26488248	9.1299715	445	324	0.5072640888967419
T218D	-0.8500482778628808	-1.225654023983992	-3.666618396987377	-4.12543358367503	4	Missense	0.5400184802017526	5.5437984	11.244968	1704	1621	0.7346325917754488
K261W	-1.577318644478031	-2.2476852465938384	4.153134005140043	3.738525033681568	1	Missense	0.7684370487162715	-0.6655827	2.4718375	1055	1099	0.7780344179015275
K270Y	-4.647388066434223	-5.813222286535018	9.541573449152024	-5.267753483191952	2	Missense	0.7984258331785703	6.8022003	4.7504497	1826	1561	0.85124092245879
Q246L	0.0740211453544043	0.0916873637915823	-1.062779643067809	-5.351090474273402	2	Missense	0.8060604117239917	5.9022074	3.93393	1380	1479	0.7284382284382284
T218Y	1.3378764582921885	1.1799426617183046	0.6901546650311337	4.40437710620158	1	Missense	0.4202264903579286	-1.2607821	6.1346297	2165	2057	0.7054330420951951
D185N	-1.1060931368241351	-1.0560133416837882	0.8327966870971809	0.3113277387422006	10	Missense	0.5454949250436706	3.2660952	8.512841	1748	1323	0.6040757236662309
K180S	-1.93641134308737	-2.5144152143423053	2.3563397407404225	-2.6711808108189703	10	Missense	0.731036952390164	5.3363013	7.987855	983	780	0.6613155363155363
E178V	-2.2655510662978147	-2.1793057748126894	1.1761312817666096	0.3942779974227042	2	Missense	0.7907638986496339	5.5627227	4.3679647	3817	3707	0.6620145771160759
V256Q	-4.437528839259096	-5.830178574479939	5.587422799074922	-7.190099842292248	2	Missense	0.7574543404708319	8.201559	6.293486	2032	1626	0.9281356744276338
K181H	0.23826455293696	0.4335708908150872	0.8450171947971867	0.1200595412737395	7	Missense	0.342107832096561	-0.4242452	8.5144	1878	1688	0.5593274346775747
D192G	-2.4434943958146627	-4.015709964210234	30.827609926416805	-1.6883814711479266	9	Missense	0.7081722741224576	12.530308	5.2547994	431	283	0.8132072860443083
N231H	-0.8077439098555037	-0.7755797617247665	1.4498732900567015	0.0694998829527362	6	Missense	0.4883104008281467	0.435055	9.536834	1208	893	0.5345697008962315
R190T	-1.2309152694064331	-0.8929787888319083	0.903105595909658	-0.1559533464469049	2	Missense	0.5525669314062845	3.9173396	4.5288434	2125	1942	0.6193726193726193
M200K	1.996574547972545	2.2068492954446595	0.41886609531489	1.5610938661071785	6	Missense	0.6438561607331095	1.8264881	6.656313	929	828	0.6711910160889754
L241I	0.3328669001374498	-0.3830960061141927	-0.4751602238068986	5.21370740257896	1	Missense	0.5786078945401696	-3.1007514	5.9061694	2174	2069	0.6912516117558133
K260N	-4.975789335883081	-5.977308371158436	10.646839220974144	-6.003477098765241	9	Missense	0.6674080536876494	10.261647	7.6314425	990	880	0.871500115197594
M187S	0.0591451665321097	-0.6185419673462778	-0.8887837298060295	-2.1728769791115283	5	Missense	0.5277601102843728	-0.80667955	9.860311	1165	938	0.6403070222798114
E264M	-2.16236968723214	-1.486816598321802	3.273252986182933	-3.7743719987811097	2	Missense	0.8055645817299266	5.6025405	3.932662	646	613	0.6452926849752247
T224L	-1.463648178187634	-2.1880022227240463	6.060486953973729	-2.113235907167073	10	Missense	0.6237706763029803	4.551525	7.4900646	2145	2234	0.6593168977382937
Y267C	-3.5099991263723065	-4.636607486743608	0.47014408666453	-4.345106808732516	2	Missense	0.7782786313435079	7.2519445	5.0445457	1204	1052	0.8844897959183674
S212Y	0.0362507654968774	0.7030756222067884	1.6504325605343428	0.0868026381966733	6	Missense	0.5608500933284233	1.4768385	7.17781	2108	1764	0.6100368944591905
R196E	-7.105482176812114	-7.942697209194444	19.129853273473525	-5.0297505867681895	10	Missense	0.6994102815073033	5.9190073	7.3897305	958	694	0.8416294463913512
V256P	-4.625621350093766	-5.858020535597877	3.665680730014675	-3.5974436043177054	8	Missense	0.7015368439291589	9.412406	6.5268598	832	585	0.8353677168266834
L241N	0.2434383006635193	-0.5272565320448982	-1.7936057608333489	5.190363368408045	1	Missense	0.5609814803014886	-3.0575411	5.9062777	3370	3221	0.7053651000106669
E178G	-0.5103704266767081	-0.3379583507853538	0.8900352657472994	1.1411933941539338	7	Missense	0.401566600406115	0.117844276	10.313426	1245	1226	0.5902209736796202
D192H	-1.7640764673856837	-1.7559254124008157	3.704127871539371	-0.5197434678426969	6	Missense	0.3936024208163712	1.3055636	8.748118	3768	3674	0.6771033981095425
E236D	0.5113137561860759	0.105226825618824	-0.8502973802432781	1.7709446296949864	7	Missense	0.3587686456787509	-0.90114975	9.965418	2875	2880	0.6304793136390359
Q251H	0.9947721119561984	0.4169538351824115	0.8836200315753329	3.714280090546509	1	Missense	0.5800656007810885	-2.7255137	4.808375	1793	1398	0.7352246367024693
L241T	3.767900988419666	3.274742048554001	-2.957869049864608	8.514227843332185	1	Missense	0.6713951168555239	-1.4751257	3.1660328	1198	1125	0.8011051163760524
Q234R	-0.8057632332578241	-0.2364869804657905	2.3497674041297136	1.85132124168207	7	Missense	0.4999156210994883	-0.8746661	8.84612	2014	2105	0.6317889615393083
S212S	-0.589103232276619	-0.8813937824491805	-0.1648238213612588	1.0386468209966997	6	Synonymous	0.5416315285425973	2.2448275	8.7576	1216	1246	0.5896183224870798
R235M	-0.001934848722674	-0.1802573315171613	0.5087769298255809	-0.006439866449515	7	Missense	0.212011978115879	0.63525385	10.66253	2841	2366	0.5315574299670817
L241G	-2.01908648546352	-2.364715389820242	-0.6471571693777671	3.1773461451579283	4	Missense	0.5427277397227556	-2.2035024	8.996211	2213	2167	0.6804291478133617
E194N	-1.3485538746286978	-1.4959992423764048	0.3410718312672076	-2.7795457385177738	4	Missense	0.5473102408002434	2.1031268	10.7747965	1469	1476	0.6160600586750707
A250H	0.1337748624602944	0.0728858235744235	-0.553197346837822	-1.440989281698239	2	Missense	0.6799754671956951	4.4909678	4.6193843	1275	1380	0.5694533578630614
E186E	-0.1063382085243913	0.0736464440776471	-0.871248512603356	0.140801251135639	7	Synonymous	0.2637419743046477	0.2409845	10.603136	1762	1604	0.55779060717594
K265L	-0.4373312745225626	-1.1240856362899727	-0.0154407751373083	2.369050965745536	6	Missense	0.6838604692184325	2.662014	7.736643	352	489	0.5962054133822842
R220F	-0.1695870686598527	-0.2727974998960768	0.847085290762314	1.843145990870805	6	Missense	0.4281441754653285	1.0757347	8.519449	1119	1089	0.5106658047834518
D205C	-2.6360467573878923	-2.118167176353658	3.788769185671668	0.0872247761500845	7	Missense	0.4945123554205398	2.6785169	9.344656	1500	1517	0.6594634910623558
T266P	-6.213352162650727	-6.9531337436264256	1.7170799114162427	-5.364858045615727	8	Missense	0.7631508561568477	9.999394	6.5400624	228	211	0.7539510753796469
F237V	2.39236746701346	1.3901683551808377	-0.7049249095341226	5.503585629593115	1	Missense	0.5292667385901487	-2.535658	5.135645	4126	3769	0.7441167465579763
S212D	-0.0303841152852847	-0.2185584693627264	-3.726025876399639	-1.4195100909201033	4	Missense	0.4459659246435388	2.7075734	11.210449	2375	2363	0.6868220799806092
A250D	0.5823188757920759	0.2546891589679489	-0.3844571698424626	3.229685880892733	7	Missense	0.4055989727003212	-1.9491001	6.902106	1805	1683	0.5950171854797315
E223G	1.0402919166199691	0.7604568309226514	0.6410931500393655	5.120682438986036	1	Missense	0.5854048959798365	-3.0155542	4.836271	988	985	0.7179614090419022
Y211H	0.5074088900619862	-0.1583756178949832	-0.021167269978425	-0.1941771471340226	2	Missense	0.7514165095314721	5.0121293	4.5191383	1377	1388	0.6355395620405973
E202E	-0.1853212665080892	-0.4108546713728373	-0.5530231135493535	-0.7951155802460131	7	Synonymous	0.4192785847170369	-0.25682145	10.261912	2077	1764	0.5537348041068278
I229C	-0.4591173200067058	-0.9865248065881956	-0.2042595151937679	3.2415810913821845	5	Missense	0.6693222717312785	-2.7068276	8.722276	1015	1059	0.6235991981333596
M200W	-4.24517182678445	-5.3317721997037	5.8812214219153	-5.935339723276384	2	Missense	0.8006498650611109	7.142094	4.9229956	699	595	0.8378714104074017
M200Q	-1.6842673904513006	-1.9363774854209752	-0.8315841074339155	-2.248659947296493	5	Missense	0.6360872483201275	1.9792318	11.807425	1347	1319	0.5485354542819634
E186T	0.2310640534055459	0.8907182631559745	-0.7410921467448555	0.9419923465614952	6	Missense	0.6361023839175342	2.3366077	7.8489423	847	757	0.5703703703703704
K261R	-0.3550164965418726	-0.8939843578117823	1.4741045069553214	0.7375219691158115	7	Missense	0.4971451692333463	-0.7877904	10.321099	1644	1314	0.5437950705807849
D205G	-2.259624816736788	-1.791748039993529	0.3879949596641799	-3.6080943064745226	6	Missense	0.586609705333381	3.106747	7.9018135	1926	1746	0.7311112758757756
D192S	-5.179798817674103	-7.089734469569306	16.55951709063291	-7.068151830804421	2	Missense	0.81733913619134	6.9289055	4.9804654	1403	1262	0.8871299564103002
D254D	-0.2997768920757337	-0.0399596525197467	-1.081984167301722	-1.383536422896685	7	Synonymous	0.2304810445536414	0.4752438	8.778263	3885	4105	0.5796148246532655
E214R	-2.0733095570089537	-1.9620749147541447	3.244332990820019	3.344513101292789	8	Missense	0.7566736297047453	3.016736	6.569097	625	574	0.668250818846057
Q184I	-2.5568108648549672	-2.3077124187549245	5.46513277612174	2.206467597763948	10	Missense	0.5769862782791031	2.7701852	8.965707	1660	1610	0.7393688702120331
Q207V	-1.8612895407012415	-2.0193657661845608	5.283466459100283	-1.3994182801572703	6	Missense	0.4216170687270312	-0.10571557	6.9294314	2631	2624	0.7025066891987044
E194E	-0.1471540761250394	-0.1240482781181591	0.3107950695762566	-0.4805129153798402	7	Synonymous	0.4114404567363953	-0.17336039	9.362023	1147	1072	0.5572170810266048
K180Y	-1.913332006446196	-2.686884457189127	14.057105356208377	0.7289115889387108	9	Missense	0.6966346671112886	12.770004	5.10454	755	528	0.7734758834089192
E202N	-2.306965091351528	-2.364749298075881	8.870468797985215	-0.8736681553244683	3	Missense	0.6862092042295258	1.5922382	5.5456853	469	386	0.8084745009114758
E217T	1.1371796783176384	0.7218970190257772	1.963325779086328	2.92960777703452	1	Missense	0.6656482031066828	-0.7411776	4.655528	737	718	0.6903901790601298
N195T	-2.059213604940033	-2.1304109014245096	-1.9737619382488785	-4.054452108283416	8	Missense	0.6551767671133615	8.795745	7.925742	814	586	0.7608897527264875
H252G	-3.7747441605293215	-3.9180113381964383	1.5620452603892652	-3.5552395246557698	8	Missense	0.8131933238514658	5.9806585	6.0858145	387	243	0.7858762552640104
R220A	2.592107278489038	2.210594905218743	-3.825668815824635	-0.3336674001242441	7	Missense	0.414212556720895	-0.7480505	9.813743	3316	3173	0.6904220342477001
Q234Q	-0.666100431208829	-0.5899727822776206	-0.3027660138052014	-0.0190067928570598	7	Synonymous	0.3142732913274679	0.089415155	10.274865	2075	1892	0.5261418309277252
S268V	0.8652798147100109	0.6963698436605029	0.5055999537588189	1.6242209488890975	7	Missense	0.3291785712809192	-0.5600762	8.5355215	2419	2187	0.5875426092345832
Q255G	-0.0793004300860184	-0.3103653317034793	-1.0480979802109966	1.4854842100264252	5	Missense	0.3840818218446294	-0.82035774	10.419469	2182	2009	0.5422306286609048
R196G	-1.3007115332138266	-2.4655166344968613	-2.729691965983904	-3.6715629252019735	4	Missense	0.6553443157372633	4.871935	11.446815	668	527	0.7425001746730437
S268C	-0.3105056014303927	-0.3534917747372378	1.2198418588272624	1.742382184704078	7	Missense	0.3691075733299531	0.059049223	9.243123	1643	1592	0.5765247800080251
Q255C	-1.3948214248804098	-0.4654067590725496	4.925640962691031	-6.257841692116846	3	Missense	0.6420010778328212	2.5831306	5.0877104	2094	1930	0.743351545194863
A179Q	-1.4439368886064932	-1.3228689055889595	-0.3437610837632853	-2.7747160786406067	4	Missense	0.553433766205659	3.293621	10.977656	2003	2070	0.6234290012301217
K208T	-6.722017059462313	-7.361807103140117	14.907590382571192	-1.390714080813166	10	Missense	0.750988371058843	6.024273	7.3454857	508	596	0.7237442451728165
L271C	-3.969057536105121	-4.970707823946648	6.975227821609306	-7.522738825237885	8	Missense	0.6493483621315362	9.816821	7.4766064	1266	994	0.886301915062977
Q182I	-2.3640163253020683	-2.820606688167878	5.828091854105216	-0.8046688826147642	10	Missense	0.685004207198776	4.913077	6.992968	1001	894	0.6448067763260508
L226V	-0.1658979300765586	-0.5000752800013083	0.7186833736371506	3.0381755490641345	10	Missense	0.5822182294073901	-2.4519236	7.4069667	2051	1812	0.6852486616237078
Q207L	-1.0937615990119212	-2.382290726240328	4.105599613216654	-0.5319694271642559	4	Missense	0.6211473527072924	-1.02928	6.498165	1076	984	0.6739427162450741
K261N	0.7086044358620162	0.4299452750252801	-2.439452657229966	1.650416090018462	7	Missense	0.5461454026910737	-1.5272663	9.197159	1207	992	0.5862227719370576
I229N	2.302101059549442	1.6533894874352826	-1.480540595239578	5.573382852366409	1	Missense	0.4852170429481309	-2.3234189	5.410922	2983	3237	0.6770645735964983
R225S	-0.1959977057848479	-0.1344856948278636	-2.091242131203213	-0.2892774174105125	4	Missense	0.4253033714641762	1.838624	11.819567	2631	2181	0.602242745099888
L183I	-0.8342145083266045	-0.7536492703203129	-1.840536963725857	-1.1772447838525766	4	Missense	0.4728595436524831	1.8091162	11.863658	1409	1176	0.5846736627467524
I210R	0.4302399548261383	0.2745110584893818	-3.4540165860787777	-0.8559790639482728	4	Missense	0.5404829064108364	2.339991	11.663098	1186	1016	0.7294647151790009
T218F	0.4767309630118712	0.6462849278996867	1.7009592070107584	4.215877533076194	6	Missense	0.4911207157738541	0.50622475	6.753302	3570	3228	0.653686474589836
E186N	0.0836326785419905	0.1638468201197125	-0.9964947813560396	-0.6634451019645965	6	Missense	0.4859128989966952	1.7762665	8.738691	1047	928	0.6241774769693551
H252I	-0.0865073664038677	0.2141792869588882	0.585088958614975	2.616125944068442	6	Missense	0.5042264277312745	0.12948416	7.531799	2361	2364	0.7399225605205672
L183G	-1.8474139304020964	-2.015988688235024	-3.3903498974196986	-4.819678179870359	4	Missense	0.5882105436349464	5.363958	10.870571	1822	1719	0.8469942904971153
F206L	-2.3459094259705813	-3.467056766638005	1.4524801874415325	-6.927759297203188	8	Missense	0.7103264423217851	10.260677	6.7135434	747	641	0.8755526191291865
L183M	0.4524835396078416	0.312618153519536	-2.9364546343012594	-1.9267853146940876	4	Missense	0.3473510773574831	3.3644788	11.220311	3028	2655	0.6565582296187368
E223Y	-0.2332504538137945	-0.4770191076080262	5.6239561516286765	5.867515128331039	3	Missense	0.6309416974996265	-0.29519302	4.3226914	1249	1164	0.8350002979522837
Q258L	-0.2846573960491042	-0.1890929837785804	1.219765651867505	2.83815601624465	7	Missense	0.4398181300419166	0.8150821	8.586069	1847	1826	0.5900631387820829
D192K	-6.539217407720219	-7.369238127253959	22.495429098026445	-3.145701076360226	9	Missense	0.7106120141403873	12.427782	5.2910757	683	684	0.8771341870081366
R220S	-1.7914690753844908	-2.170526069058371	0.0357023440315965	-2.763057659018731	4	Missense	0.6685488141215422	5.6713996	9.875749	1570	1317	0.624665375409423
Q251V	0.872205869426753	0.903496220338482	3.777282039626927	-0.6344336542036567	6	Missense	0.539801746585583	0.98709726	5.6123066	1651	1259	0.6588860057195844
A242D	-2.2477952906647065	-3.589523740122983	9.406787108977769	-4.696214088167461	9	Missense	0.6219350884449059	12.489686	5.8935127	1673	1455	0.8721078775848288
Q198N	-3.429297206577798	-3.787218464452847	7.211098593646012	-2.8569063903640326	10	Missense	0.6276613189391314	4.6205854	7.1726184	1148	955	0.6930767015801029
T224W	-1.5552824182628946	-1.4948200577463162	4.931653710067455	1.283505216880223	1	Missense	0.5614948465483223	-1.0021273	7.940239	1633	1519	0.7046371282198947
R225R	0.5834009452871622	0.7524761995270105	-0.9819239737160588	-0.1545647621435	7	Synonymous	0.1671039966147487	0.32976645	8.830621	2930	2652	0.5313559115402434
A179A	0.1606311339381064	0.07635045696403	-0.4214183107487368	-0.7133956881046434	6	Synonymous	0.4741150572126098	1.3998598	8.540559	2295	1968	0.5966135087914948
E253G	1.1177710952624431	1.0981267029364106	0.9204381872641808	1.932616232892343	6	Missense	0.5291722619527499	0.41467056	8.300898	1087	928	0.5688413563324722
N273L	0.2677479397682449	1.0410148079825283	3.399616675973725	-2.550615730906996	3	Missense	0.6019818800831788	1.2299681	5.3756275	1802	1523	0.7306671751116196
K261L	1.1179227639990446	1.0672916457428985	-1.375109144279398	3.0236308438978448	7	Missense	0.3696502609893602	-1.1115509	7.8768992	1640	1564	0.5807425774047936
N195L	-3.421502864585844	-3.347415915434982	9.700679401556314	-2.83610426152984	3	Missense	0.6274190896027206	2.3233843	5.483276	1463	1051	0.7464789368602688
G232L	-0.672462254854013	-2.635905838908948	25.16932588327145	-5.05475269705871	9	Missense	0.6722736187986524	12.4187565	5.291583	800	836	0.8170661584333803
Q255S	-0.404483178348532	-1.1469876809788206	11.147150395713709	-3.980126479702889	9	Missense	0.5798137610533851	12.442141	6.320676	1596	1257	0.8076262083780881
L226I	2.1811591123631158	1.6173245115352408	-1.0697500719368571	1.4979944686310374	7	Missense	0.4716304516665641	-1.5531245	7.52715	1701	1439	0.5383826566720107
L248Y	-2.401424685829019	-2.296884711418303	0.2673475826666436	-3.6111389313764137	4	Missense	0.5483496975032978	1.9170138	11.82606	1841	2001	0.6650132275132276
Q182G	-1.1175851031291035	-0.831034605438828	-1.2445576967560412	-0.4280114266844596	6	Missense	0.5732635323120953	1.2262893	9.814235	1403	1577	0.6405553272763244
L271L	-1.7158492556539446	-1.8325459526770844	3.25470843604481	-1.1116859534333283	2	Synonymous	0.7881824699784534	5.5636344	4.367845	1663	1498	0.6319821177416114
F237R	3.899333531896395	3.757600563113333	-0.7155462654545189	6.31905647940369	1	Missense	0.6948679211346609	-1.232857	3.5935628	752	514	0.7595532039976485
D272W	-2.678685094225029	-2.381512870529914	4.750924077318927	0.4108904114839779	8	Missense	0.7758326171231964	6.423935	6.168481	1549	4318	0.7016878680300438
A250Q	-1.1491944416079334	-1.241779988068235	0.0886233658080804	-0.880826611934424	6	Missense	0.4811782986908656	1.706682	8.31687	2830	2709	0.6162977425226008
E253C	-1.778621425722262	-1.6293237149895683	3.516339671475457	-2.901072439069498	2	Missense	0.6399893074949126	3.9546416	4.3255796	2245	2107	0.6483766431221275
E202P	-10.065783533926131	-10.73148313270434	14.876167890609016	-5.685781185651917	10	Missense	0.6923127763688942	6.6942935	7.524982	1543	1155	0.9113658632177152
Q198S	-3.650452105515168	-3.7750331895744393	3.1172100176230964	-1.8389886450253248	4	Missense	0.6050692038213569	3.422437	10.224747	1210	782	0.6498630719736247
V191F	-3.0173715582562566	-2.428049518715728	9.50252256183515	-0.0808063334309877	3	Missense	0.6382467380182806	1.627402	5.5418825	1055	963	0.8039933245025183
R240L	-1.4242340435381404	-1.222996900615597	0.3686667165854202	-0.9857251784125698	7	Missense	0.3219488709068774	0.23908168	10.482964	2046	1973	0.6110246199087705
A269N	3.657956388379356	3.004736596926859	-1.5021378565061534	2.0452416920379712	6	Missense	0.4328497958666016	0.05462562	7.386753	1915	1696	0.643281135168749
M200D	-7.048142887890483	-7.696530142940334	4.176687180671691	-6.80846370700978	8	Missense	0.7101335178036875	9.713726	7.0303917	526	441	0.9016479276895945
L226D	1.9716543365648964	1.6133726201398195	-1.7730277651512767	2.8746660733257965	6	Missense	0.3988635972704992	0.25694528	7.5341725	3514	3525	0.6288587404658833
D243I	0.737696052796412	1.0471030103060597	-1.1996265708421796	4.554110232964479	1	Missense	0.5105734398982907	-2.7525237	6.7912407	1659	1466	0.6369587948775535
K180V	-1.7832673766641824	-1.635517419905431	0.9468780134943294	-0.6220963956030836	7	Missense	0.5006877159174665	1.2092319	8.854901	1157	1025	0.7254675570534024
D243G	0.9326545328189954	0.1136724384252791	1.1313625578665223	2.906664120802562	1	Missense	0.4375796208161906	-1.464654	5.309831	2359	2350	0.7173701280465006
V256M	-3.087959316519604	-2.8920902177054515	-1.2163401235039972	-3.959054638308349	4	Missense	0.7202882182212382	5.371225	9.908899	1378	1329	0.7684569300971418
