# Supplementary material for: Image-based, pooled phenotyping reveals multidimensional, disease-specific variant effects
Source: bioRxiv. 2025 Jul 5:2025.07.03.663081. Preprint. [Version 1] doi: 10.1101/2025.07.03.663081 (PMC12236469; doi:10.1101/2025.07.03.663081)
Supplement: Supplement 3 [file media-3.csv]

Variant	Proband ID	Original Proband ID	Family ID	Original Family ID	Related To	Study Reference(s)	Inheritance	Affected or Unaffected	Age	Sex	CS	PHTS	BRRS	Macrocephaly	Autism	DD/ID	Benign PHTS Lesions	Cancer Types	Age at First Cancer	Multiple Cancers	Brain Abnormalities	Epilepsy	Dysmorphic Features	Cleveland Score	Pediatric Score	Severity Index	Relaxed CS Classification	Notes
Arg130Gln (389G>A)	R130Q-P58	Patient 8, Patient 26	-	-	-	PMID: 32664367 (Plamper 2020)	Unknown	Affected	2.3	F	Yes	Yes	No	Yes	No	Yes	None reported	None Reported	N/A	No	Supraventricular white matter abnormalities (left-sided) and enlarged perivascular spaces	Unknown	Cutis laxa	Unknown	Unknown	Unknown	Unknown	Plamper 2019 (8): Female from German study of children and adolescents with PHTS; family history of PHTS features; macrocephaly, muscle hypotonia, cutis laxa, developmental delay; MRI: white matter abnormalities. Plamper 2020 (Patient 26): Female from retrospective study of pediatric PTEN patients in Germany (2013-2019); diagnosed at 2.3 years; MRI showed supraventricular white matter abnormaliti…
Cys136Arg (406T>C)	C136R-P29	Patient 27	-	-	-	PMID: 32664367 (Plamper 2020)	Unknown	Affected	3	F	Unknown	Yes	No	Yes	Yes	Yes	None reported	None Reported	N/A	No	Unknown	Unknown	None Reported	Unknown	Unknown	Unknown	Unknown	Plamper 2020 (Patient 27): Female from retrospective study of pediatric PTEN patients in Germany (2013-2019); diagnosed at 3 years; MRI not done; delay in language development with walking at 20 months, cognitive status unknown, autism, muscle hypotonia; macrocephaly.
Gly132Ser (394G>A)	G132S-P1	-	-	-	-	PMID: 29806868 (Habeshian 2018)	Unknown	Affected	4	F	Unknown	Yes	No	Yes	Yes	Unknown	Segmental storiform collagenomas on skin	None Reported	N/A	No	Unknown	Unknown	Congenital heart disease	Unknown	Unknown	Unknown	Unknown	Habeshian 2018: 4-year-old girl with autism spectrum disorder and congenital heart disease (hemitruncus, hypoplastic aortic arch); had a flat face and was macrocephalic (head circumference: 53.5 cm [> 97th percentile]); right buttock extending to midback - agminated skin-colored to pink papules and one nodule in a segmental distribution, found to be storiform collagenoma (sclerotic fibroma).
Gln171Glu (511C>G)	Q171E-P2	9	Q171E-F1	-	Q171E-P1	PMID: 24375884 (Vanderver 2014)	Unknown	Affected	5	F	Unknown	Unknown	Unknown	Yes	No	Yes	None reported	None Reported	N/A	No	Enlarged perivascular spaces	Unknown	None Reported	Unknown	Unknown	Unknown	Unknown	Vanderver 2014 (8): F, age 5 years at presentation, macrocephaly, developmental delay, no dysmorphic features; follow up at 7 years: gross motor difficulties; posterior periventricular multifocal; enlarged perivascular spaces with CSF isointense signal
His118Pro (353A>C)	H118P-P1	-	-	-	-	PMID: 18759867 (Orrico 2009), PMID: 25527629 (Spinelli 2015), PMID: 29706350 (Mighell 2020), PMID: 32350270 (Post 2020), PMID: 34141133 (Portelli 2021)	De novo	Affected	6	F	Unknown	Unknown	Unknown	Yes	No	Yes	Unknown	None Reported	N/A	No	Subtle white matter signal abnormality	No	None Reported	Unknown	Unknown	1		Orrico 2009: 6 y F with with macrocephaly (55 cm, >99th centile); initially diagnosed with ASD but later evaluated as not displaying autistic behavior at CARS evaluation; Vineland assessment showed moderately retarded range in multiple domains, with developmental age 4-5 years at chronological age 5y10m; de novo status confirmed with molecular testing of parents.
Met134Thr (401T>C)	M134T-P8	3-PC0007	M134T-F2	3	M134T-P1, M134T-P5, M134T-P6, M134T-P7	PMID: 28526761 (Hansen-Kiss 2017)	Maternal	Affected	6	F	Unknown	Unknown	Unknown	Yes	Yes	Yes	None reported	None Reported	N/A	No	Unknown	No	Plagiocephaly	Unknown	Unknown	Unknown	Unknown	Hansen-Kiss 2017 (PC0007, Family 3): first cousin monozygotic twin, female, African American/Caucasian, 6 years, maternal, 4 years assessment, OFC 57.2cm (+5.2 SD), age at diagnosis 1 year (known familial mutation). Features include autism (Mullen Early Learning Composite <49 very low, ADOS Mod 1 Total Score 25, c/o 16), global developmental delays, umbilical hernia repaired, premature birth at 2…
Met134Thr (401T>C)	M134T-P7	3-PC0006	M134T-F2	3	M134T-P1, M134T-P5, M134T-P6, M134T-P8	PMID: 28526761 (Hansen-Kiss 2017)	Maternal	Affected	6	F	Unknown	Unknown	Unknown	Yes	Yes	Yes	Cherry hemangiomas on the back and chest	None Reported	N/A	No	Hydrocephalus requiring shunt	No	None Reported	Unknown	Unknown	Unknown	Unknown	Hansen-Kiss 2017 (PC0006, Family 3): first cousin, female, African American/Caucasian, 6 years, maternal, 4 years assessment, OFC 55.4cm (+3.9 SD), age at diagnosis 1 year (known familial mutation). Features include autism (ADOS Mod 1 Total Score 26, c/o 16), global developmental delays, cherry hemangiomas on back and chest, hydrocephalus requiring shunt placement, premature birth at 25 weeks, bi…
Met134Ile (402G>C)	M134I-NEW ID	III6, 3	M134I-F1	-		PMID: 23124040 (Busa 2013); PMID: 25549896 (Busa 2015); PMID: 25527629 (Spinelli 2015); PMID: 29706350 (Mighell 2020), PMID: 32350270 (Post 2020)	Maternal	Affected	8	F	Unknown	No	No	Yes	No	No	None reported	None Reported	N/A	No	Unknown	No	frontal bossing and downslanting palpebral	Unknown	Unknown	0	Unknown	Busa 2013 (III6) OFC (8-10 yr) + 7 SD, DD/ID (needed speech therapy, did not attended special school, normal intelligence (IQ 92)), mild facial dysmorphism with frontal bossing and downslanting palpebral fissures; no other signs of PHTS such as tumors, lipomas, vascular malformations or pigmented macules of the glans penis; early hypotonia, no ASD; Busa 2015 (3): Age at diagnosis (years): 8, macr…
His123Gln (369C>G)	H123Q-P4	10-PC0016	H123Q-F1	Family 10	-	PMID: 28526761 (Hansen-Kiss 2017), PMID: 34141133 (Portelli 2021)	Unknown	Affected	9	F	Unknown	Unknown	Unknown	Yes	Yes	Yes	None reported	Unknown	Unknown	No	Unknown	No	Clogged tear ducts, mid-face hypoplasia, broad flat nasal bridge with small None Reportedse, epicanthal folds	Unknown	Unknown	Unknown	Unknown	Hansen-Kiss 2017 (PC0016, Family 10): proband, female, Hispanic, 9 years, unknown inheritance, 7 years assessment, OFC 59.2cm (+5.5 SD), age at diagnosis 5 years. Features include autism (ADOS Mod 3 consistent), ID (Stanford Binet Full Scale IQ 77, Vineland-II Adaptive Behavior Composite 74 borderline), anxiety, ADD, OCD, required 2 surgeries for clogged tear ducts, mid-face hypoplasia, broad fla…
Met134Thr (401T>C)	M134T-P1	Proband		3		PMID: 20533527 (McBride 2010); PMID: 25527629 (Spinelli 2015); PMID: 29706350 (Mighell 2020), PMID: 32350270 (Post 2020)	Maternal	Affected	9.3	F	Unknown	Yes	Unknown	Yes	No	Yes	None reported	None Reported	N/A	No	None reported	No	Unknown	Unknown	Unknown	1	Unknown	McBride 2010 (Family 3): Proband, OFC z-score: +6.06; Individual 3 was a 9-year-old girl who presented to clinic with mild MR, obesity, conductive hearing loss, affective disorder, and behavior problems (oppositional and anger issues) requiring treatment with respiridone and clonidine.
Met134Thr (401T>C)	M134T-P6	3-PC0005	M134T-F2	3	M134T-P1, M134T-P5, M134T-P7, M134T-P8	PMID: 28526761 (Hansen-Kiss 2017)	Maternal	Affected	10	F	Unknown	Unknown	Unknown	Yes	No	Yes	None reported	None Reported	N/A	No	Chiari I malformation	No	None Reported	Unknown	Unknown	Unknown	Unknown	Hansen-Kiss 2017 (PC0005, Family 3): sibling, female, African American/Caucasian, 10 years, maternal, 10 years assessment, OFC 65cm (+8.5 SD), age at diagnosis 5 years (known familial mutation). Features include developmental delay, behavioral problems, ID (Stanford Binet Full Scale IQ 69 mild, ASD ruled out on additional testing), Chiari I malformation. Normal thyroid imaging at 8 years. Negativ…
Arg130Pro (389G>C)	R130P-P2	2				PMID: 27531073 (Driessen 2016)	Maternal	Affected	12	F	Unknown	Yes	Unknown	Yes	Unknown	Yes	None reported	None Reported	N/A	No	Cortical dysplasia	Unknown	Unknown	Unknown	Unknown	Unknown	Unknown	Driessen 2016 (patient 2): Female age 12 with PHTS (daughter of patient 1); developmental delay; macrocephaly; cortical dysplasia on MRI; recurrent ENT infections improved post-adenotomy; IgA deficiency; IgG2 deficiency; poor pneumococcal response; mild hypogammaglobulinemia at 12y; stable with antibiotic-responsive winter infections
Met134Thr (401T>C)	M134T-P5	3-PC0004	M134T-F2	3	M134T-P1, M134T-P6, M134T-P7, M134T-P8	PMID: 28526761 (Hansen-Kiss 2017)	Maternal	Affected	14	F	Unknown	Unknown	Unknown	Yes	No	Yes	None reported	None Reported	N/A	No	Chiari I malformation	No	Craniofacial dysmorphism	Unknown	Unknown	Unknown	Unknown	Hansen-Kiss 2017 (PC0004, Family 3): proband, female, African American/Caucasian, 14 years, maternal, 13 years assessment, OFC 64cm (+6.8 SD), age at diagnosis 8 years. Features include hearing loss, learning disability, ID (Stanford Binet Full Scale IQ 60 mild, ASD ruled out on additional testing), alopecia, disruptive behavior disorder, Chiari malformation type 1, conductive hearing loss due to…
Gly129Arg (385G>A)	G129R-P1	-	-	-	-	PMID: 22469695 (Elia 2012), PMID: 25527629 (Spinelli 2015), PMID: 34141133 (Portelli 2021), PMID: 29706350 (Mighell 2020), PMID: 32350270 (Post 2020), PMID: 37619436 (Shelkowitz 2023)	Unknown	Affected	14	F	Yes	Yes	No	Yes	Unknown	Yes	Gastric antral hyperplastic polyp, small duodenal polyps	None Reported	N/A	No	Cortical malformation, cerebellar gangliocytoma (LDD)	Yes	Frontal bossing, strabismus, bilateral epicanthus, ptosis, large depressed nasal bridge, facial asymmetry, prognathia, high palate, bifid uvula, short neck, syndactyly, joint hyperlaxity, dyschromic skin lesion, genu valgum, flat foot	Unknown	Unknown	5	Unknown	Elia 2012: 14 y 7 m F w/ CS (per 1998 ICSC criteria); epilepsy secondary to cortical malformation, status post surgery, resistant to multiple medications; head circumference at 1 month was 42 cm (above the 90th centile); Neonatal acute respiratory distress with mild asphyxia, neonatal jaundice, congenital hemiparesis, progressive developmental delay; seizures onset at 4 months; brain MRI: dysplas…
Cys136Arg (406T>C)						PMID: 22281088 (Venturini)	Unknown	Affected	10	F	Yes	Yes	Unknown	Yes	Unknown	Unknown	thyroid adenoma	Pigmented cellular schwannoma of the choroid.	10	No	Cortical dysplasia	Unknown	Unknown	Unknown	Unknown	Unknown	Unknown	Venturini 2012: 10-year-old female case report with familial PHTS (mother and sister affected); thyroid adenoma, cortical dysplasia, choroidal pigmented schwannoma; no LOH in tumor but downregulation of PTEN at protein and mRNA level, NF2 also downregulated.
Tyr155Asn (463T>A)	Y155N-P4	-	-	-	-	PMID: 30181857 (Tosur 2018)	Unknown	Affected	14	F	Yes	Yes	Unknown	Yes	Unknown	Yes	Large lipoma, Multinodular goiter	None Reported	N/A	No	Unknown	Unknown	Unknown	Unknown	Unknown	Unknown	Unkown	Tosur 2018: 14 year old female with macrocephaly (head circumference >99th percentile) and developmental delay, thyroid multinodular goiter, lipoma (12 cm, left flank, status post resection), developmental delay, secondary amenorrhea/primary ovarian failure; no family history of cancer; maternal grandmother had "thyroid problem" requiring surgery.
Gly132Ala (395G>C)	G132A-P1	13	-	-	-	PMID: 17526801 (Tan 2007); PMID: 25527629 (Spinelli 2015); PMID: 34141133 (Portelli 2021); PMID: 29706350 (Mighell 2020)	Unknown	Affected	15	F	Yes	Yes	Yes	Yes	No	No	Gastrointestinal polyps, mucosal neuroma, ganglioneuroma, penile freckling	None Reported	N/A	No	Developmental venous anomalies associated with left frontal cavernous malformation	Unknown	Unknown	Unknown	Unknown	1	Uknown	Tan 2007 (Patient 13): 15-year-old female from clinical and radiological study of 26 patients with PTEN mutations at Children's Hospital Boston; macrocephaly (OFC >97th centile), language delay; height 25-50th centile, weight 75-90th centile; developmental venous anomalies associated with left frontal cavernous malformation on brain MRI; no mental retardation, no pervasive developmental disorder,…
Ser170Ile (509G>T)	S170I-P4	1	-	-	-	PMID: 37090027 (Hasler 2023)	Unknown	Affected	15	F	Yes	Yes	Unknown	Yes	No	Yes	None reported	None Reported	N/A	No	Unknown	Unknown	Unknown	Unknown	Unknown	Unknown	Unknown	Hasler 2023 (Case 1): 15-year-old white female from St. Jude cancer predisposition clinic. Positive for: Cowden syndrome, macrocephaly, developmental delay, ADHD, learning disability. Negative for: autism spectrum disorder, tumor history.
Met134Ile (402G>C)	M134I-P3	III5	M134I-F1	-		PMID: 23124040 (Busa 2013); PMID: 25527629 (Spinelli 2015); PMID: 29706350 (Mighell 2020), PMID: 32350270 (Post 2020)	Maternal	Affected	15	F	Unknown	No	No	Yes	No	Yes	None reported	None Reported	N/A	No	Unknown	No	frontal bossing and downslanting palpebral	Unknown	Unknown	0	Unknown	Busa 2013 (III5) OFC (adult) + 2 SD, DD/ID (attended special school, mild mental retardation (IQ 62)), mild facial dysmorphism with frontal bossing and downslanting palpebral fissures; no other signs of PHTS such as tumors, lipomas, vascular malformations or pigmented macules of the glans penis; early hypotonia, no ASD
Arg142Pro (425G>C)	R142P-P4	Patient 1 (Proband)	R142P-F2	-	R142P-P3, R142P-P5, R142P-P6	PMID: 35352876 (Fardal 2022)	Paternal	Affected	23	F	Yes	Yes	Unknown	Yes	Unknown	Unknown	Facial papules, gingival overgrowth	None Reported	N/A	Unknown	Unknown	Unknown	High-arched palate, fissured tongue, anterior open bite	Unknown	Unknown	Unknown	Unknown	Fardal 2022 (patient 1): Female age 23 (index patient); macrocephaly (61cm); facial papules; acne; possible trichilemmomas; high-arched palate; fissured tongue; anterior open bite; poor oral hygiene; intense gingival inflammation; marked gingival overgrowth with persistent recurrence despite surgery; minimal bone loss; shortened roots.
Gly129Val (N/A)	G129V-P4	-	-	-	-	PMID: 35241692 (Yehia 2022)	Unknown	Affected	15	F	Unknown	Yes	Unknown	Unknown	Yes	Yes	Unknown	Thyroid cancer	14	Unknown	Unknown	Unknown	Unknown	Unknown	Unknown	Unknown	Unknown	Yehia 2022: Female with ASD/DD and thyroid cancer from Cleveland Clinic Cohort; age at consent 15, age at cancer diagnosis 14; reported as p.Gly129Val with no cDNA location given.
Arg142Pro (425G>C)	R142P-P6	Patient 4 (Sister)	R142P-F2	-	R142P-P3, R142P-P4, R142P-P5	PMID: 35352876 (Fardal 2022)	Paternal	Affected	24	F	Yes	Yes	Unknown	Yes	Unknown	Unknown	Gingival overgrowth	None Reported	N/A	Unknown	Unknown	Unknown	Moderate palate elevation, anterior open bite	Unknown	Unknown	Unknown	Unknown	Fardal 2022 (patient 4): Female age 24 (sister); macrocephaly (62cm); extensive facial acne; moderately elevated palate; anterior open bite; heavily restored teeth with enamel damage; poor oral hygiene; gingival inflammation; marked gingival overgrowth requiring multiple gingivectomies due to recurrence.
Gly132Asp (395G>A)	G132D-P1	Case 2	-	-	-	PMID: 15120218 (Derrey 2004); PMID: 25527629 (Spinelli 2015); PMID: 29706350 (Mighell 2020)	Unknown	Affected	27	F	Yes	Yes	Unknown	Yes	Unknown	Unknown	Benign thyoid nodule	None Reported	N/A	No	Hydrocephalus, cerebellar gangliocytoma (LDD)	Unknown	Unknown	Unknown	Unknown	2	Uknown	Derrey 2004 (Case 2): 27 year old woman with blurry vision, hydrocephalus, and papilledema secondary to LDD; also has macrocephaly and benign thyroid nodule status post partial thyroidectomy; no family history suggestive of PHTS.
Ile135Val (403A>G)	I135V-P2	Proband (II9)	I135V-F2	1		PMID: 17392703 (Caux 2007), PMID: 32350270 (Post 2020), PMID: 34141133 (Portelli 2021)	Inherited	Affected	30	F	No	Yes	No	Yes	Unknown	Unknown	Lymphatic vascular malformations, overgrowth, lipomas, gingival papules, epidermal nevus, marked hypertrophy of both calves, right talipes varus, subcutaneous varicosities and capillaries, enlarged and dystrophic bones, soft tissue calcifications, microvesicular thyroid adenoma, multiple thyroid nodules, mucinous cystadenoma of left ovary, fibrocystic breasts	None Reported	N/A	No	None reported	No	Talipes varus, leg length discrepancy	Unknown	Unknown	Unknown	Unknown	Caux 2007 (II9): Proband - SOLAMEN Syndrome, 30-year-old female with germline PTEN missense variant with loss of wild-type PTEN allele in three lesions; Clinical features: Lymphatic vascular malformations (legs, back, abdomen), Leg length discrepancy (began at 1 month), Macrocephaly, Multiple lipomas (chest wall, xyphoid region, femoral triangle, thigh), Fibrous angiolipoma (gluteus maximus), Dif…
Ser170Ile (509G>T)	S170I-P2	128, 7292	-	-	-	PMID: 21194675 (Tan 2011), PMID: 24778394 (Ngeow 2014), PMID: 25669429 (Nizialek 2015), PMID: 25527629 (Spinelli 2015), PMID: 32442409 (Mighell 2020), PMID: 34141133 (Portelli 2021), PMID: 35241692 (Yehia 2022)	Unknown	Affected	17	F	Yes	Yes	Unknown	Unknown	Unknown	Unknown	Unknown	Thyroid cancer, Ovarian cancer, Endometrial cancer	17	Yes	Unknown	Unknown	Unknown	45	Unknown	4	Unknown	Tan 2011 (128): Age 22.5; seen in Cleveland Clinic cohort of individuals meeting relaxed International Cowden Consortium criteria; no additional clinical information given. Ngeow 2014 (Patient ID No. 7274): Female, Age 21 at enrollment, Age 17 at primary cancer diagnosis, primary cancer: Thyroid, secondary cancer: Endometrial, subsequent cancers: Ovarian, interval between primary and secondary ca…
Tyr155His (N/A)	Y155H-P6	-	-	-	-	PMID: 35241692 (Yehia 2022)	Unknown	Affected	20	F	Unknown	Unknown	Unknown	Unknown	Yes	Yes	Unknown	Genitourinary cancer	20	Unknown	Unknown	Unknown	Unknown	Unknown	Unknown	Unknown	Unknown	Yehia 2022: Female with ASD/DD and genitourinary cancer from Cleveland Clinic Cohort; age at consent 20, age at cancer diagnosis 20; reported as p.Tyr155His with no cDNA location given.
Cys136Arg (406T>C)	C136R-P6	Daughter (III4)	C136R-F1	Family 1		PMID: 22520842 (Galatola 2012); PMID: 23886400 (Paparo 2013); PMID: 29706350 (Mighell 2020)	Paternal	Affected	32	F	No	Yes	Unknown	No	Unknown	Unknown	Genitalis macules, fundic and duodenal polyps	None Reported	N/A	No	None reported	No	None Reported	Unknown	Unknown	Unknown	Unknown	Paparo 2013 (Case 1, Daughter/III4): 32 y F without overt BRRS; colonoscopy that revealed few fundic and duodenal polyps; Hashimoto disease; secondary amenorrhea at of 25; genitalis macules.
Met134Ile (402G>C)	M134I-P1	II3	M134I-F1	-		PMID: 23124040 (Busa 2013); PMID: 25527629 (Spinelli 2015); PMID: 29706350 (Mighell 2020), PMID: 32350270 (Post 2020)	Unknown	Affected	38	F	Unknown	No	No	Yes	No	No	None reported	None Reported	N/A	No	Unknown	No	Unknown	Unknown	Unknown	0	Unknown	Busa 2013 (II3) Mother of proband; macrocephaly and learning disabilities (attened school until age 15, no mtor delay, no specialized school, no speech therapy), paternal family history of macrocephaly; no personal or family tumor history.
Arg130Gln (389G>A)	R130Q-P25	2, 34	-	-	-	PMID: 23470840 (Busch 2013), PMID: 27489861 (Yakubov 2016)	Unknown	Affected	41	F	Yes	Yes	No	Yes	Unknown	No	Benign breast disease, benign thyroid disease, acral keratoses, lipomas, GI polyps, uterine fibroids	None Reported	N/A	Yes	None reported	Unknown	Unknown	37	Unknown	Unknown	Unknown	Busch 2013 (Patient 2) CC score: 37; 41-year-old female; FSIQ 112, processing speed 111, working memory 111, Grooved Pegboard dominant hand 66; positive for macrocephaly, breast-benign (age 29), thyroid-benign, trichilemmoma, acral keratoses, lipomas, GI polyps, uterine fibroids; negative for brain MRI findings, prior brain surgery, Lhermitte-Duclos disease, breast-malignant, thyroid-malignant, o…
His123Arg (368A>G)	H123R-P2	4	-	-	-	PMID: 36453251 (Wang 2023)	Unknown	Affected	26	F	Yes	Yes	Unknown	Unknown	Unknown	Unknown	Thyroid goiter, breast ADH	Meningioma, endometrial cancer	26	Yes	Meningioma	Unknown	Unknown	Unknown	Unknown	Unknown	Unknown	Wang 2023 (Case 4): 26-year-old female with PHTS; meningioma at age 26, endometrium cancer at age 30; goiter and thyroidectomy, breast atypical ductal hyperplasia; neurophenotype: anxiety.
Leu112Pro (335T>C)	L112P-P1	MHSF040-01, 10	-	-	-	PMID: 9600246 (Tsou 1998), PMID: 10051160 (Sutphen 1999), PMID: 10923032 (Bonneau 2000), PMID: 12938083 (Eng 2003), PMID: 25527629 (Spinelli 2015), PMID: 27489861 (Yakubov 2016), PMID: 34141133 (Portelli 2021), PMID: 29706350 (Mighell 2020)	De novo	Affected	26	F	Yes	Yes	No	Yes	Unknown	Yes	Trichilemmoma, multiple skin lesions, dysplastic nevus, fibroma, oral papules, thyroid nodular goiter, breast papilloma, endometrial polyp	Multiple meningiomas (4), juvenile melanoma, retinal hamartoma, spindle cell tumor, endometrial adenocarcinoma in situ	10	Yes	Dysplastic cerebellar gangliocytoma (LDD), arrested hydrocephalus, detached retina with retinal hamartoma	Yes	Palmar pits, plantar pits	Unknown	Unknown	11	Unknown	Tsou 1998 (MHSF040-01): de novo, 26-year-old female with severe CS, features include macrocephaly (7mo), retinal hamartoma with detachment (6y), papular skin lesions (6y), palmar keratoses (6y), dysplastic gangliocytoma of cerebellum (9y), juvenile melanoma (10y), trichilemmoma (18y), multiple meningiomas (18-26y), multinodular goiter with thyroid lobectomy (22y), menorrhagia (22y), endometrial p…
Gly129Glu (386G>A)	G129E-P7	7855	-	-	-	PMID: 23399955 (Ngeow 2013), PMID: 25527629 (Spinelli 2015), PMID: 29706350 (Mighell 2020)	Unknown	Affected	60	F	Unknown	Unknown	Unknown	Yes	Unknown	Unknown	Adenomatous colorectal polyps, lipoma, thyroid goiter	None Reported	N/A	No	None reported	Unknown	Unknown	Unknown	Unknown	2	Unknown	Ngeow 2013 (7855): 60 yo F of German ancestry presenting with adenomatous polyps, lipoma, macrocephaly, and goitre.
His123Gln (N/A)	H123Q-P2	-	-	-	-	PMID: 21291452 (Kersseboom 2011), PMID: 25527629 (Spinelli 2015), PMID: 27489861 (Yakubov 2016), PMID: 29706350 (Mighell 2020), PMID: 34141133 (Portelli 2021)	Unknown	Affected	28	F	Yes	Yes	No	Yes	No	No	Breast fibroadenoma, hemangioma (left leg)	Colon cancer	28	No	Unknown	Yes (absence seizures)	Yes	Unknown	Unknown	1	Unknown	Kersseboom 2011: 28-year-old female with colon cancer, macrocephaly (OFC > 2.5 SD), hemangioma, breast fibroadenoma; family history: mother with breast cancer (died at age 38) shared probands head shape and facial features; severity index score of 1 according to Spinelli 2015; reported as H123Q with no cDNA location given. Yakobov 2016 (19).
Gly132Phe (394GG>TT)		9				PMID: 27489861 (Yakubov 2016)	Unknown	Affected	29	F	Unknown	Unknown	Unknown	Yes	Unknown	Unknown	Benign breast disease, benign thyroid disease, multiple facial papules, gingival fitrichilemmomas, acral keratoses, colon polyps.	Meningioma, endometrial cancer	29	Yes	Meningioma	Unknown	None Reported	Unknown	Unknown	Unknown	Unknown	Yukabov 2016 (9): Female, 29 years old, unknown inheritance, features include endometrial carcinoma (grade II) at 28 years leading to radical hysterectomy and brachytherapy, nodular goiter at 29 years requiring subtotal thyroidectomy, sigmoid colon and rectum polyps (mucosal ganglioneuromas), bilateral infratentorial meningiomas (WHO grade I) requiring resection, macrocephaly, multiple facial pap…
Cys136Arg (N/A)	C136R-P34	-	-	-	-	PMID: 35241692 (Yehia 2022)	Unknown	Affected	46	F	Unknown	Yes	No	Unknown	Yes	Yes	Unknown	None Reported	N/A	No	Unknown	Unknown	Unknown	Unknown	Unknown	Unknown	Unknown	Yehia 2022: Female with ASD/DD phenotype from Cleveland Clinic Cohort; age at consent 46, no cancer diagnosis; reported as p.Cys136Arg with no cDNA location given.
Ile135Val (403A>G)						PMID: 32378608 (Kawase 2020)	Unknown	Affected	46	F	Yes	Yes	Unknown	Yes	Unknown	Unknown	Acral keratoses, thyroid ademomas, breasts cysts, gastrointestinal polyps, endometrial adenoma, trichilemmomas, oral papillomas	None Reported	N/A	No	Unknown	Unknown	Unknown	48	Unknown	Unknown	Unknown	Kawase 2020: 46-year-old Chinese woman with typical clinical features of CS (acral keratoses, multiple adenomas in the thyroid gland, cysts in both breasts, five benign gastrointestinal polyps, and an endometrial adenoma, trichilemmomas, oral papillomas on the gingivae, HC=61.5cm (>97th %ile)), adult CC score=48, father deceased, variant not present in mother and unaffected paternal half sister.
Gly129Glu (N/A)	G129E-P14	-	-	-	-	PMID: 29663862 (Smith 2019), PMID: 31006514 (Smith 2019), PMID: 32350270 (Post 2020), PMID: 32003824 (Yehia 2020), PMID: 34141133 (Portelli 2021)	Unknown	Affected	Unknown	F	Unknown	Yes	Unknown	Yes	Unknown	No	Breast fibrocystic disease, colon lipoma, colon polyps, mucocutaneous lesions, glycogenic acanthosis, lipoma	None Reported	N/A	No	None reported	No	None Reported	Unknown	Unknown	Unknown	Unknown	Smith 2019: Seen in the Cleveland Clinic Cohort. Phenotype = PHTS, positive for macrocephaly, breast fibrocystic disease, colon lipoma, colon polyps, mucocutaneous lesions, glycogenic acanthosis, lipoma; explicitly negative for developmental delay, leukodystrophy, Lhermitte-Duclos disease, epilepsy, dysmorphic features, thyroid nodule, Hashimoto disease, benign thyroid growth, skin cancer, colon …
His123Asp (367C>G)	H123D-P1	8.1	-	8	-	PMID: 11918710 (Bussaglia 2002), PMID: 25527629 (Spinelli 2015), PMID: 27489861 (Yakubov 2016), PMID: 29706350 (Mighell 2020), PMID: 34141133 (Portelli 2021)	Unknown	Affected	53	F	Yes	Yes	No	Unknown	Unknown	Unknown	Trichilemmomas, acral keratoses, oral lesions, palmoplantar keratoses, ovarian cysts, thyroid nodular goiter	None Reported	N/A	No	Unknown	Unknown	Unknown	Unknown	Unknown	3	Unknown	Bussaglia 2002 (8.1): 53 y F with CS, reported features include goiter, trichilemomma, acral keratoses, oral lesions, palmoplanter keratoses, ovarian cyst; reportedly negative for CNS findings, GI findings, breast findings, and cancer ; head cirumference, DD/ID, and ASD not assessed; Spanish and Brazilian cohort. Yakubov 2016 (75).
Met134Thr (401T>C)	M134T-P2	14, Patient 39	-	-	-	PMID: 23470840 (Busch 2013); PMID: 25527629 (Spinelli 2015); PMID: 27489861 (Yakubov 2016); PMID: 29706350 (Mighell 2020)	Unknown	Affected	46	F	Yes	Yes	No	Yes	Unknown	No	Benign breast disease, benign thyroid disease, trichilemmoma, acral keratoses, lipomas	Breast cancer	46	No	None reported	Unknown	Unknown	37	Unknown	8	Unknown	Busch 2013 (Patient 14) CC score: 37; 46-year-old female; FSIQ 118, processing speed 120, working memory 115; positive for macrocephaly, breast-benign (age 43), breast-malignant (age 46), thyroid-benign, trichilemmoma, acral keratoses, lipomas, AVM/vascular lesion, GI hamartomas, GI polyps, other G/U tumor/malformation; negative for brain MRI abnormalities, prior brain surgery, Lhermitte-Duclos d…
Cys136Arg (406T>C)	C136R-P12	435	-	-	-	PMID: 24778394 (Ngeow 2014); PMID: 29706350 (Mighell 2020)	Unknown	Affected	33	F	Unknown	Unknown	Unknown	Unknown	Unknown	Unknown	Unknown	Thyroid cancer, endometrial cancer, breast cancer	33	Yes	Unknown	Unknown	Unknown	19	Unknown	6	Unknown	Ngeow 2014 (Patient ID No. 435): Female, Age 52 at enrollment, Age 33 at primary cancer diagnosis, primary cancer: Thyroid, secondary cancer: Endometrial, subsequent cancers: Breast, interval between primary and secondary cancer: 13 years, CC score: 19
Tyr155Cys (c.464A>G)	Y155C-P4	7421	-	-	-	PMID: 23399955 (Ngeow 2013), PMID: 25527629 (Spinelli 2015), PMID: 29706350 (Mighell 2020), PMID: 34141133 (Portelli 2021)	Unknown	Affected	66	F	Unknown	Unknown	Unknown	Yes	Unknown	Unknown	Hyperplastic polyps, Lipoma, Benign breast disease	None Reported	N/A	No	Unknown	Unknown	Unknown	Unknown	Unknown	2	Unknown	Ngeow 2013 (7421): 66 yo F of German ancestry presenting with hyperplastic polyps, lipoma, macrocephaly, and benign breast disease.
Arg130Gln (389G>A)	R130Q-P63	PHTS-G	-	-	-	PMID: 35931053 (Brewer 2022)	Unknown	Affected	37	F	Yes	Yes	No	Unknown	Unknown	Unknown	Unknown	Breast cancer (IDC & DCIS)	37	Unknown	Unknown	Unknown	Unknown	Unknown	Unknown	Unknown	Unknown	Brewer 2022 (PHTS-G): Female from Cleveland Clinic cohort of 44 women with germline PTEN variants who developed breast cancer; IDC & DCIS diagnosed at age 37, Stage IIB.
Cys136Arg (406T>C)	C136R-P28	-	-	-	-	PMID: 32601921 (Gervas 2020)	Unknown	Affected	38	F	Unknown	Unknown	Unknown	Unknown	Unknown	No	Unknown	Breast cancer	38	No	Unknown	Unknown	Unknown	Unknown	Unknown	Unknown	Unknown	Gervas 2020: 38-year-old Russian Mongoloid (Buryat) female with breast cancer from NGS panel study of 39 individuals with breast cancer who were BRCA1/2 negative; no family history.RetryClaude can make mistakes. Please double-check responses.
Gln171Glu (511C>G)	Q171E-P1	8	Q171E-F1	-	Q171E-P2	PMID: 24375884 (Vanderver 2014), PMID: 25527629 (Spinelli 2015), PMID: 32350270 (Post 2020), PMID: 34141133 (Portelli 2021), PMID: 32442409 (Mighell 2020)	Unknown	Affected	10 m	F	Unknown	Unknown	Unknown	Yes	Yes	Yes	None	None Reported	N/A	No	Multifocal periventricular white matter abnormalities, enlarged perivascular spaces	Unknown	Frontal bossing, left cataract	0	Unknown	0	Unknown	Vanderver 2014 (8): F, age 10 months at presentation, macrocephaly, developmental delay, autism spectrum disorder, frontal bossing, hypotonia, left cataract; follow up at 3 y: limited expressive and receptive language; posterior periventricular multifocal white matter abnormalities; enlarged perivascular spaces with CSF isointense signal. Sister of 9.
Arg130Gln (389G>A)	R130Q-P64	PHTS-AN	-	-	-	PMID: 35931053 (Brewer 2022)	Unknown	Affected	38	F	Yes	Yes	No	Unknown	Unknown	Unknown	Unknown	Breast cancer (IDC & DCIS)	38	Unknown	Unknown	Unknown	Unknown	Unknown	Unknown	Unknown	Unknown	Brewer 2022 (PHTS-AN): Female from Cleveland Clinic cohort of 44 women with germline PTEN variants who developed breast cancer; IDC & DCIS diagnosed at age 38, Stage IB.
Arg130Gln (389G>A)	R130Q-P30	1216	-	-	-	PMID: 24778394 (Ngeow 2014), PMID: 25527629 (Spinelli 2015), PMID: 29706350 (Mighell 2020), PMID: 34141133 (Portelli 2021)	Unknown	Affected	39	F	Unknown	Unknown	Unknown	Unknown	Unknown	Unknown	Unknown	Breast cancer, ovarian cancer	29	Yes	Unknown	Unknown	Unknown	37	Unknown	4	Unknown	Ngeow 2014 (Patient ID No. 1216): Female, Age 39 at enrollment, Age 29 at primary cancer diagnosis, primary cancer: Breast, secondary cancer: Ovarian, subsequent cancers: none, interval between primary and secondary cancer: 17 years, CC score: 37
Arg130Leu (N/A)	R130L-P12	-	-	-	-	PMID: 35241692 (Yehia 2022)	Unknown	Affected	40	F	No	Yes	No	Unknown	No	No	Unknown	Thyroid cancer	21	No	Unknown	Unknown	Unknown	Unknown	Unknown	Unknown	Unknown	Yehia 2022: Female with thyroid cancer from Cleveland Clinic Cohort; age at consent 40, age at cancer diagnosis 21; reported as p.Arg130Leu with no cDNA location given.RetryClaude can make mistakes. Please double-check responses.
Arg130Leu (389G>T)	R130L-P8	10077	-	-	-	PMID: 24778394 (Ngeow 2014), PMID: 25527629 (Spinelli 2015), PMID: 29706350 (Mighell 2020)	Unknown	Affected	40	F	Unknown	Unknown	Unknown	Unknown	Unknown	Unknown	Unknown	Thyroid cancer, Bladder cancer	21	Yes	Unknown	Unknown	Unknown	10	Unknown	4	Unknown	Ngeow 2014 (Patient ID No. 10077): Female, Age 40 at enrollment, Age 21 at primary cancer diagnosis, primary cancer: Thyroid, secondary cancer: Bladder, subsequent cancers: none, interval between primary and secondary cancer: 20 years, CC score: 10
Arg130Gln (389G>A)	R130Q-P5	559	-	559	-	PMID: 20600018 (Heald 2010), PMID: 22595938 (Mester 2012), PMID: 25527629 (Spinelli 2015)	De novo	Affected	40	F	Yes	Yes	No	Yes	No	No	Goiter, uterine fibroids, colorectal polyps (1 adenomatous)	Breast cancer	29	No	Unknown	Unknown	Unknown	Unknown	Unknown	4	Unknown	Heald 2010 (Subject 559): one adenomatous colon polyp. Mester 2012 (Family 559): de novo, 40y F with macrocephaly, goiter, breast, cancer dx 29 yrs, and uterine fibroids.
Tyr155Asn (463T>A)	Y155N-P7	patient 3	-	-	-	PMID: 34937768 (Desjardins 2021)	Unknown	Affected	65-70	F	Yes	Yes	Unknown	Yes	Unknown	Unknown	Gingival papillomatosis, GI polyposis, Thyroid nodule	None Reported	N/A	No	Unknown	Unknown	Unknown	Unknown	Unknown	Unknown	Unknown	Desjardins 2021 (patient 3): 65-70-year-old French female from neuropsychiatric assessment study of 15 individuals with Cowden syndrome from 13 families; macrocephaly (CP=58cm), no cognitive complaints or history of neurodevelopmental disorder; gingival papillomatosis, GI polyposis, thyroid nodule; neuropsych testing showed impaired social cognition, fine dexterity, and mood (anxiety, depression).
Thr167Asn (500C>A)	T167N-P1	11390.p1, 6233, SSC00881	-	11390	-	PMID: 23160955 (O'Roak 2012), PMID: 22495309 (O'Roak 2012), PMID: 25363768 (Iossifov 2014), PMID: 25527629 (Spinelli 2015), PMID: 28191890 (Kosmicki 2017), PMID: 28867142 (Krupp 2017), PMID: 28250423 (Saskin 2017), PMID: 31785789 (Turner 2019), PMID: 31133750 (Zhou 2019), PMID: 31332282 (Du 2020), PMID: 32350270 (Post 2020), PMID: 31981491 (Satterstrom 2020), PMID: 34011629 (Koire 2021), PMID: 34…	De novo	Affected	8y2m	F	No	No	No	Yes	Yes	Yes	None reported	None Reported	N/A	No	Unknown	No	Frontal bossing	Unknown	Unknown	1	Unknown	O'Roak 2012 (11390.p1): 99mo white female; PTEN de novo missense mutation; Autism diagnosis; VIQ=57, NVIQ=77, Adaptive=79; Clinical social deficits; Speech delay with regression (lost words); Attention problems, ADHD symptoms, affective issues, social withdrawal; Pica diagnosis; Difficult birth (Pitocin induction, C-section); HC=56cm (z=2.8, macrocephaly); Normal BMI; History: otitis media with m…
Arg172Gly (514A>G)	R172G-P1	SP0181672	-	-	-	PMID: 35982159 (Zhou 2022)	Unknown	Affected	Unknown	F	Unknown	Unknown	Unknown	Unknown	Yes	Unknown	Unknown	Unknown	Unknown	Unknown	Unknown	Unknown	Unknown	Unknown	Unknown	Unknown	Unknown	Zhou 2022 (SPARK SP0181672): De novo variant in female with autism from SPARK replication cohort; study of 42,607 autism cases with WES; affected status.
Cys136Tyr (407G>A)	C136Y-P19	GDX_63523	-	-	-	PMID: 35982159 (Zhou 2022)	De novo	Affected	Unknown	F	Unknown	Unknown	No	Unknown	No	Unknown	Unknown	Unknown	Unknown	No	Unknown	Unknown	Unknown	Unknown	Unknown	Unknown	Unknown	Zhou 2022 (GDX_63523): De novo variant in female with autism from GDX cohort; study of 42,607 autism cases with WES; affected status.
Tyr155Cys (N/A)	Y155C-P10	38133IMID	-	-	-	PMID: 29706646 (Wiszniewski 2018)	Unknown	Affected	Unknown	F	Unknown	Unknown	Unknown	Yes	Unknown	Yes	Unknown	None Reported	N/A	No	Diffuse polymicrogyria, Hemimegalencephaly	Yes	Unknown	Unknown	Unknown	Unknown	Unknown	Wiszniewski 2018 (38133IMID): Female from cohort of 54 patients with malformations of cortical development from USA and Poland; diffuse polymicrogyria, macrocephaly, hemimegalencephaly, epilepsy, developmental delay.
Cys136Arg (406T>C)	C136R-P7	Nephew (III2)	C136R-F1	Family 1		PMID: 22520842 (Galatola 2012); PMID: 23886400 (Paparo 2013); PMID: 29706350 (Mighell 2020)	Unknown	Affected	31	M	No	No	No	No	Unknown	Unknown	One intestinal polyp	None Reported	N/A	No	None reported	No	None Reported	Unknown	Unknown	Unknown	Unknown	Paparo 2013 (Case 1, Nephew/III2): 31 y M one intestinal polyp.
Met134Thr (401T>C)	M134T-P10	PHTS-V	-	-	-	PMID: 35931053 (Brewer 2022)	Unknown	Affected	43	F	Yes	Yes	No	Unknown	Unknown	Unknown	Unknown	Breast cancer (IDC & DCIS)	43	Unknown	Unknown	Unknown	Unknown	Unknown	Unknown	Unknown	Unknown	Brewer 2022 (PHTS-V): Female from Cleveland Clinic cohort of 44 women with germline PTEN variants who developed breast cancer; IDC & DCIS diagnosed at age 43, Stage IA.
Ala126Pro (376G>C)	A126P-P2	14, 37, 107	3393	3393	-	PMID: 22266152 (Heindl 2012), PMID: 22595938 (Mester 2012), PMID: 25527629 (Spinelli 2015), PMID: 27489861 (Yakubov 2016), PMID: 27477328 (Chen 2017), PMID: 29706350 (Mighell 2020)	De novo	Affected	35	M	Yes	Yes	Yes	Yes	No	No	Thyroid adenoma, penile freckling, lipomas, numerous hamartomatous intestinal polyps	None Reported	N/A	No	None reported	Unknown	Unknown	Unknown	Unknown	3	Unknown	Heindl 2012 (Patient 14): 37 y M with macrocephaly, thyroid adenoma, penile freckling, lipomas, numerous hamartomatous intestinal polyps; from cohorts in USA (CC) and Europe. Mester 2012 (Family 3393): de novo, 35 y M with macrocephaly, goiter, hamartomatous polyps, lipomas, penile freckling; Yakubov 2016 (Case 107). Chen 2017 (Pt 37): 39-year-old male from study of 79 patients with PTEN mutation…
Gly129Arg (N/A)	G129R-P5	-	-	-	-	PMID: 25527629 (Spinelli 2015), PMID: 34141133 (Portelli 2021), PMID: 29706350 (Mighell 2020)	Unknown	Affected	Unknown	M	Unknown	Yes	Unknown	Yes	Unknown	Unknown	Benign thyroid features, vascular lesions	None Reported	N/A	No	None reported	Unknown	Unknown	Unknown	Unknown	2		Spinelli 2015: Unpublished patient described with SI score of 2. Macrocephaly and thyroid adenoma reported; reported as G129R with no cDNA location given.
Met134Thr (401T>C)		Sister		3		PMID: 20533527 (McBride 2010); PMID: 25527629 (Spinelli 2015); PMID: 29706350 (Mighell 2020), PMID: 32350270 (Post 2020)	Maternal	Affected	Unknown	F	Unknown	Unknown	Unknown	Yes	No	No	None reported	None Reported	N/A	No	Unknown	Unknown	Unknown	Unknown	Unknown	Unknown	Unknown	McBride 2010 (Family 3): Sister of proband, macrocephaly and learning disability
Met134Arg (401T>G)				5319		PMID: 22595938 (Mester 2012), PMID: 25527629 (Spinelli 2015)	De novo	Affected	46	F	Yes	Yes	Unknown	Yes	No	No	GI polyposis	Breast cancer	43	No	Unknown	Unknown	Unknown	Unknown	Unknown	3	Unknown	Mester 2012 (Family 5319): de novo, 46 yo F with Macrocephaly, breast cancer dx 43 yrs, and GI polyposis.
Arg130Gln (389G>A)		Father				PMID: 22327138 (O'Rourke 2012)	De novo	Affected	Unknown	M	Yes	Yes	Yes	Yes	No	No	Skin tags	None Reported	N/A	No	None reported	No	None Reported	Unknown	Unknown	Unknown	Unknown	O'Rourke 2012: Father, extreme macrocephaly (67 cm, >99th centile) and excessive skin tags in the axillae and neck; did not have pigmented macules of the penis, was employed full-time and did not have any neurological findings; history of sarcoidosis; variant absent in father's parents (de novo).
Ser170Arg (510T>G)	S170R-P12	S732	-	-	-	PMID: 20712882 (Banneau 2010)	Unknown	Affected	46	F	Yes	Yes	Unknown	Unknown	Unknown	Unknown	Unknown	Breast cancer	46	Unknown	Unknown	Unknown	Unknown	Unknown	Unknown	Unknown	Unknown	Banneau 2010 (S732): F with CS diagnosed with breast cancer (IDC) at age 46.
Met134Thr (401T>C)		Mother		3		PMID: 20533527 (McBride 2010); PMID: 25527629 (Spinelli 2015); PMID: 29706350 (Mighell 2020), PMID: 32350270 (Post 2020)	Inherited	Affected	Unknown	F	Unknown	Unknown	Unknown	Yes	No	No	None reported	Renal cell carcinoma	Unknown	No	Unknown	Unknown	Unknown	Unknown	Unknown	Unknown	Unknown	McBride 2010 (Family 3): Mother of proband, RCC, learning disability, macrocephaly
Met134Thr (401T>C)		Cousin 1		3		PMID: 20533527 (McBride 2010); PMID: 25527629 (Spinelli 2015); PMID: 29706350 (Mighell 2020), PMID: 32350270 (Post 2020)	Maternal	Affected	Unknown	F	Unknown	Unknown	Unknown	Yes	No	No	None reported	None Reported	N/A	No	Unknown	Unknown	Unknown	Unknown	Unknown	Unknown	Unknown	McBide 2010 (Family 3): Maternal cousin 2 of proband, daughter of maternal aunt 1, macrocephaly
Arg130Gln (389G>A)	R130Q-P35	-	-	-	-	PMID: 26553762 (Chandhanayingyong 2015)	Unknown	Affected	47	F	Yes	Yes	No	Yes	Unknown	Unknown	Fibroids, thyroid nodules (multicystic adenomatous nodules with focal papillary hyperplasia)	Breast cancer, Ewing sarcoma	29	Yes	Unknown	No	None Reported	Unknown	Unknown	Unknown	Unknown	Chandhanayingyong 2015: 47 year old F with CS (fibroids, thyroid nodules (multicystic adenomatous nodules with focal papillary hyperplasia), breast cancer (IDC, dx at age 29), macrocephaly (59.5 cm (>97th percentile), Ewing sarcoma (dx at age 47))
Arg130Gly (388C>G)	R130G-P2	39, 1432	-	-	-	PMID: 21194675 (Tan 2011), PMID: 24778394 (Ngeow 2014)	Unknown	Affected	47.7	F	Yes	Yes	No	Unknown	Unknown	Unknown	Unknown	Breast cancer (x 2)	44	Yes	Unknown	Unknown	Unknown	16	Unknown	Unknown	Unkown	Tan 2011 (39): Age 47.7; seen in Cleveland Clinic cohort of individuals meeting relaxed International Cowden Consortium criteria; no additional clinical information given. Ngeow 2014 (Patient ID No. 1432): Female, Age 42 at enrollment, Age 44 at primary cancer diagnosis, primary cancer: Breast, secondary cancer: Breast, subsequent cancers: none, interval between primary and secondary cancer: < 1 …
Met134Thr (401T>C)		Cousin 2		3		PMID: 20533527 (McBride 2010); PMID: 25527629 (Spinelli 2015); PMID: 29706350 (Mighell 2020), PMID: 32350270 (Post 2020)	Maternal	Affected	Unknown	F	Unknown	Unknown	Unknown	Yes	No	No	None reported	None Reported	N/A	No	Unknown	Unknown	Unknown	Unknown	Unknown	Unknown	Unknown	McBide 2010 (Family 3): Maternal cousin 1 of proband, daughter of maternal aunt 1, macrocephaly
Met134Thr (401T>C)		Maternal Aunt 2		3		PMID: 20533527 (McBride 2010); PMID: 25527629 (Spinelli 2015); PMID: 29706350 (Mighell 2020), PMID: 32350270 (Post 2020)	Inherited	Affected	Unknown	F	Unknown	Unknown	Unknown	Yes	No	Yes	None reported	None Reported	N/A	No	Unknown	Unknown	Unknown	Unknown	Unknown	Unknown	Unknown	McBide 2010 (Family 3): Maternal Aunt 2 of proband, macrocephaly and developmental delay
Met134Thr (401T>C)		Maternal Aunt 1		3		PMID: 20533527 (McBride 2010); PMID: 25527629 (Spinelli 2015); PMID: 29706350 (Mighell 2020),PMID: 32350270 (Post 2020)	Inherited	Affected	Unknown	F	Unknown	Unknown	Unknown	Yes	No	No	None reported	None Reported	N/A	No	Unknown	Unknown	Unknown	Unknown	Unknown	Unknown	Unknown	McBide 2010 (Family 3): Maternal Aunt 1 of proband, mother of maternal cousin 1 and maternal cousin 2, macrocephaly and learning disability
His123Pro (368A>C)		Case 17				PMID: 37619436 (Shelkowitz 2023)	Unknown	Affected	1.9	M	Unknown	Yes	Unknown	Yes	No	Yes	None reported	None Reported	N/A	No	cortical malformation, megalencephaly	No	frontal bossing	Unknown	Unknown	Unknown	Unknown	Shelkowitz 2023 (Case 17): 1.9-year-old male from USA (age at presentation: 1.3 years, age at last assessment: 1.9 years). Positive for: cortical malformation, cortical brain malformation, megalencephaly, mild developmental delay with speech delays (10-20 words at 21 months), macrocephaly (+4.33 SD), frontal bossing. Negative for: epilepsy, autism, gross motor delays (walked at 14 months), fine m…
Ile135Val (403A>G)		4				PMID: 37090027 (Hasler 2023)	Unknown	Affected	2	M	Yes	Yes	Unknown	Yes	No	Yes	Lipoma	None Reported	N/A	No	Unknown	Unknown	Unknown	Unknown	Unknown	Unknown	Unknown	Hasler 2023 (Case 4): 2-year-old Asian male from St. Jude cancer predisposition clinic. Positive for: Cowden syndrome, macrocephaly, developmental delay, lipoma (abdominal). Negative for: autism spectrum disorder, ADHD, learning disability.
Leu112Val (334C>G)	L112V-P7	2761/19	-	-	-	PMID: 34026625 (Doddato 2021)	Unknown	Affected	55	F	Unknown	Unknown	Unknown	Unknown	Unknown	Unknown	Unknown	Breast IDC, microinvasive lingual carcinoma	53	Yes	Unknown	Unknown	Unknown	Unknown	Unknown	Unknown	Unknown	Doddato 2021 (2761/19): Personal history of breast IDC (53) and microinvasive lingual carcinoma (55); patient from cohort of 200 index subjects with clinical suspicion of HBOC
Leu112Arg (335T>G)	L112R-P2	Proband	L112R-F1	-	L112R-P3	PMID: 32670512 (Galli 2020)	Unknown	Affected	57	F	Yes	Yes	No	Unknown	Unknown	Unknown	Multiple mucocutaneous nodules, bilateral renal cysts, oral and gastro-duodenal micro-polyposis	Burkitt Lymphoma, multifocal bilateral papillary thyroid carcinoma, breast IDC	46	Yes	Dysplastic cerebellar gangliocytoma (LDD)	Unknown	Unknown	Unknown	Unknown	Unknown	Unknown	Galli 2020 (Proband): Case report from Italy. Multiple primary cancers (Burkitt Lymphoma at 57, multifocal bilateral papillary thyroid carcinoma at 47, breast IDC at 51), LDD/dysplastic cerebellar gangliocytoma at 46; multiple mucocutaneous nodules, bilateral renal cysts, and oral and gastro-duodenal micro-polyposis
Gly165Arg (493G>A)	G165R-P1	S730	-	-	-	PMID: 20712882 (Banneau 2010), PMID: 25527629 (Spinelli 2015), PMID: 34141133 (Portelli 2021)	Unknown	Affected	59	F	Yes	Yes	Unknown	Unknown	Unknown	Unknown	Unknown	Breast cancer	59	Unknown	Unknown	Unknown	Unknown	Unknown	Unknown	2	Unknown	Banneau 2010 (S730): F with CS diagnosed with breast cancer (ILD) at age 59.
Arg130Leu (N/A)	R130L-P7	Patient #4	-	-	-	PMID: 23361946 (Klein 2013), PMID: 32350270 (Post 2020)	Unknown	Affected	2.5	M	No	No	No	Yes	Yes	Unknown	Unknown	Unknown	Unknown	No	Unknown	No	None Reported	Unknown	Unknown	Unknown	Unknown	Klein 2013 (Patient #4): 2.5-year-old male from USA study of 33 patients with autism and large head size; ASD, head circumference 55.5 cm (>99.7%ile, >3SD), height 99 cm (>95%ile), weight 13.2 kg (50%ile), HT/HC percentile ratio 0.96, no hypotonia, no flat nasal bridge, no clinodactyly. Reported as R130L with no cDNA location given.
Ser170Arg (510T>A)	S170R-P11	Patient 8	-	-	-	PMID: 30528446 (Ciaccio 2018)	Maternal	Affected	2.5	M	Unknown	Unknown	Unknown	Yes	No	Yes	1 dorsal lipoma	None Reported	N/A	No	Yes	Unknown	High wide nasal bridge, Hypotonia, pelvic hypostenia, broad chest, kyphosis	Unknown	Unknown	Unknown	Unknown	Ciaccio 2018 (Patient 8): Maternal inheritance, M, Age at diagnosis: 2y5m; HC at Birth: 37cm (25%, -0.6); Age at Eval: 2y5m; HC: 52.8cm (>97%, +2.5 SD); DD/ID with GQ:27, no ASD, no vascular malformations, left dorsal lipoma, Brain MRI abnormalities present; facial dysmorphism: High and wide nasal bridge; Hypotonia, mild pelvic hypostenia, Broad chest dorsolumbar, kyphosis Normal metabolic screen…
Met134Ile (402G>C)	M134I-P4	III7, 2	M134I-F1	-		PMID: 23124040 (Busa 2013); PMID: 25527629 (Spinelli 2015); PMID: 29706350 (Mighell 2020),PMID: 32350270 (Post 2020)	Maternal	Affected	2.5	M	Unknown	Yes	No	Yes	No	No	None reported	None Reported	N/A	No	Abnormal periventricular white matter	No	frontal bossing and downslanting palpebral	Unknown	Unknown	Unknown	Unknown	Busa 2013 (III7) Proband. OFC (9-15 mo) + 5 SD, no DD/ID reported, mild facial dysmorphism with frontal bossing and downslanting palpebral fissures; no other signs of PHTS such as tumors, lipomas, vascular malformations or pigmented macules of the glans penis; early hypotonia, no ASD; Busa 2015 (2): Age at diagnosis 1.5 years, HC at birth (percentile) >97th, Macrocephaly +5.5SD SD; speech delaye,…
Gly132Asp (395G>A)	G132D-P17	Case 10	-	-	-	PMID: 37619436 (Shelkowitz 2023)	De novo	Affected	2.6	M	Unknown	Yes	Unknown	Yes	No	Yes	Spitz nevus on lower back, lipomatous growth on right side of torso	None Reported	N/A	No	Megalencephaly	No	frontal bossing	Unknown	Unknown	Unknown	Unknown	Shelkowitz 2023 (Case 10): 2.6-year-old male from USA (age at presentation: 1.25 years, age at last assessment: 2.6 years). Positive for: cortical malformation, megalencephaly (MCG), posterior parietal polymicrogyria (very mild), mild developmental delay, macrocephaly (+6.17 SD), long corpus callosum, patchy and punctate white matter abnormalities (most confluent periatrial), small DVA, wide-base…
Gly165Arg (493G>A)	G165R-P3	-	-	-	-	PMID: 31079897 (O'Donnell Luria 2019)	De novo	Affected	3	M	Unknown	Unknown	Unknown	Yes	Unknown	Yes	Hyperpigmented macules on dorsal penis, multiple thyroid cysts	None Reported	N/A	No	Prominent fluid around optic nerves, prominent right optic nerve head papilla, pineal cyst	Unknown	Prominent forehead, midface hypoplasia, and low nasal root, Kyphosis, two ventricular septal defects	Unknown	Unknown	Unknown	Unknown	O'Donnell Luria 2019: de novo, 3 yo M with European ancestry with macrocephaly (+4.2 SD); normal weight/height; developmental delay (walked 13mo, first words 12mo); poor speech but verbal; intellectual disability; distinct facial features (prominent forehead, midface hypoplasia, low nasal root); kyphosis; two VSDs; hyperpigmented penile macules; multiple thyroid cysts; neuroimaging showed bilater…
Arg130Gln (389G>A)	R130Q-P31	7274	-	-	-	PMID: 24778394 (Ngeow 2014), PMID: 25527629 (Spinelli 2015), PMID: 29706350 (Mighell 2020), PMID: 34141133 (Portelli 2021)	Unknown	Affected	72	F	Unknown	Unknown	Unknown	Unknown	Unknown	Unknown	Unknown	Breast cancer (x 2)	48	Yes	Unknown	Unknown	Unknown	18	Unknown	2	Unknown	Ngeow 2014 (Patient ID No. 7274): Female, Age 72 at enrollment, Age 48 at primary cancer diagnosis, primary cancer: Breast, secondary cancer: Breast, subsequent cancers: none, interval between primary and secondary cancer: 23 years, CC score: 18
Asp162Glu (486C>G)	D162E-P2	-		4503	-	PMID: 22595938 (Mester 2012), PMID: 25527629 (Spinelli 2015), PMID: 34141133 (Portelli 2021)	De novo	Affected	3	M	Yes	Yes	Unknown	Yes	No	Yes	None reported	Unknown	Unknown	No	Unknown	Unknown	Hypotonia	1	Unknown	1	Unknown	Mester 2012 (Family 4503): de novo, 3 yo M with macrocephaly, developmental delay, and hypotonia.
Arg130Gln (389G>A)	R130Q-P56	Patient 1	-	-	-	PMID: 32664367 (Plamper 2020)	Unknown	Affected	3.8	M	Yes	Yes	No	Yes	No	No	Follicular adenoma (thyroid), multiple GI, polyps, lipoma, hemangioma	None Reported	N/A	No	Unknown	Unknown	None Reported	Unknown	Unknown	Unknown	Unknown	Plamper 2019 (1): Male from German study of children and adolescents with PHTS; macrocephaly, Follicular adenoma (thyroid), multiple GI, polyps, lipoma, hemangioma; MRI not done. Plamper 2020 (Patient 1): Male from retrospective study of pediatric PTEN patients in Germany (2013-2019); diagnosed at 3.8 years; MRI not done; moderate delay in motor development with walking at 22 months, normal intel…
His123Asp (367C>G)	H123D-P2	-	-	-	-	PMID: 36151877 (Plana-Pla 2022)	Unknown	Affected	4	M	Unknown	Yes	Unknown	Yes	No	Yes	Lipomas, epidermal keratinocytic nevus	Unknown	Unknown	No	Unknown	No	Altered tooth morphology, phimosis, cryptorchidism	Unknown	Unknown	Unknown	Unknown	Plana-Pla 2022: 4-year-old male with delayed development, macrocephaly (seen in utero), altered tooth morphology, lipomas, phimosis, bilateral cryptorchidism, and epidermal keratinocytic nevus
Ser170Asn (509G>A)	S170N-P1	Patient 7	-	-	-	PMID: 31336731 (Plamper 2019), PMID: 32664367 (Plamper 2020)	Unknown	Affected	4	M	Unknown	Unknown	Unknown	Yes	No	No	Penile freckling	None Reported	N/A	Unknown	Unknown	Unknown	None Reported	Unknown	Unknown	Unknown	Unknown	Plamper 2019 (7): Male from German study of children and adolescents with PHTS; macrocephaly and penile freckling, MRI not done. Plamper 2020 (Patient 7): Male from retrospective study of pediatric PTEN patients in Germany (2013-2019); diagnosed at 4 years; MRI not done; moderate delay in fine motor skills with walking at 14.5 months, normal intelligence, no autism, attending elementary school; m…
Thr131Ile (392C>T)	T131I-P1	14433.p1, SSC11758	T131I-F1	14433	-	PMID: 23160955 (O'Roak 2012); PMID: 25363768 (Iossifov 2014); PMID: 25527629 (Spinelli 2015); PMID: 28191890 (Kosmicki 2017); PMID: 28714951 (Lim 2017); PMID: 28250423 (Saskin 2017); PMID: 28867142 (Krupp 2017); PMID: 31133750 (Zhou 2019); PMID: 31332282 (Du 2020); PMID: 31785789 (Turner 2019); PMID: 31981491 (Satterstrom 2020); PMID: 32350270 (Post 2020); PMID: 29706350 (Mighell 2020), PMID: 340…	De novo	Affected	4	M	No	Unknown	No	Yes	Yes	Yes	None reported	None Reported	N/A	No	Unknown	Unknown	Unknown	Unknown	Unknown	1	Unknown	O'Roak 2012 (14433.p1): 49mo white male; PTEN de novo missense mutation; Autism diagnosis; VIQ=55, NVIQ=50, Adaptive=73; Clinical social deficits; Mild Mental Retardation; Affective problems & social withdrawal; History of speech delay; Possible non-febrile seizures (normal EEG); Suspected movement abnormalities; Sleep difficulties (irregular bedtime, frequent waking, AM difficulty, daytime sleep…
Gly129Glu (386G>A)	G129E-P10	18-PC0025	G129E-F3	Family 18	-	PMID: 28526761 (Hansen-Kiss 2017), Hansen-Kiss, PMID: 34141133 (Portelli 2021)	Maternal	Affected	4	M	Unknown	Unknown	Unknown	Yes	No	No	Café-au-lait lesion, congenital nevus	Unknown	Unknown	No	Ventriculomegaly,	No	bilateral gleNone Reportedid hypoplasia	Unknown	Unknown	Unknown	Unknown	Hansen-Kiss 2017 (PC0025, Family 18): proband, male, Caucasian, 4 years, maternal, 3 years assessment, OFC 57.2cm (+5.4 SD), age at diagnosis 1 year. Features include large CAL covering upper back, both shoulders, and upper arms, congenital nevus on right arm within the CAL, poorly demarcated skin pigment streaking on lower abdomen, keratosis pilaris, CT at 1 year showed mild enlargement of later…
Arg130Pro (389G>C)	R130P-P4	Patient 16	-	-	-	PMID: 30528446 (Ciaccio 2018), PMID: 32350270 (Post 2020), PMID: 29706350 (Mighell 2020)	De novo	Affected	4	M	No	Yes	No	Yes	No	No	Fibromas	None Reported	N/A	No	Yes	Unknown	Frontal bossing, low-set ears, Diastasis recti	Unknown	Unknown	Unknown	Unknown	Ciaccio 2018 (Patient 16): de novo, M, age at diagnosis: 4y, HC at birth 38cm (90%, +1.3 SD), Fetal US: large for getstional age, 3y7m: HC 57.5 cm( >97%,+5.2), 4y11m: HC 58.1 cm (> 97%,+5.1 SD); Facial dysmorphisms: frontal bossing, lowset ears; DD/ID not present, ASD not presemt, Brain MRI abnormalities, no vascular malformations, subcutaneous fibromas; Diastasis recti.
Gly132Val (395G>T)	G132V-P2	-	-	-	-	PMID: 16752378 (Tekin 2006); PMID: 25527629 (Spinelli 2015); PMID: 32157856 (Çiklar 2020); PMID: 29706350 (Mighell 2020)	De novo	Affected	4.5	M	Unknown	Yes	Unknown	Yes	Unknown	Yes	Verrucous epidermal nevus, lipomatosis, intestinal polyposis, hyperkeratotic papillomas, hypoechoic adrenal cyst	None Reported	N/A	No	Mild ventricular dilatation	Yes	None Reported	Unknown	Unknown	3	Uknown	Tekin 2006: 4½-year-old Turkish male, de novo with LOH in lipoma tissue; verrucous epidermal nevus, macrocephaly, GI polyps, lipomatosis, developmental delay, focal segmental glomerulosclerosis, venous thrombosis, calcifications of IVC and renal veins, and seizures; presented in prenataly. Şıklar 2020: Later developed non-ketotic hypoinsulinemic hypoglycemia (NkHH) at age 16 that responded partia…
Met134Arg (N/A)	M134R-P3	-	M134R-F1	Unknown	M134R-P1, M134R-P2	PMID: 12372056 (Figer 2002); PMID: 25527629 (Spinelli 2015); PMID: 29706350 (Mighell 2020)	Unknown	Affected	5	M	No	Yes	Yes	Yes	Unknown	Unknown	Penile pigmentation	None Reported	N/A	No	Unknown	Unknown	Unknown	Unknown	Unknown	0	Unknown	Figure 2002 (Brother): 5 y M, BRRS, Non-Ashkenazi Jewish origin; affected family members (father and 18-momth-old brother) all have macrocephaly, hypotonia, and penile pigmentation. Brother has same variant; no information about father.
Ile135Arg (N/A)	I135R-P1	-	-	-	-	PMID: 16894538 (Boccone 2006); PMID: 25527629 (Spinelli 2015); PMID: 34141133 (Portelli 2021); PMID: 29706350 (Mighell 2020)	De novo	Affected	5	M	No	No	Yes	Yes	Yes	Yes	Verrucous epidermal nevus, pigmented macules on penis (glans and shaft), one café-au-lait macule on trunk, multiple polypoid projections in ileum, colon, and rectum, reactive nodular lymphoid hyperplasia	None Reported	N/A	No	Unknown	No	Broad forehead, downslanting palpebral fissures, high palate, joint hypermobility	Unknown	Unknown	3	Unknown	Boccone 2006: Sardinian boy with typical features of BRRS; birth weight 4,420g (90th centile), birth length 54 cm (90th centile), birth head circumference 36 cm (75th centile), at 4 years 5 months: height 110 cm (90th centile), weight 17.5 kg (50th centile); moderately delayed cognitive development; showed autistic features starting age 2 (arm flapping, complete avoidance of eye contact, no inter…
Gly129Glu (386G>A)	G129E-P3			BH, CDbh		PMID: 9140396 (Liaw 1997), PMID: 9467011 (Marsh 1998), PMID: 10923032 (Bonneau 2000), PMID: 12938083 (Eng 2003), PMID: 25527629 (Spinelli 2015), PMID: 34141133 (Portelli 2021), PMID: 29706350 (Mighell 2020)	Unknown	Affected	Unknown	M	Yes	Yes	Unknown	No	Unknown	Unknown	Trichilemmoma, thyroid adenoma, benign breast features	None Reported	N/A	No	None reported	Unknown	Unknown	Unknown	Unknown	2	Unknown	Marsh 1998 (CDbh): CS family, features: head circumference not known, LDD not known, unknown GI features, skin cancer, benign skin features, no thyroid cancer or benign features, breast cancer. Liaw 1997 (Family): BH 2M affected individuals (trichilemmoma, no breast abnormalities, thyroid follicular adenoma, macrocephaly and LDD absent).
Leu139Phe (417A>T)	L139F-P3	case no. 7	L139F-F1	family 5	-	PMID: 32162695 (Isik 2020)	Unknown	Affected	8.5	Male	Unknown	Yes	Unknown	Yes	Yes	Unknown	Papillomatous papules, hypopigmented macules, penile freckling	None Reported	N/A	No	None reported	Unknown	Unknown	Unknown	Unknown	Unknown	Unknown	Isik 2020 (family 5, case no. 7): 8.5-year-old Turkish male from case series of 10 molecularly confirmed PHTS patients from 7 families; ASD, OFC +4.5 SD, papillomatous papule, hypopigmented macule, penile freckling; normal thyroid function tests and ultrasound, normal cranial MRI; reported as Leu139Phe with no cDNA given.
Arg159Lys (476G>A)	R159K-P1	patient 11	-	-	-	PMID: 34184188 (Tudi 2021)	De novo	Affected	7.8	M	Unknown	Unknown	Unknown	Yes	Unknown	Yes	None reported	None Reported	N/A	No	Periventricular leucomalacia	Unknown	None Reported	Unknown	Unknown	Unknown	Unknown	Tudi 2021 (patient 11): Male; diagnosed 7.8 years; de novo; macrocephaly (HC SDS +5.6); normal height/BMI (SDS 0.21/0.09); no neonatal overgrowth; no skin findings/lipomas; no vascular anomalies; delayed development; brain MRI showed periventricular leucomalacia; no thyroid disease.
Arg130Gln (N/A)	R130Q-P20	-	-	-	-	PMID: 29663862 (Smith 2019), PMID: 31006514 (Smith 2019), PMID: 34141133 (Portelli 2021), PMID: 32350270	Unknown	Affected	Unknown	Unknown	Yes	Yes	No	Yes	Unknown	No	Thyroid nodule, Benign thyroid growth, Colon polyps, Mucocutaneous lesions	None Reported	N/A	No	None reported	No	None Reported	Unknown	Unknown	Unknown	Unknown	Smith 2019: Seen in the Cleveland Clinic Cohort. Phenotype = PHTS, positive for macrocephaly, thyroid nodule, benign thyroid growth, colon polyps, mucocutaneous lesions; explicitly negative for developmental delay, leukodystrophy, Lhermitte-Duclos disease, epilepsy, dysmorphic features, breast fibrocystic disease, Hashimoto disease, skin cancer, colon cancer, colon lipoma, kidney cancer, ovarian …
Ala126Pro (N/A)	A126P-P3	-	-	-	-	PMID: 29663862 (Smith 2019), PMID: 31006514 (Smith 2019), PMID: 32350270 (Post 2020)	Unknown	Affected	Unknown	Unknown	No	Yes	No	Yes	Unknown	No	Mucocutaneous lesions, lipoma	None Reported	N/A	No	None reported	No	None Reported	Unknown	Unknown	Unknown	Unknown	Smith 2019: Seen in the Cleveland Clinic Cohort. Phenotype = PHTS, positive for macrocephaly, mucocutaneous lesions, lipoma; explicitly negative for developmental delay, leukodystrophy, Lhermitte-Duclos disease, epilepsy, dysmorphic features, breast fibrocystic disease, thyroid nodule, Hashimoto disease, benign thyroid growth, skin cancer, colon cancer, colon lipoma, colon polyps, kidney cancer, …
Ser170Arg (510T>G)	S170R-P16	Proband	-	-	-	PMID: 29444762 (Ghusayni 2018)	Paternal	Affected	11	M	Unknown	Yes	Yes	Yes	Yes	Yes	Penile freckling, café au lait macule	None Reported	N/A	No	Left hemimegalencephaly	Yes	Athetotic quadriplegic cerebral palsy, Neuromuscular scoliosis	Unknown	Unknown	Unknown	Unknown	Ghusayni 2018 (Proband): Left hemimegalencephaly; drug-resistant seizures from day 5 of life; macrocephaly; developmental delay; athetotic quadriplegic cerebral palsy; neuromuscular scoliosis; autism spectrum disorder; wheelchair-bound; non-verbal but follows commands; penile freckling (appeared at age 9); café au lait macule on arm; choreoathetosis; underwent left hemispherectomy at 4 months.
Tyr155Cys (464A>G)	Y155C-P19	Patient 16	-	-	-	PMID: 32664367 (Plamper 2020)	Unknown	Affected	12	M	Yes	Yes	Unknown	Yes	No	No	None reported	None Reported	N/A	No	Enlarged perivascular spaces	Unknown	None Reported	Unknown	Unknown	Unknown	Unknown	Plamper 2020 (Patient 16): Male from retrospective study of pediatric PTEN patients in Germany (2013-2019); diagnosed at 12 years; MRI showed enlarged perivascular spaces; developmental delay, normal intelligence (IQ 85), no autism, problems in sense of balance, dyslexia, panic attacks; diagnosis of PHTS made based on macrocephaly and EPVS; macrocephaly.
Arg130Gln (389G>A)	R130Q-P23	1	R130Q-F1	-	-	PMID: 22266152 (Heindl 2012), PMID: 25527629 (Spinelli 2015), PMID: 29706350 (Mighell 2020)	Unknown	Affected	17	M	Yes	Yes	Unknown	Yes	Unknown	Unknown	Intestinal lymphoid hyperplasia, lipomas, lipomatous hemangioma, cutaneous teleangiectases, thyroid cysts, pigmented macule on glans penis	None Reported	N/A	No	Unknown	Unknown	Unknown	Unknown	Unknown	4	Unknown	Heindl 2012 (Patient 1): 17 y M with macrocephaly, intestinal lymphoid hyperplasia, lipomas, a lipomatous hemangioma, cutaneous teleangiectases, thyroid cysts, pigmented macule on the glans penis; from cohorts in USA (CC) and Europe.
Gly129Glu (386G>A)	G129E-P11	34-PC0041, No. 18 Patient 2	G129E-F4	Family 34	-	PMID: 28526761 (Hansen-Kiss 2017), Hansen-Kiss, PMID: 34141133 (Portelli 2021), PMID: 39644587 (Li 2025)	De novo	Affected	17	M	Yes	Yes	Yes	Yes	No	Yes	Penile freckling, caf-au-lait spots on back; pigmented nevi, tiny fleshy papules, cobblestoning on gums, lipoma, hamartomatous polyps in colon	Unknown	Unknown	No	Unknown	Yes	None Reported	Unknown	Unknown	Unknown	Unknown	Hansen-Kiss 2017 (PC0041, Family 34): proband, male, Caucasian, 17 years, de novo (suspected paternal somatic and gonadal mosaicism), 17 years assessment, OFC 66.5cm (+8.8 SD), age at diagnosis 5 years based on hamartomatous polyps in colon. Features include hamartomatous polyps in colon first found at age 2 (2 juvenile retention or hamartomatous polyps 2cm in diameter), infantile seizures at 6 m…
Met134Ile (402G>C)	M134I-P2	III4	M134I-F1	-		PMID: 23124040 (Busa 2013); PMID: 25527629 (Spinelli 2015); PMID: 29706350 (Mighell 2020), PMID: 32350270 (Post 2020)	Maternal	Affected	17	M	Unknown	No	No	Yes	No	Yes	None reported	None Reported	N/A	No	Unknown	No	frontal bossing and downslanting palpebral	Unknown	Unknown	0	Unknown	Busa 2013 (III4) OFC (adult) + 2.5 SD, DD/ID (attended special school), mild facial dysmorphism with frontal bossing and downslanting palpebral fissures; no other signs of PHTS such as tumors, lipomas, vascular malformations or pigmented macules of the glans penis; early hypotonia; no ASD
Arg130Gln (389G>A)	R130Q-P67	Case 9	-	-	-	PMID: 37619436 (Shelkowitz 2023), 39644587 (Li 2025)	Paternal	Affected	18	M	Yes	Yes	Unknown	Yes	Yes	Yes	Hyperpigmented macules, lipoma	None Reported	N/A	No	Focal cortical dysplasia	Yes	Dolichocephaly	Unknown	Unknown	Unknown	Unknown	Shelkowitz 2023 (Case 9): 18-year-old male from USA (age at presentation: 2 years, age at last assessment: 18 years). Positive for: cortical malformation, focal cortical dysplasia, epilepsy (infantile spasms and partial seizures - both resolved), autism, developmental delay (with global developmental delays affecting gross motor, fine motor, and speech domains), dolichocephaly, hyperpigmented mac…
Ala120Glu (N/A)	A120E-P5	-	-	-	-	PMID: 29663862 (Smith 2019), PMID: 31006514 (Smith 2019)	Unknown	Affected	Unknown	Unknown	Unknown	Yes	Unknown	Yes	Unknown	No	Lipoma, colon polyps, mucocutaneous lesions	None Reported	N/A	No	None reported	No	None Reported	Unknown	Unknown	Unknown	Unknown	Smith 2019: Seen in the Cleveland Clinic Cohort. Phenotype = PHTS, positive for macrocephaly, colon polyps, mucocutaneous lesions, lipoma; explicitly negative for developmental delay, leukodystrophy, Lhermitte-Duclos disease, epilepsy, dysmorphic features, breast fibrocystic disease, thyroid nodule, Hashimoto disease, benign thyroid growth, skin cancer, colon cancer, colon lipoma, kidney cancer, …
Met134Ile (402G>C)	M134I-P6	Case 18	-	-	-	PMID: 37619436 (Shelkowitz 2023); PMID: 39644587 (Li 2025)	Maternal	Affected	19	M	Unknown	Yes	Unknown	Yes	No	Yes	Hyperpigmented macules, penile freckling	None Reported	N/A	No	Megalencephaly, complicated gyral pattern	Yes	Scoliosis	Unknown	Unknown	Unknown	Unknown	Shelkowitz 2023 (Case 18): 19-year-old male from USA (age at presentation: 12 years, age at last assessment: 19 years). Positive for: cortical malformation, polymicrogyria, hemimegalencephaly (HMEG), epilepsy (tonic-clonic seizures), mild developmental delay (speech delays), excellent adaptive functioning (college graduate with degrees in history and theater, has driver's license), scoliosis, hyp…
Arg130Gln (389G>A)	R130Q-P4	10	-	-	-	PMID: 17526801 (Tan 2007)	Unknown	Affected	20	M	Unknown	Yes	Unknown	Yes	No	No	None reported	None Reported	N/A	No	Small right cerebellar Developmental Venous Anomalies	Unknown	Unknown	3	Unknown	Unknown	Unknown	Tan 2007 (Patient 10): 20-year-old male from clinical and radiological study of 26 patients with PTEN mutations at Children's Hospital Boston; macrocephaly (OFC >97th centile), gastrointestinal polyps, mucosal neuroma, ganglioneuroma; height 75-90th centile, weight 90-97th centile; penile freckling present; small right cerebellar developmental venous anomalies on brain MRI; no mental retardation,…
Lys128Glu (382A>G)	K128E-P3	6, 3	-	-	-	PMID: 23470840 (Busch 2013), PMID: 25527629 (Spinelli 2015), PMID: 34141133 (Portelli 2021), PMID: 27489861 (Yakubov 2016), PMID: 29706350 (Mighell 2020)	Unknown	Affected	23	M	Yes	Yes	No	Yes	Unknown	No	Trichilemmoma, lipomas, fibromas, GI polyps	None Reported	N/A	No	Chiari I malformation	Unknown	Unknown	28	Unknown	4	Unknown	Busch 2013 (Patient 6) CC score: 28; 23-year-old male; FSIQ 79, consistent cognitive weaknesses; positive for macrocephaly, Chiari I malformation, trichilemmoma, lipomas, fibromas, GI polyps; negative for prior brain surgery, Lhermitte-Duclos disease, breast lesions, thyroid lesions, acral keratoses, oral papillomatosis, penile freckling, AVM/vascular lesion, glycogenic acanthosis, GI hamartomas,…
Arg130Leu (N/A)	R130L-P10	-	-	-	-	PMID: 29663862 (Smith 2019), PMID: 31006514 (Smith 2019)	Unknown	Affected	Unknown	Unknown	No	Yes	No	Yes	Unknown	No	Lipoma, Mucocutaneous lesions, Colon polyps	None Reported	N/A	No	None reported	No	None Reported	Unknown	Unknown	Unknown	Unknown	Smith 2019: Seen in the Cleveland Clinic Cohort. Phenotype = PHTS, positive for macrocephaly, colon polyps, mucocutaneous lesions, lipoma; explicitly negative for developmental delay, leukodystrophy, Lhermitte-Duclos disease, epilepsy, dysmorphic features, breast fibrocystic disease, thyroid nodule, Hashimoto disease, benign thyroid growth, skin cancer, colon cancer, colon lipoma, kidney cancer, …
Leu112Arg (335T>G)	L112R-P3	Son	L112R-F1	-	L112R-P2	PMID: 32670512 (Galli 2020)	Maternal	Affected	34	M	Yes	Yes	No	Yes	Unknown	Unknown	Multiple hyperpigmented cutaneous nodules, multinodular goiter, intestinal polyps	None Reported	N/A	No	Unknown	Unknown	Unknown	Unknown	Unknown	Unknown	Unknown	Galli 2020 (Son): macrocephaly (head circumference 59.8 cm, + 2.5 SD; height 174 cm, − 1 SD), multinodular goiter, multiple hyperpigmented cutaneous nodules, and intestinal polyps, with no personal history of malignancies
Lys128Glu (N/A)	K128E-P5	-	-	-	-	PMID: 29663862 (Smith 2019), PMID: 31006514 (Smith 2019)	Unknown	Affected	Unknown	Unknown	Unknown	Yes	Unknown	Yes	Unknown	Yes	Lipoma, colon polyps, mucocutaneous lesions	None Reported	N/A	No	None reported	No	None Reported	Unknown	Unknown	Unknown	Unknown	Smith 2019: Seen in the Cleveland Clinic Cohort. Phenotype = PHTS, positive for macrocephaly, colon cancer, colon polyps, mucocutaneous lesions; explicitly negative for developmental delay, leukodystrophy, Lhermitte-Duclos disease, epilepsy, dysmorphic features, breast fibrocystic disease, thyroid nodule, Hashimoto disease, benign thyroid growth, skin cancer, colon lipoma, kidney cancer, ovarian …
Arg130Gly (N/A)	R130G-P7	-	-	-	-	PMID: 29663862 (Smith 2019), PMID: 31006514 (Smith 2019), PMID: 29706350 (Mighell 2020)	Unknown	Affected	Unknown	Unknown	No	Yes	No	Yes	Unknown	No	Lipoma, Breast fibrocystic disease, Mucocutaneous lesions, Hashimoto disease, Benign thyroid growth	None Reported	N/A	No	None reported	No	None Reported	Unknown	Unknown	Unknown	Unknown	Smith 2019: Seen in the Cleveland Clinic Cohort. Phenotype = PHTS, positive for macrocephaly, breast fibrocystic disease, Hashimoto disease, benign thyroid growth, mucocutaneous lesions, lipoma; explicitly negative for developmental delay, leukodystrophy, Lhermitte-Duclos disease, epilepsy, dysmorphic features, thyroid nodule, skin cancer, colon cancer, colon lipoma, colon polyps, kidney cancer, …
Cys124Ser (371G>C)	C124S-P2	-	-	-	-	PMID: 24099866 (Marques 2013)	Unknown	Affected	52	M	Yes	Unknown	Unknown	Unknown	Unknown	Unknown	Multiple gastric, esophageal, and colon polyps; esophageal acanthosis	Gastric adenocarcinoma	Unknown	Unknown	Unknown	Unknown	Unknown	Unknown	Unknown	Unknown	Unknown	Marques 2013: 52 yo Brazilian M with CS, esophageal mucosal acanthosis and papillomatosis, gastric polyps (hyperplastic features with some foci of adenocarcinoma with muscularis mucosa and vascular invasion), colon tubular adenoma with low-grade dysplasia, colon hyperplastic polyps, daughter (age 20) also had gastric polyposis (not tested for variant).
Gly132Asp (395G>A)	G132D-P4	8	-	-	-	PMID: 22266152 (Heindl 2012); PMID: 25527629 (Spinelli 2015)	Unknown	Affected	53	M	Yes	Yes	No	Yes	Unknown	Unknown	Thyroid adenoma, skin and oral mucosa papilloma, trichilemmomas, penile freckling, glycogenic acanthosis, renal cell carcinoma	None Reported	N/A	No	Unknown	Unknown	Unknown	Unknown	Unknown	4	Uknown	Heindl 2012 (Patient 8): 53 M with macrocephaly, thyroid adenoma, skin and oral mucosa papilloma, trichilemmomas, penile freckling, glycogenic acanthosis, renal cell carcinoma; from cohorts in USA (CC) and Europe.
Arg130Gln (N/A)	R130Q-P19	-	-	-	-	PMID: 29663862 (Smith 2019), PMID: 31006514 (Smith 2019), PMID: 34141133 (Portelli 2021), PMID: 32350270	Unknown	Affected	Unknown	Unknown	Yes	Yes	No	Yes	Unknown	No	Breast fibrocystic disease, Colon polyps, Mucocutaneous lesions	None Reported	N/A	No	None reported	No	None Reported	Unknown	Unknown	Unknown	Unknown	Smith 2019: Seen in the Cleveland Clinic Cohort. Phenotype = PHTS, positive for macrocephaly, breast fibrocystic disease, colon polyps, mucocutaneous lesions; explicitly negative for developmental delay, leukodystrophy, Lhermitte-Duclos disease, epilepsy, dysmorphic features, thyroid nodule, Hashimoto disease, benign thyroid growth, skin cancer, colon cancer, colon lipoma, kidney cancer, ovarian …
Arg130Gln (389G>A)	R130Q-P68	-	-	-	-	PMID: 37442961 (Cavaillé 2023)	Unknown	Affected	56	M	Yes	Yes	No	Yes	Unknown	Unknown	Oral papillomatosis, structural thyroid lesions, esophageal glycogenic acanthosis	None Reported	N/A	No	Lhermitte Duclos disease	No	None Reported	Unknown	Unknown	Unknown	Unknown	Cavaillé 2023: 56 year old M with CS (macrocephaly, Lhermitte Duclos disease, oral papillomatosis, structural thyroid lesions, esophageal glycogenic acanthosis); mosiac for PTEN variant (present in normal stomach and tumors, absent in blood)
Arg142Pro (425G>C)	R142P-P3	Patient 3 (Father)	R142P-F2	-	R142P-P4, R142P-P5, R142P-P6	PMID: 35352876 (Fardal 2022)	Unknown	Affected	62	M	Yes	Yes	Unknown	Unknown	Unknown	Unknown	Facial papules, gingival overgrowth	None Reported	N/A	Unknown	Unknown	Unknown	Fissured tongue, moderate palate elevation	Unknown	Unknown	Unknown	Unknown	Fardal 2022 (patient 3): Male age 62 (father); significant tooth loss due to periodontal disease; macrocephaly (66 cm), possible facial trichilemmomas; fissured tongue; two small papules (2–3 mm diameter); moderate elevation of the palate; pronounced gingival overgrowth.
Met134Arg (N/A)	M134R-P1	-	M134R-F1	Unknown	M134R-P2, M134R-P3	PMID: 12372056 (Figer 2002); PMID: 25527629 (Spinelli 2015); PMID: 34141133 (Portelli 2021); PMID: 29706350 (Mighell 2020)	Unknown	Affected	18 mo	M	No	Yes	Yes	Yes	Unknown	Unknown	Penile pigmentation	None Reported	N/A	No	Unknown	Unknown	Unknown	Unknown	Unknown	0	Unknown	Figer 2002 (Proband): 18 mo M, BRRS, Non-Ashkenazi Jewish origin; affected family members (father and 5-year-old brother) all have macrocephaly, hypotonia, and penile pigmentation. Brother has same variant; no information about father.
Glu157Gly (470A>G)	E157G-P1	2, 6-PC0010	E157G-F1	Family 6	E157G-P2	PMID: 19265751 (Varga 2009), PMID: 25527629 (Spinelli 2015), PMID: 28526761 (Hansen-Kiss 2017), PMID: 32442409 (Mighell 2020), PMID: 32350270 (Post 2020), PMID: 34141133 (Portelli 2021)	De novo	Affected	3y8m	M	Unknown	Unknown	Unknown	Yes	Yes	Yes	hyperpigmented lesion	None Reported	N/A	No	Small nodule of heterotopic gray matter	No	Unknown	Unknown	Unknown	1	Unknown	Varga 2009 (Pt 2): de novo, 3y8m M with ASD macrocephaly HC=55.5 cm (2.9 SD) and pervasive developmental disorder NOS. Identical twin has ASD and the same variant (absent in parents). Hansen-Kiss 2017 (PC0010, Family 6): proband, male, Caucasian, 11 years, de novo, 7 years assessment, OFC 57.2cm (+3.8 SD), age at diagnosis 4 years. Features include autism (ADOS Mod 3 Total Score 6, c/o 7), ID (St…
Arg130Gln (N/A)	R130Q-P17	-	-	-	-	PMID: 29663862 (Smith 2019), PMID: 31006514 (Smith 2019), PMID: 34141133 (Portelli 2021), PMID: 32350270	Unknown	Affected	Unknown	Unknown	Yes	Yes	No	Yes	Unknown	No	Benign thyroid growth	None Reported	N/A	No	None reported	No	None Reported	Unknown	Unknown	Unknown	Unknown	Smith 2019: Seen in the Cleveland Clinic Cohort. Phenotype = PHTS, positive for macrocephaly, benign thyroid growth; explicitly negative for developmental delay, leukodystrophy, Lhermitte-Duclos disease, epilepsy, dysmorphic features, breast fibrocystic disease, thyroid nodule, Hashimoto disease, skin cancer, colon cancer, colon lipoma, colon polyps, kidney cancer, ovarian cancer, ovarian cyst, m…
Arg130Gln (389G>A)	R130Q-P65	GDX_76389	-	-	-	PMID: 35982159 (Zhou 2022)	De novo	Affected	Unknown	M	Unknown	Unknown	Unknown	Unknown	Yes	Unknown	Unknown	Unknown	Unknown	No	Unknown	Unknown	Unknown	Unknown	Unknown	Unknown	Unknown	Zhou 2022 (GDX_76389): De novo variant in male with autism from GDX cohort; study of 42,607 autism cases with WES; affected status.
Arg130Gln (N/A)	R130Q-P18	-	-	-	-	PMID: 29663862 (Smith 2019), PMID: 31006514 (Smith 2019), PMID: 34141133 (Portelli 2021), PMID: 32350270	Unknown	Affected	Unknown	Unknown	Yes	Yes	No	Yes	Unknown	No	Benign thyroid growth, Mucocutaneous lesions	None Reported	N/A	No	None reported	No	None Reported	Unknown	Unknown	Unknown	Unknown	Smith 2019: Seen in the Cleveland Clinic Cohort. Phenotype = PHTS, positive for macrocephaly, benign thyroid growth, mucocutaneous lesions; explicitly negative for developmental delay, leukodystrophy, Lhermitte-Duclos disease, epilepsy, dysmorphic features, breast fibrocystic disease, thyroid nodule, Hashimoto disease, skin cancer, colon cancer, colon lipoma, colon polyps, kidney cancer, ovarian …
Gly127Glu (N/A)	G127E-P1	-	-	-	-	PMID: 29663862 (Smith 2019), PMID: 31006514 (Smith 2019)	Unknown	Affected	Unknown	Unknown	Unknown	Unknown	Unknown	Yes	Yes	Yes	Lipoma	None Reported	N/A	No	None reported	No	Yes	Unknown	Unknown	Unknown	Unknown	Smith 2019: Seen in the Cleveland Clinic Cohort. Phenotype = ASD, positive for developmental delay, macrocephaly, dysmorphic features, lipoma; explicitly negative for leukodystrophy, Lhermitte-Duclos disease, epilepsy, breast fibrocystic disease, thyroid nodule, Hashimoto disease, benign thyroid growth, skin cancer, colon cancer, colon lipoma, colon polyps, kidney cancer, ovarian cancer, ovarian …
Arg130Gln (389G>A)	R130Q-P22	Proband	-	-	-	PMID: 22327138 (O'Rourke 2012)	Paternal	Affected	Unknown	M	Yes	Yes	Yes	Yes	Yes	Yes	Patches, irregular areas on limbs and scalp, excessive skin on ankles and neck, skin pigmentation	None Reported	N/A	No	Cortical dysplasia, arachnoid cyst	Yes	Dolichocephaly	Unknown	Unknown	Unknown	Unknown	O'Rourke 2012: Proband, male, born at term without complications, infantile spasms at 6 weeks of age (drug responsive); partial seizures at age 2 (drug responsive), migraines diagnosed at age 8, Neurodevelopmental delay (autistic spectrum disorder with moderate learning disability and motor dyspraxia); macrocephaly (Head circumference at birth was 38.2 cm (98th centile) and at 8 years was 61 cm, …
Gly129Arg (N/A)	G129R-P4	-	-	-	-	PMID: 29663862 (Smith 2019), PMID: 31006514 (Smith 2019), PMID: 32350270 (Post 2020)	Unknown	Affected	Unknown	Unknown	Unknown	Unknown	Unknown	Yes	Yes	Yes	Lipoma, mucocutaneous lesions, benign thyroid growth, colon polyps	None Reported	N/A	No	None reported	No	Yes	Unknown	Unknown	Unknown	Unknown	Smith 2019: Seen in the Cleveland Clinic Cohort. Phenotype = ASD, positive for developmental delay, leukodystrophy, macrocephaly, epilepsy; explicitly negative for Lhermitte-Duclos disease, dysmorphic features, breast fibrocystic disease, thyroid nodule, Hashimoto disease, benign thyroid growth, skin cancer, colon cancer, colon lipoma, colon polyps, kidney cancer, ovarian cancer, ovarian cyst, mu…
Arg130Gln (389G>A)	R130Q-P44	-	-	-	-	PMID: 29359449 (Nyuzuki 2017)	Unknown	Affected	4	M	Unknown	Yes	Unknown	Yes	No	No	Pigmented macules/spots on glans penis, premature tooth eruption	Thyroid follicular carcinoma	4	No	Unknown	Unknown	Prominent forehead, large ears, large hands	Unknown	Unknown	Unknown	Unknown	Nyuzuki 2017: 4-year-old male with macrocephaly, prominent forehead, large ears, large hands, premature tooth eruption, pigmented macules/spots on glans penis, autonomously functioning thyroid nodule (AFTN) found to be thyroid follicular carcinoma (minimally invasive, well differentiated, pT2, pEx0); reported as R130Q with no cDNA location given.
Cys124Arg (371G>A)	C124R-P2	-	C124R-F1	CDht	-	PMID: 9467011 (Marsh 1998), PMID: 10923032 (Bonneau 2000), PMID: 12938083 (Eng 2003), PMID: 32350270 (Post 2020), PMID: 34141133 (Portelli 2021)	Unknown	Affected	Unknown	Unknown	Yes	Unknown	Unknown	Yes	Unknown	Unknown	Benign breast disease, benign GI features, benign thyroid features, benign skin features	None Reported	Unknown	No	None reported	Unknown	Unknown	Unknown	Unknown	Unknown	Unknown	Marsh 1998 (CDht): CS family, features: macrocephaly, benign GI features, benign breast features, benign thyroid features, benign skin features, no LDD; reported as C124R with no cDNA location given; Eng 2003 reports as c.371G>A
Arg130Gln (N/A)						PMID: 19457929 (Lobo 2009), PMID: 29706350 (Mighell 2020)	Unknown	Affected	Unknown	M	Yes	Yes	Unknown	Unknown	Unknown	Unknown	Unknown	None Reported	N/A	Unknown	Unknown	Unknown	Unknown	Unknown	Unknown	Unknown	Unknown	Lobo 2009: Male patient with CS, no other detail given, reported as R130Q
Gly165Arg (493G>A)	G165R-P5	GDX_82008	-	-	-	PMID: 33057194 (Kaplanis 2020), PMID: 35982159 (Zhou 2022)	De novo	Affected	Unknown	M	Unknown	Unknown	Unknown	Unknown	Yes	Unknown	Unknown	Unknown	N/A	Unknown	Unknown	Unknown	Unknown	Unknown	Unknown	Unknown	Unknown	Kaplanis 2020: Individual from exome-sequence study of 31,058 trios with developmental disorders; de novo variant from GeneDX. Zhou 2022 (GDX_82008): De novo variant in male with autism from GDX cohort; study of 42,607 autism cases with WES; affected status.
Ser170Arg (510T>A)	S170R-P9	-	S170R-F4	BanR, Ban8		PMID: 9241266 (Marsh 1997), PMID: 9467011 (Marsh 1998), PMID: 10400993 (Marsh 1999), PMID: 10353779 (Celebi 1999), PMID: 10923032 (Bonneau 2000),PMID: 12938083 (Eng 2003), PMID: 25527629 (Spinelli 2015), PMID: 34141133 (Portelli 2021)	Unknown	Affected	Unknown	Unknown	Unknown	Unknown	Yes	Yes	Unknown	No	Speckled penis, Lipomas, Hemangiomas, Leiomyomas, Intestinal polyps	Unknown	Unknown	Unknown	None reported	Unknown	Unknown	Unknown	Unknown	2	Unknown	Marsh 1997 (BanR): Macrocephaly, lipomas, hemangiomas, leiomyoms, speckled penis, no thyroid goiter, no benign breast disease. Marsh 1998 (BanR): BZS family. Marsh 1999 (Family ID Ban8): Phenotype=BRR, Family History=Familial, features: cancer: absent, intestinal polyps: present, lipomas: present, speckled penis or CAS: present, thyroid involvement: absent, reported as S170R with no cDNA location…
Cys136Arg (406T>C)	C136R-P9	78, 2003223-3	-	2003223	-	PMID: 23335809 (Bubien 2013); PMID: 25527629 (Spinelli 2015); PMID: 39358013 (Margot 2024); PMID: 29706350 (Mighell 2020)	Unknown	Affected	Unknown	Unknown	Yes	Yes	No	Yes	Yes	Yes	Mucocutaneous lesions, acral keratoses, lipomas, vascular lesions	None Reported	N/A	No	None reported	Unknown	Unknown	Unknown	6	2	++	Bubien 2013 (78): positive for Mucocutaneous lesions, Macrocephaly, MR/ASD, Lipomas/Vascular Lesions; negative for Facial Papules, Oral Mucosal Papilomatosis, Actinic Keratoses, Speckled Penis, LDD, GU lesions, Benign Thyroid Disease, Thyroid Cancer, Benign Breast Disease, Breast Cancer, Other Cancer; not assessed for GI polyps. Indication for testing: Cowden Syndrome. Margot 2024 (2003223-3*): p…
Arg130Gln (389G>A)	R130Q-P47	P5 (Second son, III2)	R130Q-F3	Family2	R130Q-P45, R130Q-P46	PMID: 29152901 (Balci 2018)	Unknown	Affected	5	Unknown	Yes	Yes	No	Yes	No	Yes	None reported	None Reported	N/A	No	Multiple small WM T2WI hyperintense lesions, more in periventricular region, and subcortical WM in left frontal lobe (stable)	No	None Reported	Unknown	Unknown	Unknown	Unknown	Balci 2018 (Family 2, III2/Second Son): 5-year-old male with OFC +6.3 SD from MRI and clinical findings study at Children's Hospital of Ohio; multiple small white matter T2WI hyperintense lesions, more in periventricular region and subcortical white matter in left frontal lobe (stable); fine motor and speech delays, ADHD, psychotic episode with hallucinations at age 5.
Asp162Glu (486C>G)	D162E-P1	117	-	-	-	PMID: 21194675 (Tan 2011), PMID: 34141133 (Portelli 2021)	Unknown	Affected	5.14	Unknown	Yes	Yes	Unknown	Unknown	Unknown	Unknown	Unknown	Unknown	Unknown	Unknown	Unknown	Unknown	Unknown	Unknown	Unknown	Unknown	Unknown	Tan 2011 (117): Age 5.14; seen in Cleveland Clinic cohort of individuals meeting relaxed International Cowden Consortium criteria; no additional clinical information given.
Arg130Gln (389G>A)	R130Q-P46	P4 (Eldest son, III1)	R130Q-F3	Family 2	R130Q-P45, R130Q-P47	PMID: 29152901 (Balci 2018)	Unknown	Affected	8	Unknown	Yes	Yes	No	Yes	No	Yes	Lipomas	None Reported	N/A	No	Bilateral posterior periventricular WM T2WI hyperintense lesions (stable)	No	Cryptorchidism	Unknown	Unknown	Unknown	Unknown	Balci 2018 (Family 2, III1/Eldest Son): 8-year-old male with OFC +6.9 SD from MRI and clinical findings study at Children's Hospital of Ohio; bilateral posterior periventricular white matter T2WI hyperintense lesions (stable); macrocephaly and hypoglycemia at birth, motor and speech delays, ADHD, symptoms of anxiety; periumbilical and back lipomas, right cryptorchidism.
Arg130Gln (389G>A)	R130Q-P43	-	-	-	-	PMID: 28475857 (Tatton-Brown 2017)	De novo	Affected	11	Unknown	Unknown	Unknown	Unknown	Yes	Unknown	Yes	Unknown	None Reported	N/A	No	Unknown	Unknown	Unknown	Unknown	Unknown	Unknown	Unknown	Tatton-Brown 2017: 11-year-old from cohort of 710 individuals with overgrowth and intellectual disability (OGID); head circumference ≥+2 SD, mild intellectual disability, no report of childhood cancer; de novo inheritance.
Tyr155Asn (463T>A)	Y155N-P3	Patient 118a	Y155N-F1	118		PMID: 28677221 (Chen 2017)	Unknown	Affected	12	Unknown	Yes	Yes	Unknown	Yes	Unknown	Unknown	Mucosal lesions	None Reported	N/A	No	Unknown	Unknown	Unknown	19	Unknown	Unknown	Unknown	Chen 2017 (Patient 118a): 12-year-old from Cleveland Clinic cohort of over 6,000 CS and CS-like patients; macrocephaly, mucosal lesions; related to 118.
Lys128Glu (382A>G)	K128E-P2	116	-	-	-	PMID: 21194675 (Tan 2011), PMID: 25669429 (Nizialek 2015), PMID: 34141133 (Portelli 2021), PMID: 29706350 (Mighell 2020)	Unknown	Affected	24.5	Unknown	Unknown	Yes	Unknown	Unknown	Unknown	Unknown	Unknown	Unknown	N/A	No	Unknown	Unknown	Unknown	Unknown	Unknown	Unknown	Unknown	Tan 2011 (116): Age 24.5; seen in Cleveland Clinic cohort of individuals meeting relaxed International Cowden Consortium criteria; no additional clinical information given. Nizialek 2015: Seen in Cleveland Clinic Cohort of individuals meeting relaxed International Cowden Consortium criteria.
Arg142Pro (425G>C)	R142P-P1	29, 99056-3	-	99056	-	PMID: 23335809 (Bubien 2013), PMID: 25527629 (Spinelli 2015), PMID: 29706350 (Mighell 2020), PMID: 34141133 (Portelli 2021), PMID: 39358013 (Margot 2024)	Unknown	Affected	Unknown	Unknown	Yes	Yes	No	Yes	No	No	Mucocutaneous lesions, facial papules, oral papillomas, GI polyps, gastric hamartomas, esophageal glycogenic acanthosis, thyroid structural lesions	None Reported	N/A	No	None reported	Unknown	Unknown	42	Unknown	3	+	Bubien 2013 (29): positive for Mucocutaneous lesions, Facial Papules, Oral Mucosal Papilomatosis, Macrocephaly, GI polyps, Benign Thyroid Disease; negative for Actinic Keratoses, LDD, MR/ASD, Lipomas/Vascular Lesions, GU lesions, Thyroid Cancer, Benign Breast Disease, Breast Cancer, Other Cancer; not assessed for Speckled Penis. Indication for testing: Cowden Syndrome. Margot 2024 (99056-3*): pos…
Tyr155Asn (463T>A)	Y155N-P2	Patient 118	Y155N-F1	118		PMID: 28677221 (Chen 2017)	Unknown	Affected	39	Unknown	Yes	Yes	Unknown	Yes	Unknown	Unknown	Mucosal lesions, Other thyroid lesions, Genitourinary tumors	None Reported	N/A	No	Unknown	Unknown	Unknown	28	Unknown	Unknown	Unknown	Chen 2017 (Patient 118): 39-year-old from Cleveland Clinic cohort of over 6,000 CS and CS-like patients; macrocephaly, other thyroid lesions, genitourinary tumors, mucosal lesions; relatated to 118a.
Arg130Gln (389G>A)	R130Q-P45	P3 (Father, II1)	R130Q-F3	Family 2	R130Q-P46, R130Q-P47	PMID: 29152901 (Balci 2018)	Unknown	Affected	40	Unknown	Yes	Yes	No	Yes	No	No	Testicular hamartoma, nodular goiter, colonic adenoma	None Reported	N/A	No	Bilateral posterior periventricular WM T2WI hyperintense lesions (stable), followed by new onset hamartamatous cerebellar lesion	No	tall stature, pectus excavatum	Unknown	Unknown	Unknown	Unknown	Balci 2018 (Family 2, II1/Father): 40-year-old male with OFC +6.2 SD from MRI and clinical findings study at Children's Hospital of Ohio; bilateral posterior periventricular white matter T2WI hyperintense lesions (stable), followed by new onset hamartomatous cerebellar lesion; testicular hamartoma, nodular goiter, tall stature, pectus excavatum, peripheral paresthesias, recurrent abdominal pain d…
Arg130Gln (389G>A)	R130Q-P7	110	-	-	-	PMID: 21194675 (Tan 2011), PMID: 21956414 (Ngeow 2011)	Unknown	Affected	42.8	Unknown	Yes	Yes	No	Unknown	Unknown	Unknown	Unknown	Unknown	N/A	No	Unknown	No	Unknown	Unknown	Unknown	Unknown	Unknown	Tan 2011 (110): Age 42.8; seen in Cleveland Clinic cohort of individuals meeting relaxed International Cowden Consortium criteria; no additional clinical information given.
Tyr155Cys (N/A)	Y155C-P9	-	-	-	-	PMID: 28475857 (Tatton-Brown 2017)	Unknown	Affected	43	Unknown	Unknown	Unknown	Unknown	Unknown	Unknown	Yes	Unknown	None Reported	N/A	No	Unknown	Unknown	Unknown	Unknown	Unknown	Unknown	Unknown	Tatton-Brown 2017: 43-year-old from cohort of 710 individuals with overgrowth and intellectual disability (OGID); unspecified overgrowth, mild intellectual disability, no report of childhood cancer; inheritance unknown.
Cys136Tyr (407G>A)	C136Y-P10	115	-	-	-	PMID: 28677221 (Chen 2017); PMID: 29706350 (Mighell 2020)	Unknown	Affected	43	Unknown	Yes	Yes	Unknown	Yes	No	No	Thyroid lesions, hamartomatous intestinal polyps, fibrocystic disease of the breast, genitourinary tumors, papillomatous lesions, mucosal lesions	None Reported	N/A	No	Unknown	Unknown	Unknown	37	Unknown	Unknown	Unknown	Chen 2017 (Patient 115): 43-year-old from Cleveland Clinic cohort of over 6,000 CS and CS-like patients; macrocephaly, other thyroid lesions, hamartomatous intestinal polyps, fibrocystic disease of the breast, genitourinary tumors, papillomatous lesions, mucosal lesions.
Arg130Gln (389G>A)	R130Q-P8	111	-	-	-	PMID: 21194675 (Tan 2011), PMID: 21956414 (Ngeow 2011)	Unknown	Affected	48.5	Unknown	Yes	Yes	No	Unknown	Unknown	Unknown	Unknown	Unknown	Unknown	No	Unknown	No	Unknown	Unknown	Unknown	Unknown	Unknown	Tan 2011 (111): Age 48.5; seen in Cleveland Clinic cohort of individuals meeting relaxed International Cowden Consortium criteria; no additional clinical information given.
Ile135Lys (404T>A)	I135K-P2	255	-	-	-	PMID: 21194675 (Tan 2011)	Unknown	Affected	52.8	Unknown	Yes	Yes	Unknown	Unknown	Unknown	Unknown	Unknown	None Reported	N/A	No	Unknown	No	Unknown	Unknown	Unknown	Unknown	Unknown	Tan 2011 (255): Age 52.8; seen in Cleveland Clinic cohort of individuals meeting relaxed International Cowden Consortium criteria; no additional clinical information given.
Gly129Glu (386G>A)	G129E-P8	103	-	-	-	PMID: 28677221 (Chen 2017)	Unknown	Affected	62	Unknown	Yes	Yes	Unknown	Yes	Unknown	Unknown	Lipomatous growth, thyroid lesions, fibrocystic disease of breast	None Reported	N/A	No	Unknown	Unknown	Unknown	37	Unknown	Unknown	Unknown	Chen 2017 (Patient 103): 62-year-old from Cleveland Clinic cohort of over 6,000 CS and CS-like patients; macrocephaly, other thyroid lesions, fibrocystic disease of the breast, lipomas.
Arg130Gln (389G>A)	R130Q-P52	-	-	-	-	PMID: 33887726 (Baran 2020)	Unknown	Affected	<19	Unknown	Unknown	Yes	No	Yes	No	No	Mucocutaneous lesions, GI polyps	None Reported	N/A	No	Unknown	Unknown	Unknown	Unknown	Unknown	Unknown	Unknown	Baran 2020: Individual from cohort study of 81 individuals younger than 19 with PHTS diagnosis; features include macrocephaly, skin lesions, and GI polyps; negtive for DD/ID, thyroid nodules, thyroid cancer, and ASD.
Cys136Arg (406T>C)	C136R-P24	-	-	-	-	PMID: 33887726 (Baran 2020)	Unknown	Affected	<19	Unknown	Unknown	Yes	No	Yes	No	No	None reported	None Reported	N/A	No	Unknown	Unknown	Unknown	Unknown	Unknown	Unknown	Unknown	Baran 2020: Individual from cohort study of 81 individuals younger than 19 with PHTS diagnosis; features include macrocephaly, negative for thyroid nodules, thyroid cancer, DD/ID, ASD, skin lesions, and GI polyps.
Ala126Val (N/A)	A126V-P4	-	-	-	-	PMID: 33887726 (Baran 2020), PMID: 34141133 (Portelli 2021)	Unknown	Affected	<19	Unknown	Unknown	Yes	Unknown	Yes	No	No	None reported	None Reported	N/A	No	Unknown	Unknown	Unknown	Unknown	Unknown	Unknown	Unknown	Baran 2020: Individual from cohort study of 81 individuals younger than 19 with PHTS diagnosis; features include macrocephaly, negative for thyroid nodules, thyroid cancer, DD/ID, ASD, skin lesions, and GI polyps.
Gly127Glu (380G>A)	G127E-P2	-	-	-	-	PMID: 33887726 (Baran 2020)	Unknown	Affected	<19	Unknown	No	Yes	No	Yes	No	No	Mucocutaneous lesions	None Reported	N/A	No	Unknown	Unknown	Unknown	Unknown	Unknown	Unknown	Unknown	Baran 2020: Individual from cohort study of 81 individuals younger than 19 with PHTS diagnosis; features include macrocephaly and skin lesions, negative for DD/ID, thyroid nodules, thyroid cancer, ASD, and GI polyps.
Gly132Ser (394G>A)	G132S-P2	-	-	-	-	PMID: 33887726 (Baran 2020)	Unknown	Affected	<19	Unknown	Unknown	Yes	No	Yes	No	Yes	None reported	None Reported	N/A	No	Unknown	Unknown	Unknown	Unknown	Unknown	Unknown	Unknown	Baran 2020: Individual from cohort study of 81 individuals younger than 19 with PHTS diagnosis; features include macrocephaly and DD/ID; negative for thyroid cancer, thyroid nodules, skin lesions, and GI polyps.
Cys136Arg (406T>C)	C136R-P25	-	-	-	-	PMID: 33887726 (Baran 2020)	Unknown	Affected	<19	Unknown	Unknown	Yes	No	Yes	No	No	Mucocutaneous lesions	None Reported	N/A	No	Unknown	Unknown	Unknown	Unknown	Unknown	Unknown	Unknown	Baran 2020: Individual from cohort study of 81 individuals younger than 19 with PHTS diagnosis; features include macrocephaly amd skin lesions; negative for thyroid nodules, thyroid cancer, DD/ID, ASD, and GI polyps.
Ile168Thr (503T>C)	I168T-P1	-	-	-	-	PMID: 33887726 (Baran 2020)	Unknown	Affected	<19	Unknown	Unknown	Yes	Unknown	Yes	Yes	Yes	None reported	None Reported	N/A	No	Unknown	Unknown	Unknown	Unknown	Unknown	Unknown	Unknown	Baran 2020: Individual from cohort study of 81 individuals younger than 19 with PHTS diagnosis; features include DD/ID. ASD, and macrocephaly, negative for thyroid nodules, thyroid cancer, skin lesions, and GI polyps.
Cys136Tyr (407G>A)	C136Y-P14	-	-	-	-	PMID: 33887726 (Baran 2020)	Unknown	Affected	<19	Unknown	Unknown	Yes	No	Yes	No	Yes	Mucocutaneous lesions	None Reported	N/A	No	Unknown	Unknown	Unknown	Unknown	Unknown	Unknown	Unknown	Baran 2020: Individual from cohort study of 81 individuals younger than 19 with PHTS diagnosis; features include DD/ID, skin lesions, and macrocephaly; negative for thyroid nodules, thyroid cancer, and ASD.
Tyr155Cys (N/A)	Y155C-P16	-	-	-	-	PMID: 33887726 (Baran 2020)	Unknown	Affected	<19	Unknown	Yes	Yes	Unknown	Yes	No	Yes	Mucocutaneous lesions	None Reported	N/A	No	Unknown	Unknown	Unknown	Unknown	Unknown	Unknown	Unknown	Baran 2020: Individual from cohort study of 81 individuals younger than 19 with PHTS diagnosis; features include DD/ID, ASD, skin lesions and macrocephaly; negative for thyroid nodules, thyroid cancer, and GI polyps; reported as Tyr155Cys with no cDNA location given.
Met134Ile (402G>T)	M134I-P13	-	-	-	-	PMID: 33887726 (Baran 2020)	Unknown	Affected	<19	Unknown	Unknown	Yes	No	Yes	Yes	Yes	None reported	None Reported	N/A	No	Unknown	Unknown	Unknown	Unknown	Unknown	Unknown	Unknown	Baran 2020: Individual from cohort study of 81 individuals younger than 19 with PHTS diagnosis; features include DD/ID, ASD, and macrocephaly; negative for thyroid nodules, thyroid cancer, skin lesions, and GI polyps.
Gln171Glu (511C>G)	Q171E-P3	-	-	-	-	PMID: 33887726 (Baran 2020)	Unknown	Affected	<19	Unknown	Unknown	Yes	Unknown	Yes	Yes	Yes	None reported	None Reported	N/A	No	Unknown	Unknown	Unknown	Unknown	Unknown	Unknown	Unknown	Baran 2020: Individual from cohort study of 81 individuals younger than 19 with PHTS diagnosis; features include DD/ID, ASD, and macrocephaly; negative for thyroid nodules, thyroid cancer, skin lesions, and GI polyps.
Gln171Glu (511C>G)	Q171E-P4	-	-	-	-	PMID: 33887726 (Baran 2020)	Unknown	Affected	<19	Unknown	Unknown	Yes	Unknown	Yes	No	Yes	None reported	None Reported	N/A	No	Unknown	Unknown	Unknown	Unknown	Unknown	Unknown	Unknown	Baran 2020: Individual from cohort study of 81 individuals younger than 19 with PHTS diagnosis; features include DD/ID and macrocephaly, negative for skin lesions, thyroid nodules, thyroid cancer, ASD, and GI polyps.
Arg130Gln (389G>A)	R130Q-P70	-	-	-	-	PMID: 383741941 (Abolhassani 2024)	De novo	Affected	7.5 months	Unknown	Unknown	Unknown	Unknown	Yes	Unknown	Unknown	Unknown	None Reported	N/A	No	Unknown	Yes	dolichocephaly, bi-temporal atrophy, prominent forehead, large eye fissures, long philtrum, bulging cheeks, strabismus, proptosis, upward slanting palpebral fissures, hypotelorism, arched eyebrows, epicanthal fold, short and small None Reportedse, depressed nasal bridge, low set ears, open mouth, high arch palate, widely spaced nipples, small VSD,	Unknown	Unknown	Unknown	Unknown	Abolhassani 2024: Iranian patient from cohort of 436 index cases undergoing WES or panel testing; tested at 7.5 months with polyhydramnios in pregnancy, preterm birth, poor head control, hypotonia at birth, suspected seizures, dolichocephaly, FTT, bi-temporal atrophy, prominent forehead, large eye fissures, long philtrum, bulging cheeks, strabismus, proptosis, upward slanting palpebral fissures, …
Thr160Ile (479C>T)	T160I-P1	SP0101364	-	-	-	PMID: 35982160 (Fu 2022), PMID: 35982159 (Zhou 2022)	De novo	Affected	Unknown	Unknown	Unknown	Unknown	Unknown	Unknown	Yes	Unknown	Unknown	Unknown	Unknown	Unknown	Unknown	Unknown	Unknown	Unknown	Unknown	Unknown	Unknown	Zhou 2022 (SPARK SP0101364): De novo variant in female with autism from SPARK cohort; study of 42,607 autism cases with WES; affected status. Fu 2022 (SP0101364): De novo variant in proband with ASD; aggregated exome sequencing study of 33 ASD.
Ala151Asp (452C>A)	A151D-P1	143, 2004060-3	A151D-F1	2004060	A151D-P2, A151D-P3	PMID: 23335809 (Bubien 2013), PMID: 25527629 (Spinelli 2015), PMID: 34141133 (Portelli 2021), PMID: 39358013 (Margot 2024)	Inherited	Affected	Unknown	Unknown	Yes	Yes	No	Yes	No	No	Mucocutaneous lesions, Oral papillomatosis, GI polyps, Lipomas, Esophageal glycogenic acanthosis, Benign thyroid disease	None Reported	N/A	No	None reported	Unknown	Unknown	37	Unknown	3	++	Bubien 2013 (143): positive for Mucocutaneous lesions, Oral Mucosal Papilomatosis, Macrocephaly, GI polyps, Lipomas/Vascular Lesions, Benign Thyroid Disease; negative for Facial Papules, Actinic Keratoses, Speckled Penis, LDD, MR/ASD, GU lesions, Thyroid Cancer, Benign Breast Disease, Breast Cancer, Other Cancer; not assessed for none. Indication for testing: Cowden Syndrome. Margot 2024 (2004060…
Met134Thr (N/A)	M134T-P9	-	-	-	-	PMID: 29663862 (Smith 2019)	Unknown	Affected	Unknown	Unknown	No	Yes	No	Yes	Unknown	No	None reported	None Reported	N/A	No	Unknown	No	None Reported	Unknown	Unknown	Unknown	Unknown	Smith 2019: Seen in the Cleveland Clinic Cohort. Phenotype = PHTS, positive for macrocephaly; explicitly negative for developmental delay, leukodystrophy, Lhermitte-Duclos disease, epilepsy, dysmorphic features, breast fibrocystic disease, thyroid nodule, Hashimoto disease, benign thyroid growth, skin cancer, colon cancer, colon lipoma, colon polyps, kidney cancer, ovarian cancer, ovarian cyst, m…
Ile135Val (403A>G)	I135V-P1	-	I135V-F1	Ban7	-	PMID: 10400993 (Marsh 1999); PMID: 10923032 (Bonneau 2000); PMID: 12938083 (Eng 2003); PMID: 29706350 (Mighell 2020), PMID: 32350270 (Post 2020)	Unknown	Affected	Unknown	Unknown	No	No	Yes	Unknown	Unknown	Unknown	Lipomas, speckled penis or CAS, benign thyroid features	None Reported	N/A	No	None reported	Unknown	None Reported	Unknown	Unknown	1	Unknown	Marsh 1999 (Family ID Ban7): Phenotype=BRR, Family History=Familial, features: cancer: absent, intestinal polyps: absent, lipomas: present, speckled penis or CAS: present, hemangiomas: absent, thyroid involvement: present, with no cDNA location in Marsh 1999; Eng reports as c.403A>G
Ser170Arg (510T>A)	S170R-P10	M57	-	-	-	PMID: 23117110 (de Leon 2013), PMID: 25437057 (Crucianelli 2014)	Unknown	Affected	37	M	Unknown	Unknown	Unknown	Yes	Unknown	Unknown	Multiple lipomas, Small angiomas, Millimetric trichilemmomas, Penile melanotic spots, GI polyps	Duodenal adenocarcinoma	37	Unknown	Unknown	Unknown	Unknown	Unknown	Unknown	Unknown	Unknown	de Leon 2013: 37-year-old Italian male case report; infiltrating adenocarcinoma of duodenum with gastric, duodenal and colorectal polyps; ganglioneuromatosis of the large bowel; macrocephaly (63 cm), melanotic spots of the penis, small angiomas, millimetric trichilemmomas in the nose, multiple lipomas; Crucianelli 2014 (case M57): M, diagnosed with duodenal cancer at age 37, MSI high tumor, BRAF6…
Arg130Pro (389G>C)		P246				PMID: 36368352 (Zhang 2023)	De novo	Affected	3	F	Unknown	Unknown	Unknown	Unknown	Unknown	Yes	Unknown	Unknown	Unknown	Unknown	None reported	Unknown	Skeletal abNone Reportedrmalities	Unknown	Unknown	Unknown	Unknown	Zhang 2023 (P246): Age: 3Y1M; Sex: F; Phenotype: Motor developmental delay, failure to thrive, abnormality of the skeletal system; Brain B/CT/MRI: MRI: Normal; ID: Moderate; MAF: De novo.
Arg159Gly (N/A)	R159G-P3	-	-	-	-	PMID: 29663862 (Smith 2019)	Unknown	Affected	Unknown	Unknown	Yes	Yes	Unknown	Yes	Unknown	No	Mucocutaneous lesions	None Reported	N/A	No	Unknown	No	None Reported	Unknown	Unknown	Unknown	Unknown	Smith 2019: Seen in the Cleveland Clinic Cohort. Phenotype = PHTS, positive for macrocephaly, mucocutaneous lesions; explicitly negative for developmental delay, leukodystrophy, Lhermitte-Duclos disease, epilepsy, dysmorphic features, breast fibrocystic disease, thyroid nodule, Hashimoto disease, benign thyroid growth, skin cancer, colon cancer, colon lipoma, colon polyps, kidney cancer, ovarian …
His123Gln (369C>G)		Proband	-	4	-	PMID: 20533527 (McBride 2010), PMID: 25527629 (Spinelli 2015), PMID: 29706350 (Mighell 2020), PMID: 34141133 (Portelli 2021), PMID: 32350270 (Post 2020)	Unknown	Affected	2.5	M	Unknown	Unknown	Unknown	Yes	Yes	Yes	Unknown	Unknown	Unknown	Unknown	None reported	Unknown	Unknown	Unknown	Unknown	1	Unknown	McBride 2010 (Family 4): Proband, 2.5-year-old female with ASD (per DSM-IV), macrocephaly (Z-score: +3.63), and developmental delay (walked at 17 months, first words at 18 months); cranial MRI, chromosome analysis, fragile X testing, and array CGH testing all normal; severity index score of 1 according to Spinelli 2015;
Tyr155Asn (N/A)	Y155N-P6	-	-	-	-	PMID: 29663862 (Smith 2019)	Unknown	Affected	Unknown	Unknown	Yes	Yes	Unknown	Yes	Unknown	No	Mucocutaneous lesions	None Reported	N/A	No	Unknown	No	Unknown	Unknown	Unknown	Unknown	Unknown	Smith 2019: Seen in the Cleveland Clinic Cohort. Phenotype = PHTS, positive for macrocephaly, mucocutaneous lesions; explicitly negative for developmental delay, leukodystrophy, Lhermitte-Duclos disease, epilepsy, dysmorphic features, breast fibrocystic disease, thyroid nodule, Hashimoto disease, benign thyroid growth, skin cancer, colon cancer, colon lipoma, colon polyps, kidney cancer, ovarian …
Cys136Arg (406T>C)	C136R-P5	PHTS1, Proband (II3)	C136R-F1	Family 1		PMID: 22520842 (Galatola 2012); PMID: 23886400 (Paparo 2013); PMID: 29706350 (Mighell 2020)	Unknown	Affected	53	M	No	Yes	Yes	Yes	Unknown	Unknown	Arteriovenous malformations, glycogenic acanthosis, hamartomatous gastric polyps, penis macules, keratosis of the hands and feet	Colon cancer	38	No	Brain asymmetry	No	Square cranium	Unknown	Unknown	Unknown	Unknown	Galatola 2012 (PHTS1): 53 y M with BRRS; macrocephaly, brain asymmetry, arteriovenous malformations, glycogenic acanthosis, hamartomatous gastric polyps, colon cancer, penis macules, keratosis of the hands and feet. Paparo 2013 (Case 1, Proband/II3): man with BRRS diagnosed at age 20; multiple intestinal hamartomatous gastric polyps and duodenal ulcers; developed colon carcinoma at age 38; macroc…
Tyr155His (N/A)	Y155H-P3	-	-	-	-	PMID: 29663862 (Smith 2019)	Unknown	Affected	Unknown	Unknown	Yes	Yes	Unknown	Yes	Unknown	No	Mucocutaneous lesions	None Reported	N/A	No	Unknown	No	None Reported	Unknown	Unknown	Unknown	Unknown	Smith 2019: Seen in the Cleveland Clinic Cohort. Phenotype = PHTS, positive for macrocephaly, mucocutaneous lesions; explicitly negative for developmental delay, leukodystrophy, Lhermitte-Duclos disease, epilepsy, dysmorphic features, breast fibrocystic disease, thyroid nodule, Hashimoto disease, benign thyroid growth, skin cancer, colon cancer, colon lipoma, colon polyps, kidney cancer, ovarian …
Arg130Gln (389G>A)	R130Q-P1	81	-	-	-	PMID: 9915974 (Kurose 1999), PMID: 10923032 (Bonneau 2000), PMID: 12938083 (Eng 2003), PMID: 15211648 (Sawada 2004), PMID: 25527629 (Spinelli 2015), PMID: 27489861 (Yakubov 2016)	Unknown	Affected	35	M	Yes	Yes	No	No	No	No	Papillomatous papules, gastrointestinal hamartomatous polyps, follicular adenoma (thyroid), multiple GI polyps	Lung tumor	Unknown	No	None reported	No	None Reported	Unknown	Unknown	Unknown	Unknown	Kurose 1999: 35-year-old Japanese clinically for JPS because of numerous hamartomatous polypoid lesions throughout the entire digestive tract, from esophagus to rectum; had none of the pathognomonic skin lesions of CD; small thyroid adenoma; few papillomatous papules in his right hand; lung tumor (unknown histology); no family history of CS features. Yakubov 2016 (81).
Cys136Tyr (N/A)	C136Y-P13	-	-	-	-	PMID: 29663862 (Smith 2019)	Unknown	Affected	Unknown	Unknown	Yes	Yes	No	Yes	Unknown	No	None reported	None Reported	N/A	No	Lhermitte-Duclos disease	No	None Reported	Unknown	Unknown	Unknown	Unknown	Smith 2019: Seen in the Cleveland Clinic Cohort. Phenotype = PHTS, positive for macrocephaly, Lhermitte-Duclos disease; explicitly negative for developmental delay, leukodystrophy, epilepsy, dysmorphic features, breast fibrocystic disease, thyroid nodule, Hashimoto disease, benign thyroid growth, skin cancer, colon cancer, colon lipoma, colon polyps, kidney cancer, ovarian cancer, ovarian cyst, m…
Gly165Arg (N/A)	G165R-P4	-	-	-	-	PMID: 29663862 (Smith 2019), PMID: 31006514 (Smith 2019)	Unknown	Affected	Unknown	Unknown	Unknown	Yes	Unknown	Yes	Unknown	No	None reported	None Reported	N/A	No	Lhermitte-Duclos Disease	No	None Reported	Unknown	Unknown	Unknown	Unknown	Smith 2019: Seen in the Cleveland Clinic Cohort. Phenotype = PHTS, positive for macrocephaly, Lhermitte-Duclos disease; explicitly negative for developmental delay, leukodystrophy, epilepsy, dysmorphic features, breast fibrocystic disease, thyroid nodule, Hashimoto disease, benign thyroid growth, skin cancer, colon cancer, colon lipoma, colon polyps, kidney cancer, ovarian cancer, ovarian cyst, m…
Arg130Gln (389G>A)	R130Q-P36	Case 2	-	-	-	PMID: 26798346 (Langer 2015)	Unknown	Affected	60	M	Yes	Yes	No	No	Unknown	Unknown	Esophageal polyps, hamartomas, mucocutaneous lesions	Malignant melanoma, follicular thyroid cancer, atypical lung carcinoid	47	Yes	Lhermitte-Duclos disease	Unknown	None Reported	Unknown	Unknown	Unknown	Unknown	Langer 2015 (Case 2): 60 y caucasian M; no family history; history of Lhermitte-Duclos disease, esophageal polyps, hamartomas, mucocutaneous manifestations, melanoma at age 48 (2001), follicular thyroid carcinoma at age 47 (2000); diagnosed at age 60 (2013) with left lung atypical carcinoid, PTEN deletion by FISH; liver and bone metastases.
Gly132Asp (395G>A)	G132D-P8	1	-	-	-	PMID: 23470840 (Busch 2013)	Unknown	Affected	60	M	Yes	Yes	No	Yes	Unknown	No	Trichilemmoma, acral keratoses, oral papillomatosis, lipomas, glycogenic acanthosis, GI hamartomas, GI polyps	Breast cancer	63	No	Meningioma	Unknown	Unknown	50	Unknown	Unknown	Unknown	Busch 2013 (Patient 1) CC score: 50; 60-year-old male; FSIQ not explicitly stated, processing speed 111, semantic fluency 110; positive for macrocephaly, meningioma, malignant breast cancer (age 63), trichilemmoma, acral keratoses, oral papillomatosis, lipomas, glycogenic acanthosis, GI hamartomas, GI polyps; negative for prior brain surgery, Lhermitte-Duclos disease, breast-benign, thyroid lesio…
Arg159Thr (N/A)	R159T-P4	-	-	-	-	PMID: 29663862 (Smith 2019)	Unknown	Affected	Unknown	Unknown	Yes	Yes	Unknown	Yes	Unknown	No	Dysmorphic features, Breast fibrocystic disease, Hashimoto disease, Colon polyps, Ovarian cyst, Mucocutaneous lesions	None Reported	N/A	No	Unknown	No	Yes	Unknown	Unknown	Unknown	Unknown	Smith 2019: Seen in the Cleveland Clinic Cohort. Phenotype = PHTS, positive for macrocephaly, dysmorphic features, breast fibrocystic disease, Hashimoto disease, colon polyps, ovarian cyst, mucocutaneous lesions; explicitly negative for developmental delay, leukodystrophy, Lhermitte-Duclos disease, epilepsy, thyroid nodule, benign thyroid growth, skin cancer, colon cancer, colon lipoma, kidney ca…
Arg142Trp (424C>T)	R142W-P6	16	-	-	-	PMID: 38335860 (Mastrangelo 2024)	De novo	Affected	92.1 months	M	Unknown	Unknown	Unknown	Unknown	Yes	Unknown	Unknown	Unknown	Unknown	Unknown	None reported	Yes	Unknown	Unknown	Unknown	Unknown	Unknown	Mastrangelo 2024 (patient ID 16); Age at ASD diagnosis 66 months; de novo mutation; age at last exam 92.1 months; age at onset of epilepsy 36 months (focal motor seizures).
Gly129Glu (386G>A)	G129E-P1		G129E-F1	2053, CD2053		PMID: 9140396 (Liaw 1997), PMID: 9467011 (Marsh 1998), PMID: 10923032 (Bonneau 2000), PMID: 12938083 (Eng 2003), PMID: 25527629 (Spinelli 2015), PMID: 34141133 (Portelli 2021), PMID: 29706350 (Mighell 2020)	Unknown	Affected	Unknown	M	Yes	Yes	Unknown	No	Unknown	Unknown	Trichilemmoma	Melanoma, Glioblastoma, Breast adenocarcinoma	Unknown	Yes	None reported	Unknown	Unknown	Unknown	Unknown	7	Unknown	Marsh 1998 (CD2053): CS family, features: head circumference not known, LDD not known, benign GI features, benign thyroid feautres, male breast cancer. Liaw 1997 (Family 2053): 2 male affected individuals (melanoma, trichilemmoma, breast adenocarcinoma, no thyroid abnornalities, glioblastoma, macrocephaly and LDD absent); reported as G130E with no cDNA location given. Eng 2003 reports as
Arg130Gln (N/A)	R130Q-P16	-	-	-	-	PMID: 29663862 (Smith 2019), PMID: 31006514 (Smith 2019), PMID: 34141133 (Portelli 2021), PMID: 32350270	Unknown	Affected	Unknown	Unknown	Yes	Yes	No	Yes	Unknown	No	Breast fibrocystic disease, Benign thyroid growth, Colon polyps, Ovarian cyst, Mucocutaneous lesions	Ovarian cancer	Unknown	No	None reported	No	Yes	Unknown	Unknown	Unknown	Unknown	Smith 2019: Seen in the Cleveland Clinic Cohort. Phenotype = PHTS, positive for macrocephaly, dysmorphic features, breast fibrocystic disease, benign thyroid growth, colon polyps, ovarian cancer, ovarian cyst, mucocutaneous lesions; explicitly negative for developmental delay, leukodystrophy, Lhermitte-Duclos disease, epilepsy, thyroid nodule, Hashimoto disease, skin cancer, colon cancer, colon l…
Lys128Asn (N/A)	K128N-P5	-	-	-	-	PMID: 29663862 (Smith 2019), PMID: 31006514 (Smith 2019)	Unknown	Affected	Unknown	Unknown	Unknown	Yes	Unknown	Yes	Unknown	No	Mucocutaneous lesions, colon polyps	Colon cancer	Unknown	No	None reported	No	None Reported	Unknown	Unknown	Unknown	Unknown	Smith 2019: Seen in the Cleveland Clinic Cohort. Phenotype = PHTS, positive for developmental delay, macrocephaly, colon polyps, mucocutaneous lesions, lipoma; explicitly negative for leukodystrophy, Lhermitte-Duclos disease, epilepsy, dysmorphic features, breast fibrocystic disease, thyroid nodule, Hashimoto disease, benign thyroid growth, skin cancer, colon cancer, colon lipoma, kidney cancer, …
Tyr155Cys (N/A)	Y155C-P13	-	-	-	-	PMID: 29663862 (Smith 2019)	Unknown	Affected	Unknown	Unknown	Yes	Yes	Unknown	Yes	Unknown	No	Breast fibrocystic disease, Hashimoto disease, Colon polyps, Mucocutaneous lesions	None Reported	N/A	Unknown	Unknown	No	None Reported	Unknown	Unknown	Unknown	Unknown	Smith 2019: Seen in the Cleveland Clinic Cohort. Phenotype = PHTS, positive for macrocephaly, breast fibrocystic disease, Hashimoto disease, colon polyps, mucocutaneous lesions; explicitly negative for developmental delay, leukodystrophy, Lhermitte-Duclos disease, epilepsy, dysmorphic features, thyroid nodule, benign thyroid growth, skin cancer, colon cancer, colon lipoma, kidney cancer, ovarian …
Arg130Leu (389G>T)	R130L-P1			CDuy	-	PMID: 9467011 (Marsh 1998), PMID: 10923032 (Bonneau 2000), PMID: 12938083 (Eng 2003), PMID: 25527629 (Spinelli 2015), PMID: 27489861(Yakubov 2016), PMID: 29706350 (Mighell 2020),	Unknown	Affected	Unknown	Unknown	Yes	Yes	No	Yes	Unknown	Unknown	Hamartomatous gastric polyps, benign skin, breast, and thyroid features	Thyroid cancer, Breast cancer, Colon cancer	Unknown	Yes	None reported	No	None Reported	Unknown	Unknown	10	Unknown	Marsh 1998 (CDuy): CS family, features: macrocephaly, no LDD, benign GI findings, GI cancer, benign skin findings, benign thyroid findings, thyroid cancer, benign breat findings, breast cancer; reported as R13L with no cDNA location. Eng 2003 reports c.389G>T. Yakubov 2016 (64).
Cys136Arg (406T>C)	C136R-P8	26, 2005174-3	-	2005174	-	PMID: 23335809 (Bubien 2013); PMID: 25527629 (Spinelli 2015); PMID: 39358013 (Margot 2024); PMID: 29706350 (Mighell 2020)	De novo	Affected	Unknown	Unknown	Yes	Yes	No	Yes	Unknown	Unknown	Mucocutaneous lesions, facial papules, oral papillomas, GI polyps, gastric hamartomas, benign breast disease	Thyroid cancer, breast cancer	<20	Yes	None reported	Unknown	Unknown	45	Unknown	7	++	Bubien 2013 (26): positive for Mucocutaneous lesions, Facial Papules, GI polyps, Thyroid Cancer, Benign Breast Disease, Breast Cancer; negative for Speckled Penis, LDD, MR/ASD, Lipomas/Vascular Lesions, GU lesions, Other Cancer; not assessed for Oral Mucosal Papilomatosis, Actinic Keratoses, Macrocephaly, Benign Thyroid Disease. Indication for testing: Cowden Syndrome and personal history of canc…
Ser170Arg (510T>G)	S170R-P14	13, 2004003-3		2004003	S170R-P13	PMID: 23335809 (Bubien 2013), PMID: 25527629 (Spinelli 2015), PMID: 32442409 (Mighell 2020), PMID: 39358013 (Margot 2024)	Inherited	Affected	Unknown	Unknown	Yes	Yes	No	Yes	No	No	mucocutaneous lesions, facial papules, trichilemmoma, Oral papillomatosis, multiple dermatologic lesions, lipomas, vascular lesions, benign thyroid disease	Thyroid cancer	20-29	Unknown	None reported	Unknown	Unknown	35	Unknown	4	++	Bubien 2013 (13): positive for Mucocutaneous lesions, Facial Papules, Oral Mucosal Papilomatosis, Macrocephaly, Lipomas/Vascular Lesions, Benign Thyroid Disease, Thyroid Cancer; negative for Actinic Keratoses, LDD, MR/ASD, GU lesions, Benign Breast Disease, Breast Cancer, Other Cancer; not assessed for Speckled Penis, GI polyps. Indication for testing: known familial variant. Margot 2024 (2004003…
Met134Arg (N/A)	M134R-P4	-	-	-	-	PMID: 31006514 (Smith 2019); PMID: 29663862 (Smith 2019)	Unknown	Affected	Unknown	Unknown	No	Yes	No	Yes	Unknown	No	Breast fibrocystic disease, colon polyps, mucocutaneous lesions	None Reported	N/A	No	Unknown	No	None Reported	Unknown	Unknown	Unknown	Unknown	Smith 2019: Seen in the Cleveland Clinic Cohort. Phenotype = PHTS, positive for macrocephaly, breast fibrocystic disease, colon polyps, mucocutaneous lesions; explicitly negative for developmental delay, leukodystrophy, Lhermitte-Duclos disease, epilepsy, dysmorphic features, thyroid nodule, Hashimoto disease, benign thyroid growth, skin cancer, colon cancer, colon lipoma, kidney cancer, ovarian …
Ser170Arg (510T>G)	S170R-P13	12, 2004003-2		2004003	S170R-P14	PMID: 23335809 (Bubien 2013), PMID: 25527629 (Spinelli 2015), PMID: 32442409 (Mighell 2020), PMID: 39358013 (Margot 2024)	Unknown	Affected	Unknown	Unknown	Yes	Yes	No	Yes	No	No	GI polyps, lipomas, vascular anomalies, trichilemmoma, oral papillomatosis, multiple dermatologic lesions, benign thyroid disease, benign breast disease	Thyroid cancer, Breast cancer	30-39	Yes	None reported	Unknown	Unknown	44	Unknown	7	++	Bubien 2013 (12): positive for Macrocephaly, GI polyps, Lipomas/Vascular Lesions, Thyroid Cancer, Benign Breast Disease, Breast Cancer; negative for Speckled Penis, LDD, MR/ASD, GU lesions, Benign Thyroid Disease, Other Cancer; not assessed for Mucocutaneous lesions, Facial Papules, Oral Mucosal Papilomatosis, Actinic Keratoses. Indication for testing: Cowden Syndrome and personal history of canc…
Tyr155Cys (N/A)	Y155C-P12	-	-	-	-	PMID: 31006514 (Smith 2019), PMID: 29663862 (Smith 2019)	Unknown	Affected	Unknown	Unknown	Yes	Yes	Unknown	Yes	Unknown	No	Breast fibrocystic disease, Colon lipoma, Mucocutaneous lesions, Lipoma	None Reported	N/A	Unknown	Unknown	No	None Reported	Unknown	Unknown	Unknown	Unknown	Smith 2019: Seen in the Cleveland Clinic Cohort. Phenotype = PHTS, positive for macrocephaly, breast fibrocystic disease, colon lipoma, mucocutaneous lesions, lipoma; explicitly negative for developmental delay, leukodystrophy, Lhermitte-Duclos disease, epilepsy, dysmorphic features, thyroid nodule, Hashimoto disease, benign thyroid growth, skin cancer, colon cancer, colon polyps, kidney cancer, …
Tyr155Asn (463T>A)	Y155N-P1	60, 2001072-3	Y155N-F2	2001072	-	PMID: 23335809 (Bubien 2013), PMID: 25527629 (Spinelli 2015), PMID: 29706350 (Mighell 2020), PMID: 34141133 (Portelli 2021), PMID: 39358013 (Margot 2024)	Unknown	Affected	Unknown	Unknown	Yes	Yes	No	Unknown	No	No	Mucocutaneous lesions, facial papules, trichilemmoma, oral papillomatosis, acral keratoses, Benign thyroid disease	Melanoma	Unknown	No	None reported	Unknown	Unknown	21	Unknown	4	++	Bubien 2013 (60): positive for Mucocutaneous lesions, Facial Papules, Oral Mucosal Papilomatosis, Actinic Keratoses, Benign Thyroid Disease, Other Cancer: Melanoma; negative for Speckled Penis, LDD, MR/ASD, Thyroid Cancer, Benign Breast Disease, Breast Cancer; not assessed for Macrocephaly, GI polyps, Lipomas/Vascular Lesions, GU lesions. Indication for testing: Cowden Syndrome and personal histo…
Leu139Phe (N/A)	L139F-P2	-	-	-	-	PMID: 29663862 (Smith 2019); PMID: 32003824 (Yehia 2020)	Unknown	Affected	Unknown	Male	No	Yes	No	Yes	Yes	Yes	Mucocutaneous lesions (caf-au-lait spots)	None Reported	N/A	No	None reported	No	Yes	Unknown	Unknown	Unknown	Unknown	Smith 2019: Seen in the Cleveland Clinic Cohort. Phenotype = ASD, positive for developmental delay, macrocephaly, dysmorphic features, mucocutaneous lesions; explicitly negative for leukodystrophy, Lhermitte-Duclos disease, epilepsy, breast fibrocystic disease, thyroid nodule, Hashimoto disease, benign thyroid growth, skin cancer, colon cancer, colon lipoma, colon polyps, kidney cancer, ovarian c…
Cys136Arg (N/A)	C136R-P21	-	-	-	-	PMID: 29663862 (Smith 2019)	Unknown	Affected	Unknown	Unknown	Yes	Yes	No	Yes	Unknown	No	None reported	None Reported	N/A	No	None reported	No	None Reported	Unknown	Unknown	Unknown	Unknown	Smith 2019: Seen in the Cleveland Clinic Cohort. Phenotype = PHTS, positive for macrocephaly; explicitly negative for developmental delay, leukodystrophy, Lhermitte-Duclos disease, epilepsy, dysmorphic features, breast fibrocystic disease, thyroid nodule, Hashimoto disease, benign thyroid growth, skin cancer, colon cancer, colon lipoma, colon polyps, kidney cancer, ovarian cancer, ovarian cyst, m…
Cys136Tyr (N/A)	C136Y-P11	-	-	-	-	PMID: 29663862 (Smith 2019)	Unknown	Affected	Unknown	Unknown	Yes	Yes	No	Yes	Unknown	No	Thyroid nodule, Hashimoto disease, benign thyroid growth	None Reported	N/A	No	None reported	No	None Reported	Unknown	Unknown	Unknown	Unknown	Smith 2019: Seen in the Cleveland Clinic Cohort. Phenotype = PHTS, positive for macrocephaly, thyroid nodule, Hashimoto disease, benign thyroid growth; explicitly negative for developmental delay, leukodystrophy, Lhermitte-Duclos disease, epilepsy, dysmorphic features, breast fibrocystic disease, skin cancer, colon cancer, colon lipoma, colon polyps, kidney cancer, ovarian cancer, ovarian cyst, m…
Arg142Trp (N/A)	R142W-P4	-	-	-	-	PMID: 29663862 (Smith 2019)	Unknown	Affected	Unknown	Unknown	Yes	Yes	Unknown	No	Unknown	No	None reported	None Reported	N/A	Unknown	Unknown	No	None Reported	Unknown	Unknown	Unknown	Unknown	Smith 2019: Seen in the Cleveland Clinic Cohort. Phenotype = PHTS, no positive features reported; explicitly negative for developmental delay, leukodystrophy, macrocephaly, Lhermitte-Duclos disease, epilepsy, dysmorphic features, breast fibrocystic disease, thyroid nodule, Hashimoto disease, benign thyroid growth, skin cancer, colon cancer, colon lipoma, colon polyps, kidney cancer, ovarian cance…
Arg142Trp (N/A)	R142W-P3	-	-	-	-	PMID: 29663862 (Smith 2019)	Unknown	Affected	Unknown	Unknown	Unknown	Unknown	Unknown	Yes	Yes	No	Mucocutaneous lesions	None Reported	N/A	Unknown	Unknown	Yes	Unknown	Unknown	Unknown	Unknown	Unknown	Smith 2019: Seen in the Cleveland Clinic Cohort. Phenotype = ASD, positive for macrocephaly, epilepsy, mucocutaneous lesions; explicitly negative for developmental delay, leukodystrophy, Lhermitte-Duclos disease, dysmorphic features, breast fibrocystic disease, thyroid nodule, Hashimoto disease, benign thyroid growth, skin cancer, colon cancer, colon lipoma, colon polyps, kidney cancer, ovarian c…
Cys136Arg (N/A)	C136R-P19	-	-	-	-	PMID: 29663862 (Smith 2019)	Unknown	Affected	Unknown	Unknown	No	No	No	Yes	Yes	No	Thyroid nodule, lipoma	None Reported	N/A	No	Leukodystrophy	No	None Reported	Unknown	Unknown	Unknown	Unknown	Smith 2019: Seen in the Cleveland Clinic Cohort. Phenotype = ASD, positive for leukodystrophy, macrocephaly, thyroid nodule, lipoma; explicitly negative for developmental delay, Lhermitte-Duclos disease, epilepsy, dysmorphic features, breast fibrocystic disease, Hashimoto disease, benign thyroid growth, skin cancer, colon cancer, colon lipoma, colon polyps, kidney cancer, ovarian cancer, ovarian …
Cys124Arg (N/A)	C124R-P7	-	-	-	-	PMID: 29663862 (Smith 2019), PMID: 31006514 (Smith 2019), PMID: 32350270 (Post 2020)	Unknown	Affected	Unknown	Unknown	Unknown	Unknown	Unknown	Yes	Yes	No	Lipoma	None Reported	N/A	No	Leukodystrophy	No	None Reported	Unknown	Unknown	Unknown	Unknown	Smith 2019: Seen in the Cleveland Clinic Cohort. Phenotype = ASD, positive for leukodystrophy, macrocephaly, lipoma; explicitly negative for developmental delay, Lhermitte-Duclos disease, epilepsy, dysmorphic features, breast fibrocystic disease, thyroid nodule, Hashimoto disease, benign thyroid growth, skin cancer, colon cancer, colon lipoma, colon polyps, kidney cancer, ovarian cancer, ovarian …
Gly165Val (N/A)	G165V-P5	-	-	-	-	PMID: 29663862 (Smith 2019), PMID: 31006514 (Smith 2019)	Unknown	Affected	Unknown	Unknown	Unknown	Yes	Unknown	Yes	Yes	Yes	None reported	None Reported	N/A	No	Unknown	No	Yes	Unknown	Unknown	Unknown	Unknown	Smith 2019: Seen in the Cleveland Clinic Cohort. Phenotype = ASD, positive for developmental delay, macrocephaly; explicitly negative for leukodystrophy, Lhermitte-Duclos disease, epilepsy, dysmorphic features, breast fibrocystic disease, thyroid nodule, Hashimoto disease, benign thyroid growth, skin cancer, colon cancer, colon lipoma, colon polyps, kidney cancer, ovarian cancer, ovarian cyst, mu…
Gly165Val (N/A)	G165V-P6	-	-	-	-	PMID: 29663862 (Smith 2019), PMID: 31006514 (Smith 2019)	Unknown	Affected	Unknown	Unknown	Unknown	No	Unknown	Yes	Yes	Yes	None reported	None Reported	N/A	No	Unknown	No	Yes	Unknown	Unknown	Unknown	Unknown	Smith 2019: Seen in the Cleveland Clinic Cohort. Phenotype = ASD, positive for developmental delay, macrocephaly; explicitly negative for leukodystrophy, Lhermitte-Duclos disease, epilepsy, dysmorphic features, breast fibrocystic disease, thyroid nodule, Hashimoto disease, benign thyroid growth, skin cancer, colon cancer, colon lipoma, colon polyps, kidney cancer, ovarian cancer, ovarian cyst, mu…
His118Pro (353A>C)	H118P-P3	Father	H118P-F1	-	H118P-P2	PMID: 33532886 (Emerson 2021)	Unknown	Affected	Unknown	M	No	Unknown	No	No	No	No	Unknown	Renal cell carcinoma, parathyroid tumor, cutaneous BCC	60-69	Yes	Unknown	No	None Reported	Unknown	Unknown	Unknown	Unknown	Emerson 2021 (Father): M, renal cell carcinoma (resected in 60’s, local recurrence 16 years later, parathyroid tumors (70’s) and cutaneous basal cell carcinomas in the context of significant sun exposure, neumonia (50's), occasional sinus infections; normal lymphocyte count with low B cells, mildly reduced CD8+ T cells, normal proportion of memory B cells and CD4+ T cells, serum IgM was mildly re…
Tyr155Cys (N/A)	Y155C-P14	-	-	-	-	PMID: 29663862 (Smith 2019)	Unknown	Affected	Unknown	Unknown	Unknown	Unknown	Unknown	Yes	Yes	Yes	None reported	None Reported	N/A	Unknown	Unknown	No	Yes	Unknown	Unknown	Unknown	Unknown	Smith 2019: Seen in the Cleveland Clinic Cohort. Phenotype = ASD, positive for developmental delay, macrocephaly, dysmorphic features; explicitly negative for leukodystrophy, Lhermitte-Duclos disease, epilepsy, breast fibrocystic disease, thyroid nodule, Hashimoto disease, benign thyroid growth, skin cancer, colon cancer, colon lipoma, colon polyps, kidney cancer, ovarian cancer, ovarian cyst, mu…
Asp162Glu (N/A)	D162E-P5	-	-	-	-	PMID: 29663862 (Smith 2019)	Unknown	Affected	Unknown	Unknown	Unknown	No	Unknown	Yes	Yes	Yes	Mucocutaneous Lesions	None Reported	N/A	No	Unknown	No	Yes	Unknown	Unknown	Unknown	Unknown	Smith 2019: Seen in the Cleveland Clinic Cohort. Phenotype = ASD, positive for developmental delay, macrocephaly, dysmorphic features, mucocutaneous lesions; explicitly negative for leukodystrophy, Lhermitte-Duclos disease, epilepsy, breast fibrocystic disease, thyroid nodule, Hashimoto disease, benign thyroid growth, skin cancer, colon cancer, colon lipoma, colon polyps, kidney cancer, ovarian c…
His141Arg (N/A)	H141R-P5	-	-	-	-	PMID: 29663862 (Smith 2019)	Unknown	Affected	Unknown	Unknown	Yes	Yes	No	Yes	Unknown	No	Mucocutaneous lesions	None Reported	N/A	No	None reported	No	None Reported	Unknown	Unknown	Unknown	Unknown	Smith 2019: Seen in the Cleveland Clinic Cohort. Phenotype = PHTS, positive for macrocephaly, mucocutaneous lesions; explicitly negative for developmental delay, leukodystrophy, Lhermitte-Duclos disease, epilepsy, dysmorphic features, breast fibrocystic disease, thyroid nodule, Hashimoto disease, benign thyroid growth, skin cancer, colon cancer, colon lipoma, colon polyps, kidney cancer, ovarian …
Ile122Ser (N/A)	I122S-P2	-	-	-	-	PMID: 31006514 (Smith 2019), PMID: 29663862 (Smith 2019)	Unknown	Affected	Unknown	Unknown	Unknown	Unknown	Unknown	Yes	Yes	Yes	None reported	None Reported	N/A	No	Leukodystrophy	No	None Reported	Unknown	Unknown	Unknown	Unknown	Smith 2019: Seen in the Cleveland Clinic Cohort. Phenotype = ASD, positive for developmental delay, leukodystrophy, macrocephaly; explicitly negative for Lhermitte-Duclos disease, epilepsy, dysmorphic features, breast fibrocystic disease, thyroid nodule, Hashimoto disease, benign thyroid growth, skin cancer, colon cancer, colon lipoma, colon polyps, kidney cancer, ovarian cancer, ovarian cyst, mu…
Gly132Asp (N/A)	G132D-P15	-	-	-	-	PMID: 29663862 (Smith 2019), PMID: 32350270 (Post 2020)	Unknown	Affected	Unknown	Unknown	No	No	No	Yes	Yes	Yes	Mucocutaneous lesions, lipoma	None Reported	N/A	No	Leukodystrophy	No	None Reported	Unknown	Unknown	Unknown	Unknown	Smith 2019: Seen in the Cleveland Clinic Cohort. Phenotype = ASD, positive for developmental delay, leukodystrophy, macrocephaly, mucocutaneous lesions, lipoma; explicitly negative for Lhermitte-Duclos disease, epilepsy, dysmorphic features, breast fibrocystic disease, thyroid nodule, Hashimoto disease, benign thyroid growth, skin cancer, colon cancer, colon lipoma, colon polyps, kidney cancer, o…
Gly129Arg (N/A)	G129R-P3	-	-	-	-	PMID: 29663862 (Smith 2019), PMID: 31006514 (Smith 2019), PMID: 32350270 (Post 2020)	Unknown	Affected	Unknown	Unknown	Unknown	Unknown	Unknown	Yes	Yes	Yes	None reported	None Reported	N/A	No	Leukodystrophy	Yes	None Reported	Unknown	Unknown	Unknown	Unknown	Smith 2019: Seen in the Cleveland Clinic Cohort. Phenotype = ASD, positive for developmental delay, leukodystrophy, macrocephaly, epilepsy; explicitly negative for Lhermitte-Duclos disease, dysmorphic features, breast fibrocystic disease, thyroid nodule, Hashimoto disease, benign thyroid growth, skin cancer, colon cancer, colon lipoma, colon polyps, kidney cancer, ovarian cancer, ovarian cyst, mu…
Cys136Arg (N/A)	C136R-P20	-	-	-	-	PMID: 29663862 (Smith 2019)	Unknown	Affected	Unknown	Unknown	Yes	Yes	No	Yes	Unknown	No	Colon polyps, mucocutaneous lesions	None Reported	N/A	No	None reported	No	None Reported	Unknown	Unknown	Unknown	Unknown	Smith 2019: Seen in the Cleveland Clinic Cohort. Phenotype = PHTS, positive for macrocephaly, colon polyps, mucocutaneous lesions; explicitly negative for developmental delay, leukodystrophy, Lhermitte-Duclos disease, epilepsy, dysmorphic features, breast fibrocystic disease, thyroid nodule, Hashimoto disease, benign thyroid growth, skin cancer, colon cancer, colon lipoma, kidney cancer, ovarian …
His141Arg (N/A)	H141R-P4	-	-	-	-	PMID: 29663862 (Smith 2019); PMID: 34141133 (Portelli 2021)	Unknown	Affected	Unknown	Unknown	No	No	No	Yes	Yes	Yes	None reported	None Reported	N/A	No	Leukodystrophy	Yes	None Reported	Unknown	Unknown	Unknown	Unknown	Smith 2019: Seen in the Cleveland Clinic Cohort. Phenotype = ASD, positive for developmental delay, leukodystrophy, macrocephaly, epilepsy; explicitly negative for Lhermitte-Duclos disease, dysmorphic features, breast fibrocystic disease, thyroid nodule, Hashimoto disease, benign thyroid growth, skin cancer, colon cancer, colon lipoma, colon polyps, kidney cancer, ovarian cancer, ovarian cyst, mu…
Cys136Trp (408T>G)						PMID: 26845104 (Shirts 2016), PMID: 34141133 (Portelli 2021)	Unknown	Affected	Unknown	Unknown	Yes	Yes	No	Unknown	Unknown	Unknown	Colon polyposis	None Reported	N/A	No	Unknown	Unknown	Unknown	Unknown	Unknown	Unknown	Unknown	Shirts 2016: Seen in individual reffered for BROCA or ColoSeq multigene panels at UW; personal history of polyposis; suspected Cowden Syndrome.
Gly132Asp (N/A)	G132D-P16	HSC_013	-	-	-	PMID: 32037394 (Reuter 2020)	De novo	Affected	Unknown	Unknown	Unknown	Unknown	Unknown	Yes	Unknown	Yes	Unknown	None Reported	N/A	No	Unknown	Unknown	Macrosomia	Unknown	Unknown	Unknown	Unknown	Reuter 2020 (HSC_013): De novo variant in proband from genome sequencing study of 111 families with cardiac lesions from Toronto, Canada; small muscular VSD, axial hypotonia, hypoventilation, infantile spasms, macrosomia, macrocephaly, global developmental delay; also had de novo PURA p.(Phe271del) which likely contributed to phenotype.
Ser170Ile (N/A)	S170I-P1	-	-	-	-	PMID: 21659347 (Pilarski 2011)	Unknown	Affected	Unknown	Unknown	Unknown	Unknown	Unknown	Unknown	Unknown	Unknown	Unknown	Unknown	N/A	Unknown	Unknown	Unknown	Unknown	Unknown	Unknown	Unknown	Unknown	Pilarski 2011: 2 of 2 patients in this variant from a group of individuals referred for PTEN genetic testing; Ohio State; reported as S170R with no cDNA location given.
Ser170Arg (N/A)	S170R-P7	-	-	-	-	PMID: 21659347 (Pilarski 2011)	Unknown	Affected	Unknown	Unknown	Unknown	Unknown	Unknown	Unknown	Unknown	Unknown	Unknown	Unknown	Unknown	Unknown	Unknown	Unknown	Unknown	Unknown	Unknown	Unknown	Unknown	Pilarski 2011: 1 of 2 patients in this variant from a group of individuals referred for PTEN genetic testing; Ohio State; reported as S170R with no cDNA location given.
Tyr155His (N/A)	Y155H-P1	-	-	-	-	PMID: 21659347 (Pilarski 2011), PMID: 34141133 (Portelli 2021)	Unknown	Affected	Unknown	Unknown	Yes	Yes	Unknown	Unknown	Yes	Yes	Unknown	Unknown	Unknown	Unknown	Unknown	Unknown	Unknown	Unknown	Unknown	Unknown	Unknown	Pilarski 2011: 1 of 1 patient in this variant from a group of individuals referred for PTEN genetic testing; Ohio State; reported as Y155H with no cDNA location given.
Ser170Arg (N/A)	S170R-P6	-	-	-	-	PMID: 21659347 (Pilarski 2011)	Unknown	Affected	Unknown	Unknown	Unknown	Unknown	Unknown	Unknown	Unknown	Unknown	Unknown	Unknown	Unknown	Unknown	Unknown	Unknown	Unknown	Unknown	Unknown	Unknown	Unknown	Pilarski 2011: 1 of 1 patient in this variant from a group of individuals referred for PTEN genetic testing; Ohio State; reported as S170I with no cDNA location given.
Arg130Gly (N/A)		-	-	-	-	PMID: 21659347 (Pilarski 2011), PMID: 34141133 (Portelli 2021)	Unknown	Affected	Unknown	Unknown	Yes	Yes	Unknown	Unknown	Yes	Yes	Unknown	Unknown	Unknown	Unknown	Unknown	Unknown	Unknown	Unknown	Unknown	Unknown	Unknown	Pilarski 2011: 1 of 1 patient in this variant from a group of individuals referred for PTEN genetic testing; Ohio State; reported as R130G with no cDNA location given.
Gly129Glu (N/A)		-	-	-	-	PMID: 21659347 (Pilarski 2011), PMID: 34141133 (Portelli 2021)	Unknown	Affected	Unknown	Unknown	Yes	Yes	Unknown	Unknown	Yes	Yes	Unknown	Unknown	Unknown	Unknown	Unknown	Unknown	Unknown	Unknown	Unknown	Unknown	Unknown	Pilarski 2011: 1 of 1 patient in this variant from a group of individuals referred for PTEN genetic testing; Ohio State; reported as G129E with no cDNA location given.
Gly129Glu (386G>A)	G129E-P6	-	-	-	-	PMID: 25669429 (Nizialek 2015), PMID: 34141133 (Portelli 2021), PMID: 29706350 (Mighell 2020)	Unknown	Affected	Unknown	Unknown	Yes	Yes	Unknown	Unknown	Unknown	Unknown	Unknown	Unknown	Unknown	No	Unknown	Unknown	Unknown	Unknown	Unknown	Unknown	Unknown	Nizialek 2015: Seen in Cleveland Clinic Cohort of individuals meeting relaxed International Cowden Consortium criteria.
Cys124Arg (371G>A)	C124R-P3	-	C124R-F2	CDme	-	PMID: 9467011 (Marsh 1998), PMID: 10923032 (Bonneau 2000), PMID: 12938083 (Eng 2003), PMID: 32350270 (Post 2020), PMID: 34141133 (Portelli 2021)	Unknown	Affected	Unknown	Unknown	Yes	Unknown	Unknown	Unknown	Unknown	Unknown	Benign breast disease, benign GI features, benign thyroid features, benign skin features	GI cancer	Unknown	Unknown	Unknown	Unknown	Unknown	Unknown	Unknown	Unknown	Unknown	Marsh 1998 (CHme): CS family, features: head circumference not known, LDD not known, benign GI features, GI cancer, benign skin features, benign breast features, benign thyroid features; reported as C124R with no cDNA location given. Eng 2003 reports as c.371G>A c.371G>A.
Gly165Val (494G>T)	G165V-P1	-	G165V-F1	CDte	-	PMID: 9467011 (Marsh 1998), PMID: 10923032 (Bonneau 2000), PMID: 12938083 (Eng 2003), PMID: 27489861 (Yakubov 2016)	Unknown	Affected	Unknown	Unknown	Yes	Yes	No	Yes	Unknown	Unknown	Benign skin, breast, and thyoid features	None Reported	Unknown	No	Benign brain lesions	Unknown	Unknown	Unknown	Unknown	4	Unknown	Marsh 1998 (CDte): CS family, features: macrocephaly, benign CNS lesions, no LDD, benign features: thyroid, breast, skin, no gi features; malignancies: no breast, no GI, no skin, no thyroid malignancies; reported as G165V with no cDNA location given. Eng 2003 reports as c.494G>T. PMID: Yakubov 2016 (65).
Cys136Tyr (N/A)	C136Y-P12	-	-	-	-	PMID: 29663862 (Smith 2019)	Unknown	Affected	Unknown	Unknown	Yes	Yes	No	Yes	Unknown	No	Breast fibrocystic disease, colon polyps, mucocutaneous lesions	None Reported	N/A	No	None reported	No	None Reported	Unknown	Unknown	Unknown	Unknown	Smith 2019: Seen in the Cleveland Clinic Cohort. Phenotype = PHTS, positive for macrocephaly, breast fibrocystic disease, colon polyps, mucocutaneous lesions; explicitly negative for developmental delay, leukodystrophy, Lhermitte-Duclos disease, epilepsy, dysmorphic features, thyroid nodule, Hashimoto disease, benign thyroid growth, skin cancer, colon cancer, colon lipoma, kidney cancer, ovarian …
Cys136Arg (N/A)	C136R-P22	-	-	-	-	PMID: 29663862 (Smith 2019)	Unknown	Affected	Unknown	Unknown	Yes	Yes	No	Yes	Unknown	No	Breast fibrocystic disease, colon polyps, mucocutaneous lesions, glycogenic acanthosis, lipoma	None Reported	N/A	No	None reported	No	None Reported	Unknown	Unknown	Unknown	Unknown	Smith 2019: Seen in the Cleveland Clinic Cohort. Phenotype = PHTS, positive for macrocephaly, breast fibrocystic disease, colon polyps, mucocutaneous lesions, glycogenic acanthosis, lipoma; explicitly negative for developmental delay, leukodystrophy, Lhermitte-Duclos disease, epilepsy, dysmorphic features, thyroid nodule, Hashimoto disease, benign thyroid growth, skin cancer, colon cancer, colon …
Asp115Gly (344A>G)	D115G-P1	-	-	-	-	PMID: 26845104 (Shirts 2016), PMID: 34141133 (Portelli 2021)	Unknown	Affected	30	Unknown	Unknown	Unknown	Unknown	Unknown	Unknown	Unknown	Colon polyposis	Colon cancer	30	Unknown	Unknown	Unknown	Unknown	Unknown	Unknown	Unknown	Unknown	Shirts 2016: Seen in individual reffered for BROCA or ColoSeq multigene panels at UW; personal history of polyposis and colon cancer.
Arg130Leu (389G>T)	R130L-P16	98004-4	R130L-F5	98004	-	PMID: 39358013 (Margot 2024)	Unknown	Affected	Unknown	Unknown	Unknown	Unknown	Unknown	Yes	Unknown	Unknown	Oral papillomas, Acral keratoses, Multiple dermatologic lesions, Penile freckling, Multiple GI polyps, Gastric hamartomas, Esophageal glycogenic acanthosis, Benign thyroid disease	None Reported	Unknown	No	Unknown	Unknown	Unknown	53	Unknown	Unknown	++	Margot 2024 (98004-4): positive for Oral papillomas, Acral keratoses, Multiple dermatologic lesions, Penile freckling, GI polyps > 5, Gastric hamartomas, Esophageal glycogenic acanthosis, Thyroid structural lesions, Macrocephaly >4SD; not assessed for Trichilemmoma, Vascular anomalies, Lipoma, Colorectal cancer, Follicular thyroid cancer <20, Follicular thyroid cancer 20-29, Follicular thyroid ca…
Cys124Arg (370T>C)	C124R-P9	2013246-1	-	2013246	-	PMID: 39358013 (Margot 2024)	De novo	Affected	Unknown	Unknown	Unknown	Unknown	Unknown	Yes	Yes	Yes	Lipomas, Benign thyroid disease	None Reported	Unknown	No	Unknown	Unknown	Unknown	Unknown	8	Unknown	++	Margot 2024 (2024246-1): positive for Lipoma, Thyroid structural lesions, Macrocephaly >4SD, Mental retardation/ASD; not assessed for Trichilemmoma, Oral papillomas, Acral keratoses, Multiple dermatologic lesions, Penile freckling, Vascular anomalies, GI polyps > 5, Gastric hamartomas, Esophageal glycogenic acanthosis, Colorectal cancer, Follicular thyroid cancer <20, Follicular thyroid cancer 20…
Gly127Arg (379G>A)	G127R-P5	2013165-7	G127R-F1	2013165	G127R-P6	PMID: 39358013 (Margot 2024)	Inherited	Affected	Unknown	Unknown	Unknown	Unknown	Unknown	Yes	Yes	Yes	Benign thyroid disease	None Reported	Unknown	No	Unknown	Unknown	Unknown	24	Unknown	Unknown	++	Margot 2024 (2024165-7): positive for Thyroid structural lesions, Macrocephaly >4SD, Mental retardation/ASD; not assessed for Trichilemmoma, Oral papillomas, Acral keratoses, Multiple dermatologic lesions, Penile freckling, Vascular anomalies, Lipoma, GI polyps > 5, Gastric hamartomas, Esophageal glycogenic acanthosis, Colorectal cancer, Follicular thyroid cancer <20, Follicular thyroid cancer 20…
Gly127Arg (379G>A)	G127R-P6	2013165-1	G127R-F1	2013165	G127R-P5	PMID: 39358013 (Margot 2024)	Inherited	Affected	Unknown	Unknown	Unknown	Unknown	Unknown	Yes	Yes	Yes	None reported	None Reported	Unknown	No	Unknown	Unknown	Unknown	Unknown	5	Unknown	++	Margot 2024 (2024165-1): positive for Macrocephaly >4SD, Mental retardation/ASD; not assessed for Trichilemmoma, Oral papillomas, Acral keratoses, Multiple dermatologic lesions, Penile freckling, Vascular anomalies, Lipoma, GI polyps > 5, Gastric hamartomas, Esophageal glycogenic acanthosis, Colorectal cancer, Follicular thyroid cancer <20, Follicular thyroid cancer 20-29, Follicular thyroid canc…
Val119Phe (355G>T)	V119F-NEWID	20191503-1	-	-	-	PMID: 39358013 (Margot et al., 2013)	Unknown	Affected	Unknown	Unknown	Unknown	Unknown	Unknown	Yes	Unknown	Unknown	Multiple GI polyps, Gastric hamartomas	Colorectal cancer	N/A	No	Unknown	Unknown	Unknown	26	Unknown	Unknown	0	Margot 2024 (20191503-1): positive for GI polyps > 5, Gastric hamartomas, Colorectal cancer, Macrocephaly >4SD; not assessed for Trichilemmoma, Oral papillomas, Acral keratoses, Multiple dermatologic lesions, Penile freckling, Vascular anomalies, Lipoma, Esophageal glycogenic acanthosis, Follicular thyroid cancer <20, Follicular thyroid cancer 20-29, Follicular thyroid cancer 30-39, Follicular th…
Cys136Arg (406T>C)	C136R-P35	20190898-1	-	20190898	-	PMID: 39358013 (Margot 2024)	Unknown	Affected	Unknown	Unknown	Unknown	Unknown	Unknown	Yes	Unknown	Unknown	Benign thyroid disease	None Reported	N/A	No	Unknown	Unknown	Unknown	Unknown	4	Unknown	++	Margot 2024 (20190898-1): positive for Thyroid structural lesions, Macrocephaly 2-4 SD; not assessed for Trichilemmoma, Oral papillomas, Acral keratoses, Multiple dermatologic lesions, Penile freckling, Vascular anomalies, Lipoma, GI polyps > 5, Gastric hamartomas, Esophageal glycogenic acanthosis, Colorectal cancer, Follicular thyroid cancer <20, Follicular thyroid cancer 20-29, Follicular thyro…
Ile135Leu (403A>T)	I135L-NEWID	20180115-1	-	20180115	-	PMID: 39358013 (Margot et al., 2013)	Unknown	Affected	Unknown	Unknown	Unknown	Unknown	Unknown	Yes	Yes	Yes	None reported	None Reported	N/A	No	Unknown	Unknown	Unknown	Unknown	5	Unknown	+	Margot 2024 (20180115-1): positive for Macrocephaly >4SD, Mental retardation/ASD; not assessed for Trichilemmoma, Oral papillomas, Acral keratoses, Multiple dermatologic lesions, Penile freckling, Vascular anomalies, Lipoma, GI polyps > 5, Gastric hamartomas, Esophageal glycogenic acanthosis, Colorectal cancer, Follicular thyroid cancer <20, Follicular thyroid cancer 20-29, Follicular thyroid can…
Leu112Pro (335T>C)	L112P-P6	20180027-5	L112P-F2	20180027	L112P-P5, L112P-P7	PMID: 39358013 (Margot 2024)	Inherited	Affected	Unknown	Unknown	Unknown	Unknown	Unknown	Yes	Yes	Yes	None reported	None Reported	N/A	No	Unknown	Unknown	Unknown	Unknown	5	Unknown	++	Margot 2024 (20180027-5): positive for Macrocephaly >4SD, Mental retardation/ASD; not assessed for Trichilemmoma, Oral papillomas, Acral keratoses, Multiple dermatologic lesions, Penile freckling, Vascular anomalies, Lipoma, GI polyps > 5, Gastric hamartomas, Esophageal glycogenic acanthosis, Colorectal cancer, Follicular thyroid cancer <20, Follicular thyroid cancer 20-29, Follicular thyroid can…
Leu112Pro (335T>C)	L112P-P7	20180027-2	L112P-F2	20180027	L112P-P5, L112P-P6	PMID: 39358013 (Margot 2024)	Inherited	Affected	Unknown	Unknown	Unknown	Unknown	Unknown	Yes	Unknown	Unknown	Oral papillomas, Acral keratoses, Multiple dermatologic lesions, Multiple GI polyps	None Reported	N/A	No	Unknown	Unknown	Unknown	19	Unknown	Unknown	++	Margot 2024 (20180027-2): positive for Oral papillomas, Acral keratoses, Multiple dermatologic lesions, GI polyps > 5, Macrocephaly 2-4 SD; not assessed for Trichilemmoma, Penile freckling, Vascular anomalies, Lipoma, Gastric hamartomas, Esophageal glycogenic acanthosis, Colorectal cancer, Follicular thyroid cancer <20, Follicular thyroid cancer 20-29, Follicular thyroid cancer 30-39, Follicular …
Leu112Pro (335T>C)	L112P-P5	20180027-1	L112P-F2	20180027	L112P-P6, L112P-P7	PMID: 39358013 (Margot 2024)	Inherited	Affected	Unknown	Unknown	Unknown	Unknown	Unknown	Yes	Yes	Yes	Lipomas	None Reported	N/A	No	Unknown	Unknown	Unknown	Unknown	6	Unknown	++	Margot 2024 (20180027-1): positive for Lipoma, Macrocephaly >4SD, Mental retardation/ASD; not assessed for Trichilemmoma, Oral papillomas, Acral keratoses, Multiple dermatologic lesions, Penile freckling, Vascular anomalies, GI polyps > 5, Gastric hamartomas, Esophageal glycogenic acanthosis, Colorectal cancer, Follicular thyroid cancer <20, Follicular thyroid cancer 20-29, Follicular thyroid can…
Gly165Val (494G>T)	G165V-P8	20170797-1	G165V-F2	20170797	-	PMID: 39358013 (Margot 2024)	De novo	Affected	Unknown	Unknown	Unknown	Unknown	Unknown	Yes	Yes	Yes	None reported	None Reported	N/A	No	Unknown	Unknown	Unknown	Unknown	5	Unknown	++	Margot 2024 (20170797-1): positive for Macrocephaly >4SD, Mental retardation/ASD; not assessed for Trichilemmoma, Oral papillomas, Acral keratoses, Multiple dermatologic lesions, Penile freckling, Vascular anomalies, Lipoma, GI polyps > 5, Gastric hamartomas, Esophageal glycogenic acanthosis, Colorectal cancer, Follicular thyroid cancer <20, Follicular thyroid cancer 20-29, Follicular thyroid can…
Cys136Arg (406T>C)	C136R-P36	20170106-1	-	20170106	-	PMID: 39358013 (Margot 2024)	De novo	Affected	Unknown	Unknown	Unknown	Unknown	Unknown	Yes	Yes	Yes	Penile freckling, Vascular anomalies, Benign thyroid disease	None Reported	N/A	No	Compatible brain MRI	Unknown	Unknown	Unknown	14	Unknown	++	Margot 2024 (20170106-1): positive for Penile freckling, Vascular anomalies, Thyroid structural lesions, Macrocephaly >4SD, Mental retardation/ASD, Compatible brain MRI; not assessed for Trichilemmoma, Oral papillomas, Acral keratoses, Multiple dermatologic lesions, Lipoma, GI polyps > 5, Gastric hamartomas, Esophageal glycogenic acanthosis, Colorectal cancer, Follicular thyroid cancer <20, Folli…
Arg159Ser (477G>T)	R159S-P3	20170060-3	R159S-F1	20170060	R159S-P2	PMID: 39358013 (Margot 2024)	Inherited	Affected	Unknown	Unknown	Unknown	Unknown	Unknown	Yes	Unknown	Unknown	Oral papillomas, Acral keratoses, Multiple dermatologic lesions	None Reported	N/A	No	Unknown	Unknown	Unknown	Unknown	6	Unknown	++	Margot 2024 (20170060-3): positive for Oral papillomas, Acral keratoses, Multiple dermatologic lesions, Macrocephaly >4SD; not assessed for Trichilemmoma, Penile freckling, Vascular anomalies, Lipoma, GI polyps > 5, Gastric hamartomas, Esophageal glycogenic acanthosis, Colorectal cancer, Follicular thyroid cancer <20, Follicular thyroid cancer 20-29, Follicular thyroid cancer 30-39, Follicular th…
Gln171Arg (512A>G)	Q171R-P5	2016416-1	-	2016416	-	PMID: 39358013 (Margot 2024)	Unknown	Affected	Unknown	Unknown	Unknown	Unknown	Unknown	Yes	Yes	Yes	Trichilemmoma, Multiple dermatologic lesions, >5 GI polyps, Thyroid structural lesions	None Reported	N/A	Unknown	Lhermitte-Duclos disease	Unknown	Unknown	41	Unknown	Unknown	+	Margot 2024 (2016416-1): positive for Thyroid structural lesions, Lhermitte-Duclos disease, Trichilemmoma, Multiple dermatologic lesions, Macrocephaly >4SD, Mental retardation/ASD, GI polyps > 5, not assessed for Vascular anomalies, Lipoma, Oral papillomas, Acral keratoses, , Penile freckling, , Gastric hamartomas, Esophageal glycogenic acanthosis, Colorectal cancer, Follicular thyroid cancer <20…
His123Arg (368A>G)	H123R-P3	20160622-1	-	20160622	-	PMID: 39358013 (Margot 2024)	Unknown	Affected	Unknown	Unknown	Unknown	Unknown	Unknown	Yes	Unknown	Unknown	Oral papillomas, Acral keratoses, Multiple dermatologic lesions, Benign thyroid disease	None Reported	N/A	No	Unknown	Unknown	Unknown	21	Unknown	Unknown	0	Margot 2024 (20160622-1): positive for Oral papillomas, Acral keratoses, Multiple dermatologic lesions, Thyroid structural lesions, Macrocephaly >4SD; not assessed for Trichilemmoma, Penile freckling, Vascular anomalies, Lipoma, GI polyps > 5, Gastric hamartomas, Esophageal glycogenic acanthosis, Colorectal cancer, Follicular thyroid cancer <20, Follicular thyroid cancer 20-29, Follicular thyroid…
Gly132Val (395G>T)	G132V-P13	2015546-8	G132V-F1	2015546	G132V-P11, G132V-P12	PMID: 39358013 (Margot 2024)	Inherited	Affected	Unknown	Unknown	Unknown	Unknown	Unknown	Yes	Unknown	Unknown	Oral papillomas, Acral keratoses, Multiple dermatologic lesions	None Reported	N/A	No	Unknown	Unknown	Unknown	Unknown	6	Unknown	++	Margot 2024 (2015546-8): positive for Oral papillomas, Acral keratoses, Multiple dermatologic lesions, Macrocephaly >4SD; not assessed for Trichilemmoma, Penile freckling, Vascular anomalies, Lipoma, GI polyps > 5, Gastric hamartomas, Esophageal glycogenic acanthosis, Colorectal cancer, Follicular thyroid cancer <20, Follicular thyroid cancer 20-29, Follicular thyroid cancer 30-39, Follicular thy…
Gly132Val (395G>T)	G132V-P12	2015546-2	G132V-F1	2015546	G132V-P11, G132V-P13	PMID: 39358013 (Margot 2024)	Inherited	Affected	Unknown	Unknown	Unknown	Unknown	Unknown	Yes	Unknown	Unknown	Vascular anomalies, Lipomas, Multiple GI polyps, Benign thyroid disease	None Reported	N/A	No	Unknown	Unknown	Unknown	27	Unknown	Unknown	++	Margot 2024 (2015546-2): positive for Vascular anomalies, Lipoma, GI polyps > 5, Thyroid structural lesions, Macrocephaly >4SD; not assessed for Trichilemmoma, Oral papillomas, Acral keratoses, Multiple dermatologic lesions, Penile freckling, Gastric hamartomas, Esophageal glycogenic acanthosis, Colorectal cancer, Follicular thyroid cancer <20, Follicular thyroid cancer 20-29, Follicular thyroid …
Gly132Val (395G>T)	G132V-P11	2015546-1	G132V-F1	2015546	G132V-P12, G132V-P13	PMID: 39358013 (Margot 2024)	Inherited	Affected	Unknown	Unknown	Unknown	Unknown	Unknown	Yes	Unknown	Unknown	Trichilemmomas, Acral keratoses, Multiple dermatologic lesions, Penile freckling, Gastric hamartomas, Benign thyroid disease	None Reported	N/A	No	Unknown	Unknown	Unknown	41	Unknown	Unknown	++	Margot 2024 (2015546-1): positive for Trichilemmoma, Acral keratoses, Multiple dermatologic lesions, Penile freckling, Gastric hamartomas, Thyroid structural lesions, Macrocephaly >4SD; not assessed for Oral papillomas, Vascular anomalies, Lipoma, GI polyps > 5, Esophageal glycogenic acanthosis, Colorectal cancer, Follicular thyroid cancer <20, Follicular thyroid cancer 20-29, Follicular thyroid …
Arg130Pro (389G>C)	R130P-P6	2015038-3	-	2015038	-	PMID: 39358013 (Margot 2024)	Unknown	Affected	Unknown	Unknown	Unknown	Unknown	Unknown	Unknown	Unknown	Unknown	Oral papillomas, Multiple dermatologic lesions, Vascular anomalies, Lipomas, Benign thyroid disease, Benign breast disease	None Reported	N/A	No	Lhermitte-Duclos disease	Unknown	Unknown	28	Unknown	Unknown	+	Margot 2024 (2015038-3): positive for Oral papillomas, Multiple dermatologic lesions, Vascular anomalies, Lipoma, Thyroid structural lesions, Mastopathy, Lhermitte-Duclos disease; not assessed for Trichilemmoma, Acral keratoses, Penile freckling, GI polyps > 5, Gastric hamartomas, Esophageal glycogenic acanthosis, Colorectal cancer, Follicular thyroid cancer <20, Follicular thyroid cancer 20-29, …
Cys136Arg (406T>C)	C136R-P37	2014756-1	-	2014756	-	PMID: 39358013 (Margot 2024)	Unknown	Affected	Unknown	Unknown	Unknown	Unknown	Unknown	Unknown	Unknown	Unknown	Vascular anomalies, Lipomas, Benign thyroid disease	None Reported	N/A	No	Lhermitte-Duclos disease	Unknown	Unknown	21	Unknown	Unknown	++	Margot 2024 (2014756-1): positive for Vascular anomalies, Lipoma, Thyroid structural lesions, Lhermitte-Duclos disease; not assessed for Trichilemmoma, Oral papillomas, Acral keratoses, Multiple dermatologic lesions, Penile freckling, GI polyps > 5, Gastric hamartomas, Esophageal glycogenic acanthosis, Colorectal cancer, Follicular thyroid cancer <20, Follicular thyroid cancer 20-29, Follicular t…
Leu112Pro (335T>C)	L112P-P3	2012593-1	L112P-F1	2012593	L112P-P4	PMID: 39358013 (Margot 2024)	Inherited	Affected	Unknown	Unknown	Unknown	Unknown	Unknown	Yes	Unknown	Unknown	Trichilemmomas, Multiple dermatologic lesions, Vascular anomalies, Multiple GI polyps, Gastric hamartomas, Esophageal glycogenic acanthosis, Benign thyroid disease	None Reported	N/A	No	Unknown	Unknown	Unknown	52	Unknown	Unknown	++	Margot 2024 (2012593-1): positive for Trichilemmoma, Multiple dermatologic lesions, Vascular anomalies, GI polyps > 5, Gastric hamartomas, Esophageal glycogenic acanthosis, Thyroid structural lesions, Macrocephaly 2-4 SD; not assessed for Oral papillomas, Acral keratoses, Penile freckling, Lipoma, Colorectal cancer, Follicular thyroid cancer <20, Follicular thyroid cancer 20-29, Follicular thyroi…
Arg130Gln (389G>A)	R130Q-P73	2012446-3	R130Q-F6	2012446	-	PMID: 39358013 (Margot 2024)	De novo	Affected	Unknown	Unknown	Unknown	Unknown	Unknown	Yes	Yes	Yes	Oral papillomas, Acral keratoses, Multiple dermatologic lesions, Multiple GI polyps, Gastric hamartomas	None Reported	N/A	No	Unknown	Unknown	Unknown	Unknown	14	Unknown	++	Margot 2024 (2012446-3): positive for Oral papillomas, Acral keratoses, Multiple dermatologic lesions, GI polyps > 5, Gastric hamartomas, Macrocephaly >4SD, Mental retardation/ASD; not assessed for Trichilemmoma, Penile freckling, Vascular anomalies, Lipoma, Esophageal glycogenic acanthosis, Colorectal cancer, Follicular thyroid cancer <20, Follicular thyroid cancer 20-29, Follicular thyroid canc…
Arg130Leu (389G>T)	R130L-P15	2010553-4	R130L-F1	2010553	R130L-P13, R130L-P14	PMID: 39358013 (Margot 2024)	Inherited	Affected	Unknown	Unknown	Unknown	Unknown	Unknown	Yes	Unknown	Unknown	Oral papillomas, Multiple dermatologic lesions, Benign thyroid disease	None Reported	N/A	No	Unknown	Unknown	Unknown	Unknown	8	Unknown	++	Margot 2024 (2010553-4): positive for Oral papillomas, Multiple dermatologic lesions, Thyroid structural lesions, Macrocephaly >4SD; not assessed for Trichilemmoma, Acral keratoses, Penile freckling, Vascular anomalies, Lipoma, GI polyps > 5, Gastric hamartomas, Esophageal glycogenic acanthosis, Colorectal cancer, Follicular thyroid cancer <20, Follicular thyroid cancer 20-29, Follicular thyroid …
Arg130Leu (389G>T)	R130L-P14	2010553-3	R130L-F1	2010553	R130L-P13, R130L-P15	PMID: 39358013 (Margot 2024)	Inherited	Affected	Unknown	Unknown	Unknown	Unknown	Unknown	Yes	Yes	Yes	None reported	None Reported	N/A	No	Unknown	Unknown	Unknown	Unknown	5	Unknown	++	Margot 2024 (2010553-3): positive for Macrocephaly >4SD, Mental retardation/ASD; not assessed for Trichilemmoma, Oral papillomas, Acral keratoses, Multiple dermatologic lesions, Penile freckling, Vascular anomalies, Lipoma, GI polyps > 5, Gastric hamartomas, Esophageal glycogenic acanthosis, Colorectal cancer, Follicular thyroid cancer <20, Follicular thyroid cancer 20-29, Follicular thyroid canc…
Arg130Leu (389G>T)	R130L-P13	2010553-1	R130L-F1	2010553	R130L-P14, R130L-P15	PMID: 39358013 (Margot 2024)	Inherited	Affected	Unknown	Unknown	Unknown	Unknown	Unknown	Yes	Unknown	Unknown	Trichilemmomas, Acral keratoses, Multiple dermatologic lesions, Lipomas, Multiple GI polyps, Benign thyroid disease	Colorectal cancer	N/A	No	Unknown	Unknown	Unknown	32	Unknown	Unknown	++	Margot 2024 (2010553-1): positive for Trichilemmoma, Acral keratoses, Multiple dermatologic lesions, Lipoma, GI polyps > 5, Colorectal cancer, Thyroid structural lesions, Macrocephaly >4SD; not assessed for Oral papillomas, Penile freckling, Vascular anomalies, Gastric hamartomas, Esophageal glycogenic acanthosis, Follicular thyroid cancer <20, Follicular thyroid cancer 20-29, Follicular thyroid …
Gly132Asp (395G>A)	G132D-P21	2010313-1	-	-	-	PMID: 39358013 (Margot 2024)	Unknown	Affected	Unknown	Unknown	Unknown	Unknown	Unknown	Yes	Unknown	Unknown	Acral keratoses, Multiple dermatologic lesions, Multiple GI polyps, Gastric hamartomas, Esophageal glycogenic acanthosis, Benign thyroid disease	None Reported	N/A	No	Unknown	Unknown	Unknown	41	Unknown	Unknown	++	Margot 2024 (2010313-1): positive for Acral keratoses, Multiple dermatologic lesions, GI polyps > 5, Gastric hamartomas, Esophageal glycogenic acanthosis, Thyroid structural lesions, Macrocephaly >4SD; not assessed for Trichilemmoma, Oral papillomas, Penile freckling, Vascular anomalies, Lipoma, Colorectal cancer, Follicular thyroid cancer <20, Follicular thyroid cancer 20-29, Follicular thyroid …
Arg130Gln (389G>A)	R130Q-P72	2010012-3	R130Q-F5	2010012	-	PMID: 39358013 (Margot 2024)	De novo	Affected	Unknown	Unknown	Unknown	Unknown	Unknown	Yes	Yes	Yes	None reported	None Reported	N/A	No	Unknown	Unknown	Unknown	Unknown	5	Unknown	++	Margot 2024 (2010012-3): positive for Macrocephaly >4SD, Mental retardation/ASD; not assessed for Trichilemmoma, Oral papillomas, Acral keratoses, Multiple dermatologic lesions, Penile freckling, Vascular anomalies, Lipoma, GI polyps > 5, Gastric hamartomas, Esophageal glycogenic acanthosis, Colorectal cancer, Follicular thyroid cancer <20, Follicular thyroid cancer 20-29, Follicular thyroid canc…
Arg130Gly (388C>G)	R130G-P8	2009508-1	-	2009508	-	PMID: 39358013 (Margot 2024)	De novo	Affected	Unknown	Unknown	Unknown	Unknown	Unknown	Yes	Unknown	Unknown	Oral papillomas, acral keratoses, multiple dermatologic lesions, penile freckling, vascular anomalies, lipomas	None Reported	N/A	No	Unknown	Unknown	Unknown	30	Unknown	Unknown	++	Margot 2024 (2009508-1): positive for Oral papillomas, Acral keratoses, Multiple dermatologic lesions, Penile freckling, Vascular anomalies, Lipoma, Macrocephaly >4SD; not assessed for Trichilemmoma, GI polyps > 5, Gastric hamartomas, Esophageal glycogenic acanthosis, Colorectal cancer, Follicular thyroid cancer <20, Follicular thyroid cancer 20-29, Follicular thyroid cancer 30-39, Follicular thy…
His123Leu (368A>T)	H123L-NEWID	2009151-1	-	2009151	-	PMID: 39358013 (Margot 2024)	De novo	Affected	Unknown	Unknown	Unknown	Unknown	Unknown	Yes	Yes	Yes	None reported	None Reported	N/A	No	Unknown	Unknown	Unknown	Unknown	5	Unknown	++	Margot 2024 (2009151-1): positive for Macrocephaly >4SD, Mental retardation/ASD; not assessed for Trichilemmoma, Oral papillomas, Acral keratoses, Multiple dermatologic lesions, Penile freckling, Vascular anomalies, Lipoma, GI polyps > 5, Gastric hamartomas, Esophageal glycogenic acanthosis, Colorectal cancer, Follicular thyroid cancer <20, Follicular thyroid cancer 20-29, Follicular thyroid canc…
Met134Ile (402G>C)	M134I-P10	2009056-9	M134I-F2	2009056	M134I-P7, M134I-P8, M134I-P9, M134I-P11, M134I-P12	PMID: 39358013 (Margot 2024)	Inherited	Affected	Unknown	Unknown	Unknown	Unknown	Unknown	Yes	Yes	Yes	None reported	None Reported	N/A	No	Unknown	Unknown	Unknown	Unknown	5	Unknown	++	Margot 2024 (2009056-9): positive for Macrocephaly >4SD, Mental retardation/ASD; not assessed for Trichilemmoma, Oral papillomas, Acral keratoses, Multiple dermatologic lesions, Penile freckling, Vascular anomalies, Lipoma, GI polyps > 5, Gastric hamartomas, Esophageal glycogenic acanthosis, Colorectal cancer, Follicular thyroid cancer <20, Follicular thyroid cancer 20-29, Follicular thyroid canc…
Met134Ile (402G>C)	M134I-P11	2009056-8	M134I-F2	2009056	M134I-P7, M134I-P8, M134I-P9, M134I-P10, M134I-P12	PMID: 39358013 (Margot 2024)	Inherited	Affected	Unknown	Unknown	Unknown	Unknown	Unknown	Yes	Yes	Yes	None reported	None Reported	N/A	No	Unknown	Unknown	Unknown	Unknown	4	Unknown	++	Margot 2024 (2009056-8): positive for Macrocephaly 2-4 SD, Mental retardation/ASD; not assessed for Trichilemmoma, Oral papillomas, Acral keratoses, Multiple dermatologic lesions, Penile freckling, Vascular anomalies, Lipoma, GI polyps > 5, Gastric hamartomas, Esophageal glycogenic acanthosis, Colorectal cancer, Follicular thyroid cancer <20, Follicular thyroid cancer 20-29, Follicular thyroid ca…
Met134Ile (402G>C)	M134I-P9	2009056-6	M134I-F2	2009056	M134I-P7, M134I-P8, M134I-P10, M134I-P11, M134I-P12	PMID: 39358013 (Margot 2024)	Inherited	Affected	Unknown	Unknown	Unknown	Unknown	Unknown	Yes	Yes	Yes	None reported	None Reported	N/A	No	Unknown	Unknown	Unknown	Unknown	4	Unknown	++	Margot 2024 (2009056-6): positive for Macrocephaly 2-4 SD, Mental retardation/ASD; not assessed for Trichilemmoma, Oral papillomas, Acral keratoses, Multiple dermatologic lesions, Penile freckling, Vascular anomalies, Lipoma, GI polyps > 5, Gastric hamartomas, Esophageal glycogenic acanthosis, Colorectal cancer, Follicular thyroid cancer <20, Follicular thyroid cancer 20-29, Follicular thyroid ca…
Met134Ile (402G>C)	M134I-P8	2009056-3	M134I-F2	2009056	M134I-P7, M134I-P9, M134I-P10, M134I-P11, M134I-P12	PMID: 39358013 (Margot 2024)	Inherited	Affected	Unknown	Unknown	Unknown	Unknown	Unknown	Yes	Unknown	Unknown	None reported	None Reported	N/A	No	Unknown	Unknown	Unknown	10	Unknown	Unknown	++	Margot 2024 (2009056-3): positive for Macrocephaly >4SD; not assessed for Trichilemmoma, Oral papillomas, Acral keratoses, Multiple dermatologic lesions, Penile freckling, Vascular anomalies, Lipoma, GI polyps > 5, Gastric hamartomas, Esophageal glycogenic acanthosis, Colorectal cancer, Follicular thyroid cancer <20, Follicular thyroid cancer 20-29, Follicular thyroid cancer 30-39, Follicular thy…
Met134Ile (402G>C)	M134I-P12	2009056-15	M134I-F2	2009056	M134I-P7, M134I-P8, M134I-P9, M134I-P10, M134I-P11	PMID: 39358013 (Margot 2024)	Inherited	Affected	Unknown	Unknown	Unknown	Unknown	Unknown	Yes	Yes	Yes	None reported	None Reported	N/A	No	Unknown	Unknown	Unknown	Unknown	5	Unknown	++	Margot 2024 (2009056-15): positive for Macrocephaly >4SD, Mental retardation/ASD; not assessed for Trichilemmoma, Oral papillomas, Acral keratoses, Multiple dermatologic lesions, Penile freckling, Vascular anomalies, Lipoma, GI polyps > 5, Gastric hamartomas, Esophageal glycogenic acanthosis, Colorectal cancer, Follicular thyroid cancer <20, Follicular thyroid cancer 20-29, Follicular thyroid can…
Met134Ile (402G>C)	M134I-P7	2009056-1	M134I-F2	2009056	M134I-P8, M134I-P9, M134I-P10, M134I-P11, M134I-P12	PMID: 39358013 (Margot 2024)	Inherited	Affected	Unknown	Unknown	Unknown	Unknown	Unknown	Yes	Yes	Yes	None reported	None Reported	N/A	No	Unknown	Unknown	Unknown	Unknown	5	Unknown	++	Margot 2024 (2009056-1): positive for Macrocephaly >4SD, Mental retardation/ASD; not assessed for Trichilemmoma, Oral papillomas, Acral keratoses, Multiple dermatologic lesions, Penile freckling, Vascular anomalies, Lipoma, GI polyps > 5, Gastric hamartomas, Esophageal glycogenic acanthosis, Colorectal cancer, Follicular thyroid cancer <20, Follicular thyroid cancer 20-29, Follicular thyroid canc…
Tyr155Asn (463T>A)	Y155N-P9	2008495-4	Y155N-F3	2008495	Y155N-P8	PMID: 39358013 (Margot 2024)	Inherited	Affected	Unknown	Unknown	Unknown	Unknown	Unknown	Yes	Unknown	Unknown	Oral papillomas, Acral keratoses, Multiple dermatologic lesions, Penile freckling, Multiple GI polyps, Benign thyroid disease	None Reported	N/A	No	Unknown	Unknown	Unknown	29	Unknown	Unknown	++	Margot 2024 (2008495-4): positive for Oral papillomas, Acral keratoses, Multiple dermatologic lesions, Penile freckling, GI polyps > 5, Thyroid structural lesions, Macrocephaly 2-4 SD; not assessed for Trichilemmoma, Vascular anomalies, Lipoma, Gastric hamartomas, Esophageal glycogenic acanthosis, Colorectal cancer, Follicular thyroid cancer <20, Follicular thyroid cancer 20-29, Follicular thyroi…
Gly132Ala (395G>C)	G132A-P3	2008328-4	G132A-F1	2008328	G132A-P2	PMID: 39358013 (Margot 2024)	Inherited	Affected	Unknown	Unknown	Unknown	Unknown	Unknown	Yes	Yes	Yes	None reported	None Reported	N/A	No	Compatible brain MRI	Unknown	Unknown	Unknown	7	Unknown	++	Margot 2024 (2008328-4): positive for Macrocephaly >4SD, Mental retardation/ASD, Compatible brain MRI; not assessed for Trichilemmoma, Oral papillomas, Acral keratoses, Multiple dermatologic lesions, Penile freckling, Vascular anomalies, Lipoma, GI polyps > 5, Gastric hamartomas, Esophageal glycogenic acanthosis, Colorectal cancer, Follicular thyroid cancer <20, Follicular thyroid cancer 20-29, F…
Gly132Ala (395G>C)	G132A-P2	2008328-1	G132A-F1	2008328	G132A-P3	PMID: 39358013 (Margot 2024)	Inherited	Affected	Unknown	Unknown	Unknown	Unknown	Unknown	Yes	Yes	Yes	Benign thyroid disease	None Reported	N/A	No	Unknown	Unknown	Unknown	24	Unknown	Unknown	++	Margot 2024 (2008328-1): positive for Thyroid structural lesions, Macrocephaly >4SD, Mental retardation/ASD; not assessed for Trichilemmoma, Oral papillomas, Acral keratoses, Multiple dermatologic lesions, Penile freckling, Vascular anomalies, Lipoma, GI polyps > 5, Gastric hamartomas, Esophageal glycogenic acanthosis, Colorectal cancer, Follicular thyroid cancer <20, Follicular thyroid cancer 20…
Pro169His (506C>A)	P169H-P6	2008308-9	P169H-F1	2008308	P169H-P1, P169H-P2, P169H-P3, P169H-P4, P169H-P5, P169H-P7	PMID: 39358013 (Margot 2024)	Inherited	Affected	Unknown	Unknown	Unknown	Unknown	Unknown	Yes	Unknown	Unknown	None reported	None Reported	N/A	No	Unknown	Unknown	Unknown	10	Unknown	Unknown	++	Margot 2024 (2008308-9): positive for Macrocephaly >4SD; not assessed for Mental retardation/ASD, Trichilemmoma, Oral papillomas, Acral keratoses, Multiple dermatologic lesions, Penile freckling, Vascular anomalies, Lipoma, GI polyps > 5, Gastric hamartomas, Esophageal glycogenic acanthosis, Colorectal cancer, Follicular thyroid cancer <20, Follicular thyroid cancer 20-29, Follicular thyroid canc…
Pro169His (506C>A)	P169H-P5	2008308-7	P169H-F1	2008308	P169H-P1, P169H-P2, P169H-P3, P169H-P4, P169H-P6, P169H-P7	PMID: 39358013 (Margot 2024)	Inherited	Affected	Unknown	Unknown	Unknown	Unknown	Unknown	Yes	Unknown	Unknown	None reported	None Reported	N/A	No	Unknown	Unknown	Unknown	10	Unknown	Unknown	++	Margot 2024 (2008308-7): positive for Macrocephaly >4SD; not assessed for Mental retardation/ASD, Trichilemmoma, Oral papillomas, Acral keratoses, Multiple dermatologic lesions, Penile freckling, Vascular anomalies, Lipoma, GI polyps > 5, Gastric hamartomas, Esophageal glycogenic acanthosis, Colorectal cancer, Follicular thyroid cancer <20, Follicular thyroid cancer 20-29, Follicular thyroid canc…
Pro169His (506C>A)	P169H-P4	2008308-2	P169H-F1	2008308	P169H-P1, P169H-P2, P169H-P3, P169H-P5, P169H-P6, P169H-P7	PMID: 39358013 (Margot 2024)	Inherited	Affected	Unknown	Unknown	Unknown	Unknown	Unknown	Yes	Unknown	Unknown	Unknown	None Reported	N/A	No	Unknown	Unknown	Unknown	6	Unknown	Unknown	++	Margot 2024 (2008308-6): positive for Macrocephaly 2-4SD; not assessed for Mental retardation/ASD, Trichilemmoma, Oral papillomas, Acral keratoses, Multiple dermatologic lesions, Penile freckling, Vascular anomalies, Lipoma, GI polyps > 5, Gastric hamartomas, Esophageal glycogenic acanthosis, Colorectal cancer, Follicular thyroid cancer <20, Follicular thyroid cancer 20-29, Follicular thyroid can…
Pro169His (506C>A)	P169H-P3	2008308-6	P169H-F1	2008308	P169H-P1, P169H-P2, P169H-P4, P169H-P5, P169H-P6, P169H-P7	PMID: 39358013 (Margot 2024)	Inherited	Affected	Unknown	Unknown	Unknown	Unknown	Unknown	Yes	Yes	Yes	None reported	None Reported	N/A	No	Unknown	Unknown	Unknown	Unknown	5	Unknown	++	Margot 2024 (2008308-6): positive for Macrocephaly >4SD, Mental retardation/ASD; not assessed for Trichilemmoma, Oral papillomas, Acral keratoses, Multiple dermatologic lesions, Penile freckling, Vascular anomalies, Lipoma, GI polyps > 5, Gastric hamartomas, Esophageal glycogenic acanthosis, Colorectal cancer, Follicular thyroid cancer <20, Follicular thyroid cancer 20-29, Follicular thyroid canc…
Pro169His (506C>A)	P169H-P2	2008308-4	P169H-F1	2008308	P169H-P1, P169H-P3, P169H-P4, P169H-P5, P169H-P6, P169H-P7	PMID: 39358013 (Margot 2024)	Inherited	Affected	Unknown	Unknown	Unknown	Unknown	Unknown	Yes	Yes	Yes	None reported	None Reported	N/A	No	Unknown	Unknown	Unknown	Unknown	5	Unknown	++	Margot 2024 (2008308-4): positive for Macrocephaly >4SD, Mental retardation/ASD; not assessed for Trichilemmoma, Oral papillomas, Acral keratoses, Multiple dermatologic lesions, Penile freckling, Vascular anomalies, Lipoma, GI polyps > 5, Gastric hamartomas, Esophageal glycogenic acanthosis, Colorectal cancer, Follicular thyroid cancer <20, Follicular thyroid cancer 20-29, Follicular thyroid canc…
Pro169His (506C>A)	P169H-P7	2008308-17	P169H-F1	2008308	P169H-P1, P169H-P2, P169H-P3, P169H-P4, P169H-P5, P169H-P6	PMID: 39358013 (Margot 2024)	Unknown	Affected	Unknown	Unknown	Unknown	Yes	Unknown	Yes	Unknown	Unknown	Thyroid structural lesions	None Reported	N/A	No	Unknown	Unknown	Unknown	Unknown	5	Unknown	++	Margot 2024 (2008308-17): positive for Macrocephaly >4SD structural thyroid lesions; not assessed for Mental retardation/ASD, Trichilemmoma, Oral papillomas, Acral keratoses, Multiple dermatologic lesions, Penile freckling, Vascular anomalies, Lipoma, GI polyps > 5, Gastric hamartomas, Esophageal glycogenic acanthosis, Colorectal cancer, Follicular thyroid cancer <20, Follicular thyroid cancer 20…
Pro169His (506C>A)	P169H-P1	2008308-1	P169H-F1	2008308	P169H-P2, P169H-P3, P169H-P4, P169H-P5, P169H-P6, P169H-P7	PMID: 39358013 (Margot 2024)	Inherited	Affected	Unknown	Unknown	Unknown	Unknown	Unknown	Yes	Yes	Yes	None reported	None Reported	N/A	No	Unknown	Unknown	Unknown	Unknown	5	Unknown	++	Margot 2024 (2008308-1): positive for Macrocephaly >4SD, Mental retardation/ASD; not assessed for Trichilemmoma, Oral papillomas, Acral keratoses, Multiple dermatologic lesions, Penile freckling, Vascular anomalies, Lipoma, GI polyps > 5, Gastric hamartomas, Esophageal glycogenic acanthosis, Colorectal cancer, Follicular thyroid cancer <20, Follicular thyroid cancer 20-29, Follicular thyroid canc…
Gly165Arg (493G>A )	G165R-NEWID	2004212-7		2004212		PMID: 39358013 (Margot 2024)	Inherited	Affected	Unknown	Unknown	Unknown	Unknown	Unknown	Yes	Unknown	Unknown	Lipomas	None Reported	N/A	No	Unknown	Unknown	Unknown	Unknown	3	Unknown	++	Margot 2024 (2004212-7): positive for Lipoma, Macrocephaly 2-4 SD; not assessed for Trichilemmoma, Oral papillomas, Acral keratoses, Multiple dermatologic lesions, Penile freckling, Vascular anomalies, GI polyps > 5, Gastric hamartomas, Esophageal glycogenic acanthosis, Colorectal cancer, Follicular thyroid cancer <20, Follicular thyroid cancer 20-29, Follicular thyroid cancer 30-39, Follicular t…
Gly165Arg (493G>A )	G165R-NEWID	2004212-4		2004212		PMID: 39358013 (Margot 2024)	Inherited	Affected	Unknown	Unknown	Unknown	Unknown	Unknown	Yes	Unknown	Unknown	Trichilemmomas, Oral papillomas, Acral keratoses, Multiple dermatologic lesions	None Reported	N/A	No	Unknown	Unknown	Unknown	23	Unknown	Unknown	++	Margot 2024 (2004212-4): positive for Trichilemmoma, Oral papillomas, Acral keratoses, Multiple dermatologic lesions, Macrocephaly 2-4 SD; not assessed for Penile freckling, Vascular anomalies, Lipoma, GI polyps > 5, Gastric hamartomas, Esophageal glycogenic acanthosis, Colorectal cancer, Follicular thyroid cancer <20, Follicular thyroid cancer 20-29, Follicular thyroid cancer 30-39, Follicular t…
Ala151Asp (452C>A)	A151D-P2	2004060-7	A151D-F1	2004060	A151D-P1, A151D-P3	PMID: 39358013 (Margot 2024)	Inherited	Affected	Unknown	Unknown	Unknown	Unknown	Unknown	Yes	Unknown	Unknown	Acral keratoses, Multiple dermatologic lesions	None Reported	N/A	No	Unknown	Unknown	Unknown	11	Unknown	Unknown	++	Margot 2024 (2004060-7): positive for Acral keratoses, Multiple dermatologic lesions, Macrocephaly >4SD; not assessed for Trichilemmoma, Oral papillomas, Penile freckling, Vascular anomalies, Lipoma, GI polyps > 5, Gastric hamartomas, Esophageal glycogenic acanthosis, Colorectal cancer, Follicular thyroid cancer <20, Follicular thyroid cancer 20-29, Follicular thyroid cancer 30-39, Follicular thy…
Ala151Asp (452C>A)	A151D-P3	2004060-4	A151D-F1	2004060	A151D-P1, A151D-P2	PMID: 39358013 (Margot 2024)	Inherited	Affected	Unknown	Unknown	Unknown	Unknown	Unknown	Yes	Unknown	Unknown	Benign thyroid disease	None Reported	N/A	No	Unknown	Unknown	Unknown	14	Unknown	Unknown	++	Margot 2024 (2004060-4): positive for Thyroid structural lesions, Macrocephaly >4SD; not assessed for Trichilemmoma, Oral papillomas, Acral keratoses, Multiple dermatologic lesions, Penile freckling, Vascular anomalies, Lipoma, GI polyps > 5, Gastric hamartomas, Esophageal glycogenic acanthosis, Colorectal cancer, Follicular thyroid cancer <20, Follicular thyroid cancer 20-29, Follicular thyroid …
Arg130Leu (389G>T)	R130L-P17	2002183-5	R130L-F6	2002183	-	PMID: 39358013 (Margot 2024)	Unknown	Affected	Unknown	Unknown	Unknown	Unknown	Unknown	Unknown	Unknown	Unknown	Oral papillomas, Acral keratoses, Multiple dermatologic lesions, Penile freckling, Vascular anomalies, Lipomas, Multiple GI polyps, Benign thyroid disease	None Reported	N/A	No	Unknown	Unknown	Unknown	30	Unknown	Unknown	++	Margot 2024 (2002183-5*): positive for Oral papillomas, Acral keratoses, Multiple dermatologic lesions, Penile freckling, Vascular anomalies, Lipoma, GI polyps > 5, Thyroid structural lesions; not assessed for Trichilemmoma, Gastric hamartomas, Esophageal glycogenic acanthosis, Colorectal cancer, Follicular thyroid cancer <20, Follicular thyroid cancer 20-29, Follicular thyroid cancer 30-39, Foll…
Cys136Arg (N/A)	C136R-P18	-	-	-	-	PMID: 29663862 (Smith 2019)	Unknown	Affected	Unknown	Unknown	Yes	Yes	No	Yes	Unknown	No	Breast fibrocystic disease, benign thyroid growth, colon polyps, mucocutaneous lesions, lipoma	None Reported	N/A	No	None reported	No	None Reported	Unknown	Unknown	Unknown	Unknown	Smith 2019: Seen in the Cleveland Clinic Cohort. Phenotype = PHTS, positive for macrocephaly, breast fibrocystic disease, benign thyroid growth, colon polyps, mucocutaneous lesions, lipoma; explicitly negative for developmental delay, leukodystrophy, Lhermitte-Duclos disease, epilepsy, dysmorphic features, thyroid nodule, Hashimoto disease, skin cancer, colon cancer, colon lipoma, kidney cancer, …
Cys136Arg (N/A)	C136R-P23	-	-	-	-	PMID: 29663862 (Smith 2019)	Unknown	Affected	Unknown	Unknown	Yes	Yes	No	Yes	Unknown	Yes	Breast fibrocystic disease, ovarian cyst, mucocutaneous lesions	None Reported	N/A	No	None reported	No	None Reported	Unknown	Unknown	Unknown	Unknown	Smith 2019: Seen in the Cleveland Clinic Cohort. Phenotype = PHTS, positive for developmental delay, macrocephaly, breast fibrocystic disease, ovarian cyst, mucocutaneous lesions; explicitly negative for leukodystrophy, Lhermitte-Duclos disease, epilepsy, dysmorphic features, thyroid nodule, Hashimoto disease, benign thyroid growth, skin cancer, colon cancer, colon lipoma, colon polyps, kidney ca…
Cys136Tyr (407G>A)	C136Y-P16	-	-	-	-	PMID: 34524588 (Dawson 2021)	Unknown	Affected	41	F	Yes	Yes	No	Yes	Unknown	Unknown	Gingival hypertrophy, vascular malformation, lipoma, hamatromatous colon polyp, endometrial polyps, vulvar fibroadenoma developing in ectopic breast tissue, multinodular goitre, vascular malformation; benign breast disease (fibrocystic disease, intraductal papilloma, fibroadenomatoid and apocrine change, and periductal mastitis); seborrheic keratoses, actinic keratosis treated, benign nevi	Thyroid papillary microcarcinoma	Unknown	No	None reported	Unknown	Unknown	20	Unknown	Unknown	Unknown	Dawson 2021: 41-year-old female case report; presented with gingival hypertrophy, multinodular goiter (in 20s), benign breast lesions, vascular malformation, lipoma; macrocephaly (HC 63.5 cm); family history of breast cancer (mother died in 60s, maternal aunt in 60s) and benign thyroid disease (mother); Cleveland Clinic score 20; hamartomatous colon polyp, endometrial polyps, vulvar fibroadenoma …
Lys128Glu (382A>G)	K128E-P1	-	-	-	-	PMID: 20108439 (Driscoll 2010)	Unknown	Affected	Unknown	Unknown	Unknown	Yes	Unknown	Unknown	Unknown	Yes	Skin tags, probable scalp lipoma, hyperplastic colon polyps, thyroid nodules, vascular malformation	Unknown	N/A	No	Unknown	Unknown	Leg girth discrepancy	Unknown	Unknown	Unknown	Unknown	Driscoll 2010: Patient has macrocephaly, a few skin tags, probable scalp lipoma, hyperplastic colon polyps, thyroid nodules, a specific learning disability, and a vascular malformation, with associated leg girth discrepancy; overlap with Cowden, Proteus-like, and Bannayan-Ruvalcaba-Riley syndromes.
Arg130Gln (389G>A)	R130Q-P66	-	-	-	-	PMID: 35534704 (de Oliveira 2022)	Unknown	Affected	Unknown	Unknown	Unknown	Unknown	Unknown	Unknown	Unknown	Unknown	Unknown	Unknown	N/A	No	Unknown	No	Unknown	Unknown	Unknown	Unknown	Unknown	de Oliveira 2022: Brazilian individual from NGS cancer panel study of 1,682 individuals; no personal cancer history, family history of breast and colorectal cancer.
Cys136Tyr (407G>A)	C136Y-P1	I.1 (Proband)	C136Y-F1	-	C136Y-P2	PMID: 9735393 (Scala 1998), PMID: 10923032 (Bonneau 2000), PMID: 12938083 (Eng 2003)	Unknown	Affected	47	F	Yes	Unknown	No	Unknown	No	No	Trichilemmomas, hyperkeratotic areas, intraoral papillomatosis lesions, inflammatory polyps throughout gastrointestinal tract	None Reported	N/A	No	None reported	Unknown	Unknown	Unknown	Unknown	Unknown	Unknown	Scala 1998 (I.1): 47-year-old Italian female; trichilemmomas, hyperkeratotic areas, intraoral papillomatosis lesions, multinodular goiter, benign breast disease, inflammatory polyps throughout the gastrointestinal tract.
Cys136Arg (406T>C)	C136R-P33	1251F	-	-	-	PMID: 35227301 (Pena-Couso 2022)	Unknown	Affected	≤18	Unknown	Unknown	Yes	Unknown	Unknown	Unknown	Unknown	Unknown	Ovarian endodermal sinus tumor	6	No	Unknown	Unknown	Unknown	Unknown	Unknown	Unknown	Unknown	Pena-Couso 2022 (1251F): From cohort of 145 Spanish individuals with phenotypic features compatible with PHTS; no detailed clinical information provided
Cys136Arg (406T>C)	C136R-P32	1157F	-	-	-	PMID: 35227301 (Pena-Couso 2022)	Unknown	Affected	≤18	Unknown	Unknown	Yes	Unknown	Unknown	Unknown	Unknown	Unknown	Endometrial adenocarcinoma	15	No	Unknown	Unknown	Unknown	Unknown	Unknown	Unknown	Unknown	Pena-Couso 2022 (1157F): From cohort of 145 Spanish individuals with phenotypic features compatible with PHTS; no detailed clinical information provided
Arg130Pro (389G>C)	R130P-P1	1				PMID: 27531073 (Driessen 2016)	Unknown	Affected	43	F	Unknown	Yes	Unknown	Yes	Unknown	No	Keratotic plugs, Lipomas, Caf-au-lait macules, Nodular hyperplasia (thyroid)	Melanoma in situ	31	No	None reported	Unknown	Unknown	Unknown	Unknown	Unknown	Unknown	Driessen 2016 (patient 1): Female age 43 with PHTS; recurrent respiratory infections since childhood; hypogammaglobulinemia at 12y; hemithyroidectomy for nodular hyperplasia (30y); melanoma in situ (31y); pneumonia leading to bronchiectasis despite Ig replacement; candida esophagitis; keratotic plugs; lipomas; café-au-lait macules; absent switched memory B cells
Cys136Arg (N/A)	C136R-P27	-	-	-	-	PMID: 32003824 (Yehia 2020)	Unknown	Affected	44	F	Unknown	Yes	No	Yes	No	Yes	Oral mucosa papilloma, benign breast disease, skin tag	Lobular breast carcinoma in situ	44	No	None reported	No	None Reported	Unknown	Unknown	Unknown	Unknown	Yehia 2020: Female with ASD/DD phenotype from PHTS cohort study (n=481) at Cleveland Clinic; variable delay, macrocephaly, oral mucosa papilloma, lobular breast carcinoma in situ (44 years), benign breast disease, goiter, ovarian cysts, skin tag; reported as p.Cys136Arg with no cDNA location given.
Tyr155Cys (464A>G)	Y155C-P6	4		-		PMID: 27531073 (Driessen 2016)	Unknown	Affected	6	M	Unknown	Yes	Unknown	Yes	Unknown	Yes	None reported	None Reported	N/A	No	None reported	Unknown	Unknown	Unknown	Unknown	Unknown	Unknown	Driessen 2016 (patient 4): Male age 6 with PHTS; macrocephaly; delayed motor and mental development; elevated B cells; normal immunoglobulins
Ser170Arg (510T>G)		Brother 1				PMID: 29444762 (Ghusayni 2018)	Unknown	Affected	7	M	Yes	Yes	Unknown	Yes	No	No	None reported	None Reported	N/A	No	None reported	No	None Reported	Unknown	Unknown	Unknown	Unknown	Gusayni 2018 (7-year-old brother): Macrocephaly, otherwise asymptomatic
Ser170Arg (510T>G)		Brother 2				PMID: 29444762 (Ghusayni 2018)	Paternal	Affected	8	M	Unknown	Yes	Yes	Yes	Yes	Yes	Penile freckling	None Reported	N/A	No	None reported	Yes	None Reported	Unknown	Unknown	Unknown	Unknown	Gusayni 2018 (8-year-old brother): Macrocephaly; developmental delay; autism spectrum disorder; penile freckling; febrile seizures.
Cys136Arg (406T>C)	C136R-P31	patient 8	-	-	-	PMID: 34184188 (Tudi 2021)	De novo	Affected	10	M	Unknown	Yes	No	Yes	Unknown	Yes	Multiple lipomas	None Reported	N/A	No	None reported	Unknown	None Reported	Unknown	Unknown	Unknown	Unknown	Tudi 2021 (patient 8): Male; diagnosed 10 years; de novo; macrocephaly (HC SDS +3.8); slightly below average height/BMI (SDS -0.20/-0.57); no neonatal overgrowth; multiple lipomas; no vascular anomalies; delayed development; normal brain MRI; thyroid disease present (two bilateral hypoechogenic nodules <1cm).
Cys136Tyr (407G>A)	C136Y-P2	II.1 (Son)	C136Y-F1	-	C136Y-P1	PMID: 9735393 (Scala 1998), PMID: 10923032 (Bonneau 2000), PMID: 12938083 (Eng 2003)	Maternal	Affected	18	M	Yes	Unknown	No	Unknown	No	No	Intraoral papillomatosis lesions	None Reported	N/A	No	None reported	Unknown	Unknown	Unknown	Unknown	Unknown	Unknown	Scala 1998 (II.1): 18-year-old Italian male case report; son of proband; affected with intraoral papillomatosis lesions.
Tyr155Cys (464A>G)	Y155C-P7	5		-		PMID: 27531073 (Driessen 2016)	Unknown	Affected	37	M	Unknown	Yes	Unknown	Yes	Unknown	Yes	None reported	None Reported	N/A	No	None reported	Unknown	Unknown	Unknown	Unknown	Unknown	Unknown	Driessen 2016 (patient 5): Male age 37 with PHTS; PTEN mutation; macrocephaly; delayed motor and mental development; decreased B cells; normal immunoglobulins.
Ala126Pro (376G>C)	A126P-P4	-	-	-	-	PMID: 36453251 (Wang 2023)	Unknown	Affected	56	M	Yes	Yes	Unknown	Unknown	Unknown	Unknown	Polyps of mixed type carpeting colon (hamartomatous, ganglioneuroma)	None Reported	N/A	No	None reported	Unknown	Unknown	Unknown	Unknown	Unknown	Unknown	Wang 2023 (Case 22): 56-year-old male with PHTS; polyps of mixed type carpeting colon (hamartomatous, ganglioneuroma), complex kidney cysts; neurophenotype not specified.
Arg130Gln (389G>A)	R130Q-P29	132, 2002051-3	-	2002051	-	PMID: 23335809 (Bubien 2013), PMID: 34141133 (Portelli 2021), PMID: 39358013 (Margot 2024)	Unknown	Affected	Unknown	Unknown	Yes	Yes	No	Yes	Unknown	Unknown	Mucocutaneous lesions, oral papillomatosis, GI polyps, lipomas, vascular lesions, benign thyroid disease, acral keratoses	None Reported	N/A	No	Lhermitte-Duclos disease	Unknown	Unknown	Unknown	12	Unknown	++	Bubien 2013 (132): positive for Mucocutaneous lesions, Oral Mucosal Papilomatosis, Actinic Keratoses, Macrocephaly, LDD, GI polyps, Lipomas/Vascular Lesions, Benign Thyroid Disease; negative for Facial Papules, Speckled Penis, MR/ASD, GU lesions, Thyroid Cancer, Benign Breast Disease, Breast Cancer, Other Cancer; not assessed for none. Indication for testing: Cowden Syndrome. Margot 2024 (2002051…
Glu157Gly (470A>G)	E157G-P2	-, 6-PC0011	E157G-F1	Family 6	E157G-P1	PMID: 19265751 (Varga 2009), PMID: 25527629 (Spinelli 2015), PMID: 28526761 (Hansen-Kiss 2017), PMID: 32442409 (Mighell 2020), PMID: 32350270 (Post 2020), PMID: 34141133 (Portelli 2021)	De novo	Affected	3y8m	M	Unknown	Unknown	Unknown	Yes	Yes	No	Café-au-lait spots on back and arm	None Reported	N/A	No	None reported	No	Unknown	Unknown	Unknown	Unknown	Unknown	Varga 2009 (N/A): identitical twin of Pt 2, with ASD. Hansen-Kiss 2017 (PC0011, Family 6): monozygotic twin sibling, male, Caucasian, 11 years, de novo, 7 years assessment, OFC 56.1cm (+3.1 SD), age at diagnosis 4 years. Features include autism (ADOS Mod 3 Total Score 6, c/o 7), significant speech delay, CALs on back and arm, celiac disease confirmed by blood test and endoscopy (diagnosed at 9 ye…
Ile135Val (403A>G)	I135V-P12	115, 2001058-10	-	2001058	-	PMID: 23335809 (Bubien 2013); PMID: 25527629 (Spinelli 2015); PMID: 29706350 (Mighell 2020)	Unknown	Affected	Unknown	Unknown	Yes	Yes	No	Yes	No	No	Trichilemmomas, oral papillomas, acral keratoses, multiple dermatologic lesions, vascular anomalies, lipomas, thyroid structural lesions, mastopathy, uterine fibroids	None Reported	N/A	No	Unknown	Unknown	Unknown	35	Unknown	4	++	Bubien 2013 (115): positive for Mucocutaneous lesions, Oral Mucosal Papilomatosis, Actinic Keratoses, Macrocephaly, Lipomas/Vascular Lesions, GU lesions, Benign Thyroid Disease, Benign Breast Disease; negative for Facial Papules, Speckled Penis, LDD, MR/ASD, Thyroid Cancer, Breast Cancer, Other Cancer; not assessed for GI polyps. Indication for testing: Cowden Syndrome. Margot 2024 (2001058-10*):…
Ile135Val (403A>G)	I135V-P11	114, 2001058-3	-	2001058	-	PMID: 23335809 (Bubien 2013); PMID: 25527629 (Spinelli 2015); PMID: 29706350 (Mighell 2020)	Inherited	Affected	Unknown	Unknown	Yes	Yes	Unknown	Yes	Unknown	Unknown	Lipomas, vascular anomalies	None Reported	N/A	No	Unknown	Unknown	Unknown	17	Unknown	1	++	Bubien 2013 (114): positive for Macrocephaly, Lipomas/Vascular Lesions; negative for Thyroid Cancer, Breast Cancer, Other Cancer; not assessed for Mucocutaneous lesions, Facial Papules, Oral Mucosal Papilomatosis, Actinic Keratoses, Speckled Penis, LDD, MR/ASD, GI polyps, GU lesions, Benign Thyroid Disease, Benign Breast Disease. Indication for testing: known familial variant. Margot 2024 (200105…
Ile135Val (403A>G)	I135V-P10	113, 2001058-9	-	2001058	-	PMID: 23335809 (Bubien 2013); PMID: 25527629 (Spinelli 2015); PMID: 29706350 (Mighell 2020)	Inherited	Affected	Unknown	Unknown	Yes	Yes	Unknown	Yes	No	No	Oral papillomas, acral keratoses, multiple dermatologic lesions, GI polyps, esophageal glycogenic acanthosis, thyroid structural lesions	None Reported	N/A	No	Unknown	Unknown	Unknown	37	Unknown	3	++	Bubien 2013 (113): positive for Mucocutaneous lesions, Oral Mucosal Papilomatosis, Actinic Keratoses, Macrocephaly, GI polyps, Benign Thyroid Disease; negative for Facial Papules, Speckled Penis, LDD, MR/ASD, Lipomas/Vascular Lesions, GU lesions, Thyroid Cancer, Benign Breast Disease, Breast Cancer, Other Cancer; not assessed for none. Indication for testing: known familial variant. Margot 2024 (…
Ile135Val (403A>G)	I135V-P9	112, 2001058-6	-	2001058	-	PMID: 23335809 (Bubien 2013); PMID: 25527629 (Spinelli 2015); PMID: 39358013 (Margot 2024); PMID: 29706350 (Mighell 2020)	Inherited	Affected	Unknown	Unknown	Yes	Yes	Unknown	Yes	No	No	Oral papillomas, acral keratoses, multiple dermatologic lesions, lipomas, vascular anomalies, GI polyps, esophageal glycogenic acanthosis, thyroid structural lesions, mastopathy, uterine fibroids	None Reported	N/A	No	Unknown	Unknown	Unknown	45	Unknown	5	++	Bubien 2013 (112): positive for Mucocutaneous lesions, Oral Mucosal Papilomatosis, Actinic Keratoses, Macrocephaly, GI polyps, Lipomas/Vascular Lesions, GU lesions, Benign Thyroid Disease, Benign Breast Disease; negative for Facial Papules, Speckled Penis, LDD, MR/ASD, Thyroid Cancer, Breast Cancer, Other Cancer; not assessed for none. Indication for testing: known familial variant. Margot 2024 (…
Ile135Val (403A>G)	I135V-P8	111, 2001058-14	-	2001058	-	PMID: 23335809 (Bubien 2013); PMID: 25527629 (Spinelli 2015); PMID: 29706350 (Mighell 2020)	Inherited	Affected	Unknown	Unknown	Yes	Yes	Unknown	Yes	Yes	Yes	Oral papillomas, multiple dermatologic lesions, acral keratoses	None Reported	N/A	No	Unknown	Unknown	Unknown	Unknown	8	2	++	Bubien 2013 (111): positive for Mucocutaneous lesions, Oral Mucosal Papilomatosis, Macrocephaly, MR/ASD; negative for Facial Papules, Actinic Keratoses, LDD, Lipomas/Vascular Lesions, GU lesions, Benign Thyroid Disease, Thyroid Cancer, Benign Breast Disease, Breast Cancer, Other Cancer; not assessed for Speckled Penis, GI polyps. Indication for testing: known familial variant. Margot 2024 (200105…
Ile135Val (403A>G)	I135V-P7	110, 2001058-12	-	2001058	-	PMID: 23335809 (Bubien 2013); PMID: 25527629 (Spinelli 2015); PMID: 39358013 (Margot 2024); PMID: 29706350 (Mighell 2020)	Inherited	Affected	Unknown	Unknown	Yes	Yes	Unknown	Yes	No	No	Oral papillomas, acral keratoses, multiple dermatologic lesions, facial papules, thyroid structural lesions, mastopathy	None Reported	N/A	No	Unknown	Unknown	Unknown	Unknown	8	3	++	Bubien 2013 (110): positive for Mucocutaneous lesions, Facial Papules, Oral Mucosal Papilomatosis, Actinic Keratoses, Macrocephaly, Benign Thyroid Disease, Benign Breast Disease; negative for Speckled Penis, LDD, MR/ASD, Lipomas/Vascular Lesions, Thyroid Cancer, Breast Cancer, Other Cancer; not assessed for GI polyps, GU lesions. Indication for testing: known familial variant. Margot 2024 (200105…
Gly132Asp (395G>A)	G132D-P6	102, 2000106-3	-	2000106	-	PMID: 23335809 (Bubien 2013); PMID: 25527629 (Spinelli 2015); PMID: 39358013 (Margot 2024); PMID: 29706350 (Mighell 2020)	Inherited	Affected	Unknown	Unknown	Yes	Yes	No	Yes	Yes	Yes	lipomas, vascular lesions, benign thyroid disease, benign breast disease, uterine fibroids	None Reported	N/A	No	Lhermitte-Duclos disease	Unknown	Unknown	37	7	4	++	Bubien 2013 (102): positive for Macrocephaly, LDD, Lipomas/Vascular Lesions, Benign Thyroid Disease, Benign Breast Disease; negative for Mucocutaneous lesions, Facial Papules, Oral Mucosal Papilomatosis, Actinic Keratoses, Speckled Penis, MR/ASD, GI polyps, GU lesions, Thyroid Cancer, Breast Cancer, Other Cancer; not assessed for none. Indication for testing: Cowden Syndrome. Margot 2024 (2000106…
Tyr155Asn (N/A)	Y155N-P5	-	-	-	-	PMID: 29663862 (Smith 2019)	Unknown	Affected	Unknown	Unknown	Unknown	Unknown	Unknown	Yes	Yes	Yes	Mucocutaneous lesions	None Reported	N/A	Unknown	Unknown	Yes	Unknown	Unknown	Unknown	Unknown	Unknown	Smith 2019: Seen in the Cleveland Clinic Cohort. Phenotype = ASD, positive for developmental delay, macrocephaly, epilepsy, mucocutaneous lesions; explicitly negative for leukodystrophy, Lhermitte-Duclos disease, dysmorphic features, breast fibrocystic disease, thyroid nodule, Hashimoto disease, benign thyroid growth, skin cancer, colon cancer, colon lipoma, colon polyps, kidney cancer, ovarian c…
Lys125Glu (c.373A>G)	K125E-P1	-	-	-	-	PMID: 32123317 (Wai 2020), PMID: 34663891 (Rowlands 2021)	Unknown	Unknown	Unknown	Unknown	Unknown	Unknown	Unknown	Unknown	Unknown	Unknown	Unknown	Unknown	Unknown	Unknown	Unknown	Unknown	Unknown	Unknown	Unknown	Unknown	Unknown	Wai 2020: identified in a study of using RNA studies to resolve clinical VUS; does not alter splicing, no other info given.
Ser170Arg (510T>G)	S170R-P15	138, 99003-3	-	99003	-	PMID: 23335809 (Bubien 2013), PMID: 25527629 (Spinelli 2015), PMID: 39358013 (Margot 2024)	Unknown	Affected	Unknown	Unknown	Yes	Yes	No	Yes	No	No	Mucocutaneous lesions, oral papillomatosis, acral keratoses, lipomas, vascular anomalies, benign thyroid disease	None Reported	N/A	No	Lhermitte-Duclos disease	Unknown	Unknown	Unknown	10	3	++	Bubien 2013 (138): positive for Mucocutaneous lesions, Oral Mucosal Papilomatosis, Actinic Keratoses, Macrocephaly, LDD, Lipomas/Vascular Lesions, Benign Thyroid Disease; negative for Speckled Penis, MR/ASD, Thyroid Cancer, Breast Cancer, Other Cancer; not assessed for Facial Papules, GI polyps, GU lesions, Benign Breast Disease. Indication for testing: Cowden Syndrome. Margot 2024 (99003-3*): po…
Leu112Val (334C>G)	L112V-P3	Father	L112V-F1	-	L112V-P4	PMID: 18669439 (Plon 2008)	Unknown	Affected	Unknown	M	Unknown	Unknown	Unknown	Yes	Unknown	Unknown	Benign thyroid disease	None Reported	N/A	No	None reported	Unknown	None Reported	Unknown	Unknown	Unknown	Unknown	Plon 2008 (father): Father from USA case report; benign thyroid disease and macrocephaly; positive for PTEN c.334C>G (L112V); paternal family history of early onset breast cancer.
Cys136Arg (406T>C)	C136R-P17	113	-	-	-	PMID: 28677221 (Chen 2017)	Unknown	Affected	37	Unknown	Yes	Yes	Unknown	Yes	Unknown	Unknown	Thyroid lesions	None Reported	N/A	No	None reported	No	None Reported	20	Unknown	Unknown	Unknown	Chen 2017 (Patient 113): 37-year-old from Cleveland Clinic cohort of over 6,000 CS and CS-like patients; macrocephaly, other thyroid lesions.
Gly129Arg (385G>A)	G129R-P6	Patient no. 3, No. 6	-	-	-	PMID: 35780606 (Ronzano 2022), PMID: 39644587 (Li 2025)	Unknown	Affected	1.3	F	Unknown	Yes	Unknown	Unknown	Unknown	Unknown	Unknown	Unknown	Unknown	Unknown	Parietal focal cortical dysplasia, LDD, white matter gliosis	Yes	Unknown	Unknown	Unknown	Unknown	Unknown	Ronzano 2022 (3): F, seizre unset at age 1.3 y, focal epilepsy resistant to leviracitam and valproic acid, imagint: parietal focal cortical dysplasia, LDD, white matter gliosis. Li 2025 (No. 7 Patient 3).
Cys136Arg (406T>C)		900WM				PMID: 23475934 (He 2013)	Unknown	Affected	Unknown	Unknown	Unknown	Unknown	Unknown	Yes	Yes	Yes	Lipoma	None Reported	N/A	No	None reported	Unknown	Unknown	Unknown	Unknown	Unknown	Unknown	He 2014 (900WM): Patient from Cleveland Clinic PHTS lymphoblastoid lines study; macrocephaly, autism, global developmental delay, lipoma.
Cys136Arg (406T>C)	C136R-P4	2447, 2447DY	-	-	-	PMID: 20600018 (Heald 2010); PMID: 23475934 (He 2013)	Unknown	Affected	Unknown	Unknown	Yes	Unknown	No	Yes	No	No	Thyroid adenoma, hemangioma of skin, hyperplastic colorectal polyps	None Reported	N/A	No	None reported	Unknown	Unknown	Unknown	Unknown	Unknown	Unknown	He 2014 (2447DY): Patient from Cleveland Clinic PHTS lymphoblastoid lines study; macrocephaly, thyroid adenoma, hemangioma of skin. Heald 2010 (Subject 2447): Individual from Cleveland Clinic prospective study of 2,945 individuals; 9 hyperplastic colorectal polyps, upper GI not reported, no cancer; reported as G136R with no cDNA location given.RetryClaude can make mistakes. Please double-check re…
Arg130Gln (389G>A)	R130Q-P40	52	-	-	-	PMID: 27477328 (Chen 2017)	Unknown	Affected	14	F	Yes	Yes	No	Unknown	Unknown	Unknown	Unknown	Unknown	Unknown	Unknown	Unknown	Unknown	Unknown	Unknown	Unknown	Unknown	Unknown	Chen 2017 (Pt 52): 14-year-old female from study of 79 patients with PTEN mutations examining autoimmunity and peripheral lymphoid hyperplasia (UK, USA/Cleveland Clinic, Germany); Cowden syndrome, negative for autoimmunity and lymphoid hyperplasia.
Tyr155Cys (464A>G)	Y155C-P18	-	-	-	-	PMID: 33083010 (Kim 2020)	Unknown	Affected	21	F	Yes	Yes	Unknown	Yes	Unknown	Yes	Papillomatous papules, Large vascular malformations, Enlarged thyroid with several nodules, Multiple hamartomatous (ganglioneuroma) colon polyps, Hemangiomas, Hemihyperplasia	Renal cell carcinoma (papillary)	Unknown	Unknown	Unknown	Unknown	Unknown	Unknown	Unknown	Unknown	Unknown	Kim 2020: 21-year-old white female case report from Cleveland Clinic with PHTS and early onset RCC; history of hemangiomas, hemihyperplasia, developmental delay; macrocephaly (HC=61cm); papillomatous papules, large vascular malformations, enlarged thyroid with several nodules, multiple hamartomatous (ganglioneuroma) colon polyps, renal cell carcinoma (papillary PHTS-associated type, ISUP grade 3).
Cys136Arg (406T>C)	C136R-P11	2447AY	-	-	-	PMID: 23475934 (He 2013)	Unknown	Affected	Unknown	Unknown	Unknown	Unknown	No	Yes	No	No	Hemangioma of skin	None Reported	N/A	No	None reported	Unknown	Unknown	Unknown	Unknown	Unknown	Unknown	He 2014 (2447AY): Patient from Cleveland Clinic PHTS lymphoblastoid lines study; macrocephaly, hemangioma of skin; reduced protein stability.
Arg130Gln (389G>A)	R130Q-NEWID	88	-	-	-	PMID: 23335809 (Bubien 2013)	Inherited	Affected	Unknown	Unknown	Unknown	Unknown	Unknown	Yes	No	No	Mucocutaneous lesions, facial papules, lipomas, vascular lesions	None Reported	N/A	No	None reported	Unknown	Unknown	Unknown	Unknown	Unknown	Unknown	Bubien 2013 (88): positive for Mucocutaneous lesions, Facial Papules, Macrocephaly, Lipomas/Vascular Lesions; negative for Oral Mucosal Papilomatosis, Actinic Keratoses, Speckled Penis, LDD, MR/ASD, GU lesions, Benign Thyroid Disease, Thyroid Cancer, Benign Breast Disease, Breast Cancer, Other Cancer; not assessed for GI polyps. Indication for testing: known familial variant.
Gly127Arg (N/A)	G127R-P1	5.1	G127R-F1	5	-	PMID: 17526800 (Lachlan 2007), PMID: 34141133 (Portelli 2021)	Paternal	Affected	36	F	Yes	Yes	No	Yes	No	No	>6 cutaneous signs, no mucosal signs	Unknown	Unknown	Unknown	Unknown	Unknown	Unknown	Unknown	Unknown	Unknown	Unknown	Lachlan 2007 (Patient 5.1): paternal inheritance, 36-year-old female from UK study of 42 people from 26 families with PTEN mutations; occipitofrontal circumference 61.4 cm, meets Cowden criteria, paternal inheritance, Bannayan-Riley-Ruvalcaba syndrome features (macrocephaly, lipoma), >6 cutaneous signs, no mucosal signs, walking by 18 months, no special educational needs; reported as Gly127Arg wi…
Gly127Arg (N/A)	G127R-P1	5.2	G127R-F1	5	-	PMID: 17526800 (Lachlan 2007), PMID: 34141133 (Portelli 2021)	Paternal	Affected	41	F	Yes	Yes	No	Yes	No	No	>6 cutaneous signs, no mucosal signs	Unknown	Unknown	Unknown	Unknown	Unknown	Unknown	Unknown	Unknown	Unknown	Unknown	Lachlan 2007 (Patient 5.1): paternal inheritance, 36-year-old female from UK study of 42 people from 26 families with PTEN mutations; occipitofrontal circumference 61.2 cm, meets Cowden criteria, paternal inheritance, Bannayan-Riley-Ruvalcaba syndrome features (macrocephaly, lipoma), >6 cutaneous signs, no mucosal signs, walking by 18 months, no special educational needs; reported as Gly127Arg wi…
Arg130Gln (389G>A)	R130Q-P26	6483	-	-	-	PMID: 23399955 (Ngeow 2013), PMID: 25527629 (Spinelli 2015), PMID: 29706350 (Mighell 2020)	Unknown	Affected	42	F	Unknown	Yes	Unknown	Yes	Unknown	Unknown	Colorectal polyps (hyperplastic, hamartomatous, ganglioneuromatous, lipoma), thyroid goiter, bengin breast disease	Breast cancer	Unknown	No	Unknown	Unknown	Unknown	Unknown	Unknown	7	Unknown	Ngeow 2013 (6483): 42 yo F of unknown ancestry presenting with multiple polyp types (hyperplastic, adenomatous, hamartomatous, lipoma, ganglioneuromatous), macrocephaly, goiter, breast cancer, and benign breast disease.
Cys124Arg (371G>A)	C124R-P1	n130, 16	-	-	-	PMID: 9259288 (Nelen 1997), PMID: 10234502 (Nelen 1999), PMID: 10923032 (Bonneau 2000), PMID: 25527629 (Spinelli 2015), PMID: 27489861 (Yakubov 2016), PMID: 29706350 (Mighell 2020), PMID: 32350270 (Post 2020)	Unknown	Affected	42	F	Yes	Yes	No	Yes	Unknown	Unknown	Benign skin findings, thyroid adenoma	Thyroid malignancy	Unknown	No	Unknown	Unknown	Unknown	Unknown	Unknown	2	Unknown	Nelen 1997 (n130): 42 F with macrocephaly, benign skin findings, thyroid adenoma; negative for breast disease, LDD, and neurological signs; urogenital not assessed. Nelen 1999 (n130): female, macrocephaly, benign skin findings, beign thyroid findings, negative for breast findings, intestinal findings, neurological signs; urogenital not asssessed; originall reported as C124R with no cDNA location …
Met134Thr (401T>C)	M134T-P3	7903	-	-	-	PMID: 23399955 (Ngeow 2013); PMID: 25527629 (Spinelli 2015); PMID: 29706350 (Mighell 2020)	Unknown	Affected	44	F	Unknown	Unknown	Unknown	Yes	Unknown	Unknown	Goiter, thyroiditis, oral papillomas, fibroids, benign breast disease	Breast cancer	Unknown	No	Unknown	Unknown	Unknown	Unknown	Unknown	5	Unknown	Ngeow 2013 (7903): 44 yo F of Jewish ancestry presenting with adenomatous and hyperplastic polyps, macrocephaly, goiter, thyroiditis, breast cancer, benign breast disease, oral papillomas, and fibroids.
Arg130Gln (389G>A)	R130Q-P24	13, 106	R130Q-F2	-	-	PMID: 22266152 (Heindl 2012), PMID: 25527629 (Spinelli 2015), PMID: 27489861 (Yakubov 2016), PMID: 29706350 (Mighell 2020)	Unknown	Affected	48	F	Yes	Yes	No	Yes	Unknown	Unknown	Fibrocystic breast disease, glycogenic acanthosis, uterine fibroids, multiple inflammatory and ganglioneuromatous intestinal polyps	Ductal breast cancer, lobular breast cancer, ductal and lobular breast carcinoma in situ	Unknown	No	Unknown	Unknown	Unknown	Unknown	Unknown	5	Unknown	Heindl 2012 (Patient 13): 48 y F with macrocephaly, ductal breast cancer, lobular breast cancer (second primary), ductal and lobular breast carcinoma in situ, fibrocystic breast disease, glycogenic acanthosis, uterine fibroids, multiple hamartomatous, inflammatory and ganglioneuromatous intestinal polyps; from cohorts in USA (Cleveland Clinic) and Europe. Yakubov 2016 (106).
Tyr155Cys (464A>G)	Y155C-P1	III2	-	-	-	PMID: 12614768 (Gicquel 2003), PMID: 25527629 (Spinelli 2015), PMID: 27489861 (Yakubov 2016), PMID: 29706350 (Mighell 2020), PMID: 34141133 (Portelli 2021)	Unknown	Affected	50	F	Yes	Yes	Unknown	Yes	Unknown	Unknown	Cutaneous trichilemmomas, multiple confluent mucous gingival hamartomas, multiple lingual hamartomas, multinodular goiter	Infiltrating ductal carcinoma (breast)	Unknown	No	Unknown	Unknown	Micrognathia	Unknown	Unknown	2	Unknown	Gicquel 2003 (Proband III2): Case report of French 50 y F with CS - retinal angioma, macrocephaly, micrognathia, cutaneous trichilemmomas, multinodular goiter status post hemithyroidectomy, status post ovariectomy, breast infiltrating ductal carcinoma status post mammectomy, multiple confluent mucous gingival hamartomas, multiple lingual hamartomas; family history (not tested for variant): III4 (…
Arg130Gln (389G>A)	R130Q-P38	38	-	-	-	PMID: 27477328 (Chen 2017)	Unknown	Affected	50	F	Yes	Yes	No	Unknown	Unknown	Unknown	Unknown	Unknown	Unknown	Unknown	Unknown	Unknown	Unknown	Unknown	Unknown	Unknown	Unknown	Chen 2017 (Pt 38): 50-year-old female from study of 79 patients with PTEN mutations examining autoimmunity and peripheral lymphoid hyperplasia (UK, USA/Cleveland Clinic, Germany); Cowden syndrome, negative for autoimmunity, positive for lymphoid hyperplasia.
Leu112Val (334C>G)	L112V-P1	-	-	-	-	PMID: 12786840 (Reifenberger 2003)	Unknown	Affected	54	F	Yes	Yes	Unknown	Unknown	Unknown	Unknown	Multiple benign hamartomatous lesions of the skin, papillomatosis of the lips and oral mucosa, polyposis coli, bilateral fibrocystic disease of the breast	Bilateral breast IDC, malignant melanomas	Unknown	Yes	Unknown	Unknown	Unknown	Unknown	Unknown	Unknown	Unknown	Reifenberger 2003: 54-year-old German woman case report with Cowden disease; multiple benign hamartomatous lesions of the skin, papillomatosis of the lips and oral mucosa, polyposis coli, bilateral fibrocystic disease of the breast; bilateral carcinomas of the breast (IDC) and malignant melanomas of the skin; breast tumor had PTEN LOH; splicing variant introduced splice donor site within exon 5 c…
Gly129Glu (386G>A)	G129E-P9	22	-	-	-	PMID: 27477328 (Chen 2017)	Unknown	Affected	64	F	Yes	Yes	No	Unknown	Unknown	Unknown	Unknown	Unknown	Unknown	Unknown	Unknown	Unknown	Unknown	Unknown	Unknown	Unknown	Unknown	Chen 2017 (Pt 22): 64-year-old female from study of 79 patients with PTEN mutations examining autoimmunity and peripheral lymphoid hyperplasia (UK, USA/Cleveland Clinic, Germany); Cowden syndrome, negative for autoimmunity and lymphoid hyperplasia.
Gly129Val (N/A)	G129V-P2	-	-	-	-	PMID: 30327747 (Takei 2018)	Unknown	Affected	67	F	Yes	Yes	Unknown	Yes	Unknown	Unknown	Trichilemmomas	Breast cancer, Colon cancer	Unknown	Yes	LDD, Spinal AVF	Unknown	Unknown	Unknown	Unknown	Unknown	Unknown	Takei 2018: 67 y F Japanese individual with CS; macrocephaly, Lhermitte-Duclos disease in the left cerebellar hemisphere, face trichilemmomas, breast cancer, advanced cecal cancer; spinal extradural arteriovenous fistula with the perimedullary drainage Reported as G129V with no cDNA location given.
Leu112Val (334C>G)	L112V-P6	72	-	-	-	PMID: 27477328 (Chen 2017)	Unknown	Affected	68	F	Yes	Yes	No	Unknown	Unknown	Unknown	Unknown	Unknown	Unknown	Unknown	Unknown	Unknown	Unknown	Unknown	Unknown	Unknown	Unknown	Chen 2017 (Pt 72): 68-year-old female from study of 79 patients with PTEN mutations examining autoimmunity and peripheral lymphoid hyperplasia (UK, USA/Cleveland Clinic, Germany); Cowden syndrome, positive for autoimmunity and lymphoid hyperplasia; p.Leu112_Lys164del (suggesting splicing variant leads to missing portion of protein)
Cys136Tyr (407G>A)	C136Y-P18	-	-	-	-	PMID: 35418818 (Ercoskun 2022)	Unknown	Affected	84	F	Unknown	Unknown	Unknown	Unknown	Unknown	Unknown	Unknown	Colon cancer	Unknown	Unknown	Unknown	Unknown	Unknown	Unknown	Unknown	Unknown	Unknown	Ercoskun 2022: 84-year-old female from genetic testing study for familial cancer; colon cancer.
Arg159Ser (477G>T)	R159S-P1	patient 8	-	-	-	PMID: 34937768 (Desjardins 2021)	Unknown	Affected	45-50	F	Yes	Yes	Unknown	Yes	Unknown	Unknown	Acrokeratoses, Thyroid nodule	Breast adenocarcinoma	Unknown	No	Unknown	Unknown	Unknown	Unknown	Unknown	Unknown	Unknown	Desjardins 2021 (patient 8): 45-50-year-old French female from neuropsychiatric assessment study of 15 individuals with Cowden syndrome from 13 families; macrocephaly (CP=59cm), no cognitive complaints or history of neurodevelopmental disorder; breast adenocarcinoma, acrokeratoses, thyroid nodule; neuropsych testing showed mildly impaired social cognition, abnormal fine dexterity, and mood (anxie…
Gly165Val (494G>T)	G165V-P7	3-0197-000	-	-	-	PMID: 26325558 (Tammimies 2015), PMID: 36368308 (Trost 2022), PMID: 35982159 (Zhou 2022)	De novo	Affected	Unknown	F	Yes	Unknown	Unknown	Unknown	Yes	Unknown	Unknown	Unknown	Unknown	Unknown	Unknown	Unknown	Unknown	Unknown	Unknown	Unknown	Unknown	Tammimies 2015 (3-0197-000): F suspected Cowden syndrome; de novo PTEN mutation p.Gly165Val/+ identified through targeted sequencing; has autism spectrum disorder (ASD); part of 95 proband-parent trio study from Newfoundland, Canada. Zhou 2022 (MSSNG 3-0197-000): De novo variant in female with autism from MSSNG cohort; study of 42,607 autism cases with WES; affected status.
Gly165Glu (494G>A)	G165E-P1	-	G165E-F1	N8		PMID: 10234502 (Nelen 1999), PMID: 10923032 (Bonneau 2000), PMID: 12938083 (Eng 2003), PMID: 25527629 (Spinelli 2015), PMID: 27489861 (Yakubov 2016), PMID: 34141133 (Portelli 2021)	Unknown	Affected	Unknown	F	Yes	Unknown	Unknown	Yes	Unknown	Unknown	Skin: benign lesions; Breast: benign lesions	Thyroid cancer	Unknown	Unknown	Unknown	Unknown	Unknown	Unknown	Unknown	5	Unknown	Nelen 1999 (N8(F)): family with 3 affected females, macrocephaly, benign skin findings, bening thyroid findings, thyroid cancer, benig nbreast fndings; negative for urogenital findings, LDD, amd neurlogical signs, intesting not assessed; originally reported as G165E with no cDNA location given. Eng 2003 reports as c.494G>A. Yakubov 2016 (65).
Arg130Gly (N/A)	R130G-P1	-	-	-	-	PMID: 19457929 (Lobo 2009), PMID: 25527629 (Spinelli 2015), PMID: 29706350 (Mighell 2020)	Unknown	Affected	Unknown	F	Yes	Yes	Unknown	Unknown	Unknown	Unknown	Unknown	Breast cancer	Unknown	No	Unknown	Unknown	Unknown	Unknown	Unknown	2	Unknown	Lobo 2009: Female patient with CS and breast cancer, no other detail given, reported as R130G
Arg130Gln (389G>A)	R130Q-P54	Subject 2	-	-	-	PMID: 33077954 (Jin 2020)	Unknown	Affected	Unknown	F	Unknown	Unknown	Unknown	Yes	Unknown	Yes	Unknown	Unknown	Unknown	Unknown	Cerebellar tonsillar ectopia, aqueductal stenosis	Unknown	Unknown	Unknown	Unknown	Unknown	Unknown	Jin 2020 (Subject 2): Female with European ancestry from whole-exome sequencing study of 381 individuals with sporadic congenital hydrocephalus; macrocephaly, cerebellar tonsillar ectopia, neurodevelopmental delay, aqueductal stenosis; unphased variant; singleton analysis.
Val119Leu (355G>C)	V119L-P3	Sample 5	-	-	-	PMID: 10807691 (De Vivo 2000), PMID: 25527629 (Spinelli 2015)	Unknown	Affected	Unknown	F	Unknown	Unknown	Unknown	Unknown	No	No	Unknown	Breast IDC, endometrial cancer	Unknown	Yes	Unknown	Unknown	Unknown	Unknown	Unknown	4		De vivo 2000 (5): Cancer diagnosis: Invasice ductal breast cancer, endometrial cancer; family history: prostate cancer.
Val119Leu (355G>C)	V119L-P2	Sample 4	-	-	-	PMID: 10807691 (De Vivo 2000), PMID: 25527629 (Spinelli 2015)	Unknown	Affected	Unknown	F	Unknown	Unknown	Unknown	Unknown	No	No	Unknown	Lung adenocarcinoma, breast IDC	Unknown	Yes	Unknown	Unknown	Unknown	Unknown	Unknown	4		De vivo 2000 (4): Cancer diagnosis: lung adenocarcinoma, invasive ducatal breast cancer; family history: none.
Val119Leu (355G>C)	V119L-P1	Sample 3	-	-	-	PMID: 10807691 (De Vivo 2000), PMID: 25527629 (Spinelli 2015), PMID: 34141133 (Portelli 2021)	Unknown	Affected	Unknown	F	Unknown	Unknown	Unknown	Unknown	No	No	Unknown	Endometrial cancer, bilateral ovarian cancer	Unknown	Yes	Unknown	Unknown	Unknown	Unknown	Unknown	Unknown		De vivo 2000 (3): Cancer diagnosis: endometrial cancer, bilateral ovarian cancer; family history: none.
Val158Leu (472G>C)	V158L-P2	Sample 2	-	-	-	PMID: 10807691 (De Vivo 2000)	Unknown	Affected	Unknown	F	Unknown	Yes	Unknown	Unknown	Unknown	No	Unknown	Lymphoma, Invasive breast cancer x2	Unknown	Yes	Unknown	Unknown	Unknown	Unknown	Unknown	Unknown		De vivo 2000 (2): Cancer diagnosis lymphoma, invasive breast camcer; family history: colon cancer.
Val158Leu (472G>C)	V158L-P1	Sample 1	-	-	-	PMID: 10807691 (De Vivo 2000)	Unknown	Affected	Unknown	F	Unknown	Yes	Unknown	Unknown	Unknown	No	Unknown	Invasive ductal breast cancer, Lower genital tract cancer	Unknown	Yes	Unknown	Unknown	Unknown	Unknown	Unknown	Unknown		De vivo 2000 (1): Cancer diagnosis: invasive ductal breast cancer; lower genital tract cancer; family history: none.
Leu140Phe (420A>C)	L140F-P1	DDD4K.03023, DDD13k.09658	-	-	-	PMID: 31785789 (Turner 2019); PMID: 33057194 (Kaplanis 2020); PMID: 36368308 (Trost 2022); PMID: 35982159 (Zhou 2022)	De novo	Affected	Unknown	Female	Unknown	Unknown	Unknown	Unknown	Yes	Unknown	Unknown	Unknown	Unknown	Unknown	Unknown	Unknown	Unknown	Unknown	Unknown	Unknown	Unknown	Kaplanis 2020: Individual from exome-sequence study of 31,058 trios with developmental disorders; de novo variant from DDD study. Zhou 2022 (DDD DDD13k.09658): De novo variant in female with autism from DDD cohort; study of 42,607 autism cases with WES; affected status.
Lys164Asn (492G>T)	K164N-P1	3		-		PMID: 29296277 (Yeung 2017), PMID: 34141133 (Portelli 2021)	Bi-allelic (Maternal K164N + de novo C105F)	Affected	0.8	M	Unknown	Unknown	Unknown	Yes	No	Yes	Unknown	Unknown	Unknown	Unknown	Megalencephaly, polymicrogyria, ventriculomegaly, periventricular white matter signal abnormalities	Unknown	Unknown	Unknown	Unknown	Unknown	Unknown	Yeung 2017 (patient 3): Male from WES study of 21 patients with macrocephaly and ASD/DD in China; assessed at 0.8 years and 1.6 years; HC z-score=5.95, DQ=50, moderate global developmental delay, no ASD, recurrent respiratory infections, hypoglycemia; MRI findings: megalencephaly, polymicrogyria, ventriculomegaly, periventricular white matter signal abnormalities; maternally inherited; second PTE…
Ser170Thr (509G>C)	S170T-P1	4	-	-	-	PMID: 29296277 (Yeung 2017), PMID: 34141133 (Portelli 2021)	De novo	Affected	2.3	M	Unknown	Unknown	Unknown	Yes	Yes	Yes	Unknown	Unknown	Unknown	Unknown	Megalencephaly, Polymicrogyria, Periventricular white matter signal abnormalities	Unknown	Unknown	Unknown	Unknown	Unknown	Unknown	Yeung 2017 (patient 4): Male from WES study of 21 patients with macrocephaly and ASD/DD in China; assessed at 2.3 years and 6.5 years; HC z-score=4.0, DQ=73, ASD, mild global developmental delay; MRI findings: megalencephaly, polymicrogyria, periventricular white matter signal abnormalities.
Gln171Arg (512A>G)	Q171R-P3	10	-	10	-	PMID: 39644587 (Li 2025)	Unknown	Affected	2.4	M	Unknown	Unknown	Unknown	Yes	No	Yes	Skin abnormalities (keratoses)	Unknown	Unknown	Unknown	Unknown	No	Unknown	Unknown	Unknown	Unknown	Unknown	Li 2025 (10 (Family 10)): Male child, 2 years 5 months old, with severe global developmental delay including motor and language delays, ASD, macrocephaly (55 cm, >2SD), and skin abnormalities (keratoses); no history of epilepsy, EEG not performed; brain MRI not performed; from a Chinese study of children with PTEN variants.
Arg130Gln (389G>A)	R130Q-P28	87, 2007208-3	-	2007208	-	PMID: 23335809 (Bubien 2013), PMID: 34141133 (Portelli 2021), PMID: 39358013 (Margot 2024)	Unknown	Affected	Unknown	Unknown	Yes	Yes	No	Yes	Unknown	Unknown	Lipomas, vascular lesions, GI polyps, gastric hamartomas	None Reported	N/A	No	None reported	Unknown	Unknown	Unknown	10	Unknown	+	Bubien 2013 (87): positive for Macrocephaly, Lipomas/Vascular Lesions; negative for Mucocutaneous lesions, Facial Papules, Oral Mucosal Papilomatosis, Actinic Keratoses, Speckled Penis, LDD, MR/ASD, GU lesions, Benign Thyroid Disease, Thyroid Cancer, Benign Breast Disease, Breast Cancer, Other Cancer; not assessed for GI polyps. Indication for testing: Cowden Syndrome. Margot 2024 (2007208-3*): p…
Arg130Gln (389G>A)	R130Q-P57	Patient 2	-	-	-	PMID: 32664367 (Plamper 2020)	Unknown	Affected	4	M	Yes	Yes	No	Yes	Yes	Yes	Follicular adenoma (thyroid), lipoma, penile freckling	Papillary microcarcinoma arising in thyroid follicular adenoma	Unknown	No	Enlarged perivascular spaces	Unknown	None Reported	Unknown	Unknown	Unknown	Unknown	Plamper 2019 (2): Male from German study of children and adolescents with PHTS; macrocephaly. Papillary microcarcinoma in follicular adenoma (thyroid), autism, developmental delay, lipoma, penile freckling; MRI: Virchow-Robin spaces (enlarged perivascular spaces) and white matter abnormalities. Plamper 2020 (Patient 2): Male from retrospective study of pediatric PTEN patients in Germany (2013-201…
Gly132Asp (395G>A)	G132D-P9	CCF05708-01-001	-	-	-	PMID: 25288137 (Frazier 2014); PMID: 25527629 (Spinelli 2015); PMID: 29706350 (Mighell 2020), PMID: 32350270 (Post 2020)	Unknown	Affected	4	M	Unknown	Unknown	Unknown	Yes	Yes	Unknown	Unknown	Unknown	Unknown	Unknown	Unknown	Unknown	Unknown	Unknown	Unknown	0	Unknown	Frazier 2014 (CCF05708-01-001): 4.0y M with macrocephaly OFC (z-score) = 5.9 and ASD.
Ile135Lys (404T>A)	I135K-P3	73	-	-	-	PMID: 27477328 (Chen 2017)	Unknown	Affected	4	M	No	Yes	Yes	Unknown	Unknown	Unknown	Unknown	Unknown	Unknown	Unknown	Unknown	Unknown	Unknown	Unknown	Unknown	Unknown	Unknown	Chen 2017 (Pt 73): 4-year-old male from study of 79 patients with PTEN mutations examining autoimmunity and peripheral lymphoid hyperplasia (UK, USA/Cleveland Clinic, Germany); BRRS, negative for autoimmunity and lymphoid hyperplasia.
Cys136Arg (406T>C)	C136R-P30	no. 18	-	-	-	PMID: 34374989 (Saleh 2021)	De novo	Affected	5	M	Unknown	Unknown	Unknown	Yes	Unknown	Yes	Unknown	Unknown	Unknown	Unknown	Unknown	Unknown	Unknown	Unknown	Unknown	Unknown	Unknown	Saleh 2021 (no. 18): 5-year-old male from UAE population genetic testing study of 506 patients with neuro-genetic disorders; global developmental delay and macrocephaly; de novo variant.
Lys128Asn (N/A)	K128N-P1	20.1	-	20	-	PMID: 17526800 (Lachlan 2007), PMID: 25527629, PMID: 34141133 (Portelli 2021), PMID: 29706350 (Mighell 2020)	De novo	Affected	9	M	Yes	Yes	Yes	Yes	Unknown	Yes	Mucosal neuroma, tongue lesions, lipoma, hemangioma	Unknown	Unknown	Unknown	Unknown	Unknown	Unknown	Unknown	Unknown	Unknown	Unknown	Lachlan 2007 (Patient 20.1): de novo, 9-year-old male from UK study of 42 people from 26 families with PTEN mutations; occipitofrontal circumference 60.7 cm, meets Cowden criteria, de novo mutation, Bannayan-Riley-Ruvalcaba syndrome features (macrocephaly, lipoma, haemangioma), <6 cutaneous signs, mucosal signs (mucosal neuroma, tongue lesions), walking by 20 months, special school severe; report…
Arg130Gln (389G>A)	R130Q-P39	42	-	-	-	PMID: 27477328 (Chen 2017)	Unknown	Affected	12	M	No	Yes	Yes	Unknown	Unknown	Unknown	Unknown	Unknown	Unknown	Unknown	Unknown	Unknown	Unknown	Unknown	Unknown	Unknown	Unknown	Chen 2017 (Pt 42): 12-year-old male from study of 79 patients with PTEN mutations examining autoimmunity and peripheral lymphoid hyperplasia (UK, USA/Cleveland Clinic, Germany); BRRS, negative for autoimmunity and lymphoid hyperplasia.
Ser170Arg (N/A)	S170R-P3	3.2	S170R-F2	3	S170R-P2	PMID: 17526800 (Lachlan 2007)	Paternal	Affected	17	M	No	Unknown	Yes	Yes	Unknown	Yes	Lipomas, Hamartomas, Penile papules	Unknown	Unknown	Unknown	Unknown	Unknown	Unknown	Unknown	Unknown	Unknown	Unknown	Lachlan 2007 (Patient 3.2): paternal inheritance, 17-year-old male from UK study of 42 people from 26 families with PTEN mutations; occipitofrontal circumference 66.0 cm, does not meet Cowden criteria, paternal inheritance, Bannayan-Riley-Ruvalcaba syndrome features (macrocephaly, lipoma, haemangioma, penile macules), <6 cutaneous signs, no mucosal signs, walking by 36 months, special school mode…
Arg130Gln (389G>A)	R130Q-P41	69	-	-	-	PMID: 27477328 (Chen 2017)	Unknown	Affected	19	M	No	No	Yes	Unknown	Unknown	Unknown	Unknown	Unknown	Unknown	Unknown	Unknown	Unknown	Unknown	Unknown	Unknown	Unknown	Unknown	Chen 2017 (Pt 69): 19-year-old male from study of 79 patients with PTEN mutations examining autoimmunity and peripheral lymphoid hyperplasia (UK, USA/Cleveland Clinic, Germany); BRRS, negative for autoimmunity, positive for lymphoid hyperplasia.
Lys128Glu (382A>G)	K128E-P4	16	-	-	-	PMID: 27477328 (Chen 2017)	Unknown	Affected	26	M	Yes	Yes	No	Unknown	Unknown	Unknown	Unknown	Unknown	Unknown	Unknown	Unknown	Unknown	Unknown	Unknown	Unknown	Unknown	Unknown	Chen 2017 (Pt 16): 26-year-old male from study of 79 patients with PTEN mutations examining autoimmunity and peripheral lymphoid hyperplasia (UK, USA/Cleveland Clinic, Germany); Cowden syndrome, positive for autoimmunity, negative for lymphoid hyperplasia.
Arg142Pro (425G>C)	R142P-P5	Patient 2 (Brother)	R142P-F2	-	R142P-P3, R142P-P4, R142P-P6	PMID: 35352876 (Fardal 2022)	Paternal	Affected	28	M	Yes	Yes	Unknown	Yes	Unknown	Unknown	Gingival overgrowth	Glioblastoma	Unknown	Unknown	Unknown	Unknown	Moderate palate elevation, anterior open bite, retinal detachment	Unknown	Unknown	Unknown	Unknown	Fardal 2022 (patient 2): Male age 28 (brother); undergoing treatment for aggressive glioblastoma with temozolomide and radiation; macrocephaly (68cm); previous retinal detachment; moderate palate elevation; anterior open bite; poor oral hygiene; heavily restored teeth; gingival inflammation and overgrowth.
Ser170Arg (N/A)	S170R-P4	9.1	S170R-F3	9	S170R-P5	PMID: 17526800 (Lachlan 2007)	Paternal	Affected	29	M	Yes	Unknown	Unknown	Yes	Unknown	Unknown	Unknown	Unknown	Unknown	Unknown	Unknown	Unknown	Unknown	Unknown	Unknown	Unknown	Unknown	Lachlan 2007 (Patient 9.1): paternal inheritance, 29-year-old male from UK study of 42 people from 26 families with PTEN mutations; occipitofrontal circumference 63.9 cm, meets Cowden criteria, paternal inheritance, Bannayan-Riley-Ruvalcaba syndrome features (macrocephaly only), >6 cutaneous signs, mucosal signs (mucosal neuroma, tongue lesions), walking by 18 months, special educational needs in…
Arg130Gln (389G>A)	R130Q-P21	-	-	-	-	PMID: 21822720 (Villeneuve 2011)	Unknown	Affected	35	M	Yes	Yes	No	Yes	No	No	Papillomatous skin lesions, gingival hypertrophy, gastric and colonic hyperplastic polyps, ganglioneuromas colon polyps, glycogenic acanthoses in the esophagus, hemangioma	Acinic cell carcinoma of minor salivary gland origin	Unknown	No	Unknown	Unknown	None Reported	Unknown	Unknown	Unknown	Unknown	Villeneuve 2011: 35-year-old Caucasian man presented with oral microcystic acinic cell carcinoma stage 1; gastric and colonic hyperplastic polyps, ganglioneuromas colon polyps, glycogenic acanthoses in the esophagus, hemangioma on the plantar surface of the left foot, OFC = 63.5 cm (above the 97th percentile for age); no other dysmorphic features; multiple papillomatous skin lesions, gum hypertro…
Lys128Asn (384G>C)	K128N-P3	7995	-	-	-	PMID: 23399955 (Ngeow 2013), PMID: 25527629 (Spinelli 2015), PMID: 34141133 (Portelli 2021), PMID: 29706350 (Mighell 2020)	Unknown	Affected	35	M	Unknown	Unknown	Unknown	No	Unknown	Unknown	Hamartomatous polyps, adenomatous polyps	Colon cancer	Unknown	Unknown	Unknown	Unknown	Unknown	Unknown	Unknown	3	Unknown	Ngeow 2013 (7995): 35 yo M of White NOS ancestry presenting with hamartomatous, adenomatous, and ganglioneuromatous polyps along with colon cancer.
Arg130Gln (389G>A)	R130Q-P27	8, 2006236-3	-	2006236	-	PMID: 23335809 (Bubien 2013), PMID: 34141133 (Portelli 2021), PMID: 39358013 (Margot 2024)	Unknown	Affected	Unknown	Unknown	Yes	Yes	No	Yes	Unknown	Unknown	Mucocutaneous lesions, facial papules, trichilemmoma, oral papillomatosis, GI polyps, benign thyroid disease, gastric hamartomas, esophageal glycogenic acanthosis	None Reported	N/A	No	None reported	Unknown	Unknown	52	Unknown	Unknown	++	Bubien 2013 (8): positive for Mucocutaneous lesions, Facial Papules, Oral Mucosal Papilomatosis, Macrocephaly, GI polyps, Benign Thyroid Disease; negative for Speckled Penis, LDD, MR/ASD, Lipomas/Vascular Lesions, GU lesions, Thyroid Cancer, Benign Breast Disease, Breast Cancer, Other Cancer; not assessed for Actinic Keratoses. Indication for testing: Cowden Syndrome. Margot 2024 (2006236-3*): po…
His118Pro (353A>C)	H118P-P2	Proband	H118P-F1	-	H118P-P3	PMID: 33532886 (Emerson 2021)	Unknown	Affected	39	M	No	Yes	No	Yes	No	No	Trichilemmomas	Cutaneous SCC	Unknown	No	Unknown	No	Tracheomalacia	Unknown	Unknown	Unknown	Unknown	Emerson 2021 (Proband): 39 y M with hypogammaglobulinemia and lymphopenia, stricturing-fistulizing Crohn’s disease (dx at 14, status post ileocolonic resection at 30), tracheomalacia (status post tracheopexy in infancy), unprovoked pulmonary embolism, recurrent papular skin lesions (trichilemmomas), cutaneous squamous cell carcinoma, recurrent upper and lower respiratory tract infections, symmetr…
Ser170Arg (N/A)	S170R-P2	3.1	S170R-F2	3	S170R-P3	PMID: 17526800 (Lachlan 2007)	Unknown	Affected	51	M	Yes	Unknown	Yes	Yes	Unknown	Unknown	Lipomas, Hamartomas, Penile papules	Unknown	Unknown	Unknown	Unknown	Unknown	Unknown	Unknown	Unknown	Unknown	Unknown	Lachlan 2007 (Patient 3.1): unknown inheritnce, 51-year-old male from UK study of 42 people from 26 families with PTEN mutations; occipitofrontal circumference 64.8 cm, meets Cowden criteria, Bannayan-Riley-Ruvalcaba syndrome features (macrocephaly, lipoma, haemangioma, penile macules), >6 cutaneous signs, mucosal signs (mucosal neuroma, tongue lesions), walking by 48 months, IQ 79; reported as S…
His123Arg (368A>G)	H123R-P1	n40, 15	-	-	-	PMID: 9259288 (Nelen 1997), PMID: 10234502 (Nelen 1999), PMID: 10923032 (Bonneau 2000), PMID: 12938083 (Eng 2003), PMID: 25527629 (Spinelli 2015), PMID: 27489861 (Yakubov 2016), PMID: 34141133 (Portelli 2021)	Unknown	Affected	57	M	Yes	Yes	Unknown	Yes	No	No	Benign skin lesions, thyroid goiter	Thyroid malignancy	Unknown	Unknown	Unknown	Unknown	Unknown	Unknown	Unknown	4	Unknown	Nelen 1997 (n40): 57y M with macrocephaly, benign skin findings, thyroid goiter, and neurological signs; negative for LDD; breasts, intestine, and urogenital were not assessed. Nelen 1999 (n40): male, macrocephaly benign skin findings, benign thyroiid findings, thyroid cancer, macrocephaly, neurological signgs, negative for breast findings and LDD; intestine and urogenital not assessed; originall…
Ser170Arg (N/A)	S170R-P5	9.2	S170R-F3	9	S170R-P4	PMID: 17526800 (Lachlan 2007)	Unknown	Affected	57	M	Yes	Unknown	Unknown	Yes	Unknown	Unknown	Unknown	Unknown	Unknown	Unknown	Unknown	Unknown	Unknown	Unknown	Unknown	Unknown	Unknown	Lachlan 2007 (Patient 9.2): unknown inheritance, 57-year-old male from UK study of 42 people from 26 families with PTEN mutations; occipitofrontal circumference 62.5 cm, meets Cowden criteria, Bannayan-Riley-Ruvalcaba syndrome features (macrocephaly only), >6 cutaneous signs, mucosal signs (mucosal neuroma only), walking by 18 months, no special educational needs; reported as Ser170Arg with no cD…
Gly132Asp (395G>A)	G132D-P11	1	-	-	-	PMID: 27477328 (Chen 2017)	Unknown	Affected	65	M	No	Yes	Yes	Unknown	Unknown	Unknown	Unknown	Unknown	Unknown	Unknown	Unknown	Unknown	Unknown	Unknown	Unknown	Unknown	Unknown	Chen 2017 (Pt 1): 65-year-old male from study of 79 patients with PTEN mutations examining autoimmunity and peripheral lymphoid hyperplasia (UK, USA/Cleveland Clinic, Germany); CS/BRRS, negative for autoimmunity, positive for lymphoid hyperplasia.
Cys136Arg (406T>C)	C136R-P13	-	-	-	-	PMID: 26376867 (Matsumoto 2015)	Unknown	Affected	75	M	Yes	Unknown	No	Unknown	No	No	Dermal multiple verrucas, papillomatosis in mouth, goiters, gastrointestinal polyposis	Lung adenocarcinoma	Unknown	Yes	Right cerebellar tumor (dysplastic gangliocytoma/LDD)	No	None Reported	Unknown	Unknown	Unknown	Unknown	Matsumoto 2015: 75-year-old Japanese male; lung adenocarcinoma (T4N2M1b, Stage IV), right cerebellar tumor, dermal multiple verrucas, papillomatosis in the mouth, goiters, gastrointestinal polyposis; tumor to tumor metastasis discovered at autopsy with adenocarcinoma metastasized to cavernous hemangiomas of right atrial appendage and liver and to cerebellar dysplastic gangliocytoma.
Cys136Arg (406T>C)	C136R-P26	-	-	-	-	PMID: 31965297 (Wang 2020)	De novo	Affected	2 days	M	Unknown	Unknown	Unknown	Unknown	Unknown	Unknown	Unknown	Unknown	Unknown	Unknown	Unknown	Unknown	Unknown	Unknown	Unknown	Unknown	Unknown	Wang 2020: 2-day-old male from Chinese population trio genome sequencing study of 130 critically ill infants; cyanosis, hyperbilirubinemia, jaundice and cholestasis; heterozygous de novo variant.
Thr131Ile (389G>T)	T131I-P3	74, 2005169-2	-	2005169	T131I-P2	PMID: 23335809 (Bubien 2013); PMID: 25527629 (Spinelli 2015); PMID: 29706350 (Mighell 2020), PMID: 39358013 (Margot 2024)	Inherited	Affected	Unknown	Unknown	Unknown	Unknown	Unknown	Yes	No	No	GI polyps, benign thyroid disease, benign breast disease, gastric hamartomas, esophageal glycogenic acanthosis, mastopathy	None Reported	N/A	No	None reported	Unknown	Unknown	41	Unknown	3	++	Bubien 2013 (74): positive for Macrocephaly, GI polyps, Benign Thyroid Disease, Benign Breast Disease; negative for LDD, MR/ASD, Lipomas/Vascular Lesions, Thyroid Cancer, Breast Cancer, Other Cancer; not assessed for Mucocutaneous lesions, Facial Papules, Oral Mucosal Papilomatosis, Actinic Keratoses, Speckled Penis, GU lesions. Indication for testing: known familial variant. Margot 2024 (2005169…
Lys125Ile (374A>T)	K125I-P1	-	-	-	-	PMID: 32369273 (Kosaki 2020)	Unknown	Affected	Pediatric	M	Unknown	Unknown	Unknown	Yes	Unknown	Yes	Unknown	Unknown	Unknown	Unknown	Unknown	Unknown	Unknown	Unknown	Unknown	Unknown	Unknown	Kosaki 2020: Seen once in a series of exome analyses in a Japanese population. Pediatric age male with macrocephaly and intellectual disability.
Arg142Trp (424C>T)	R142W-P5	SP0010765	-	SF0010765	-	PMID: 35982160 (Fu 2022), PMID: 35982159 (Zhou 2022)	De novo	Affected	Unknown	M	Unknown	Unknown	Unknown	Unknown	Yes	Unknown	Unknown	Unknown	Unknown	Unknown	Unknown	Unknown	Unknown	Unknown	Unknown	Unknown	Unknown	Zhou 2022 (SPARK SP0010765): De novo variant in male with autism from SPARK cohort; study of 42,607 autism cases with WES; affected status. Fu 2022 (SP0010765): De novo variant in proband with ASD; aggregated exome sequencing study of 33 ASD cohorts.
Glu150Gly (449A>G)	E150G-P1	151853	-	-	-	PMID: 31981491 (Satterstrom 2020), PMID: 34141133 (Portelli 2021), PMID: 35982160 (Fu 2022), PMID: 35982159 (Zhou 2022)	De novo	Affected	Unknown	M	Unknown	Unknown	Unknown	Unknown	Yes	Unknown	Unknown	Unknown	Unknown	Unknown	Unknown	Unknown	Unknown	Unknown	Unknown	Unknown	Unknown	Zhou 2022 (ASC 151853): De novo variant in male with autism from ASC cohort; study of 42,607 autism cases with WES; affected status. Fu 2022 (151853): De novo variant in proband with ASD; aggregated exome sequencing study of 33 ASD cohorts.
Thr131Ile (389G>T)	T131I-P2	73, 2005169-3	-	2005169	T131I-P3	PMID: 23335809 (Bubien 2013); PMID: 25527629 (Spinelli 2015); PMID: 29706350 (Mighell 2020), PMID: 39358013 (Margot 2024)	Unknown	Affected	Unknown	Unknown	Yes	Yes	No	Yes	Yes	Yes	None reported	None Reported	N/A	No	None reported	Unknown	Unknown	Unknown	5	1	++	Bubien 2013 (73): positive for Macrocephaly, MR/ASD; negative for Mucocutaneous lesions, Facial Papules, Oral Mucosal Papilomatosis, Actinic Keratoses, Speckled Penis, LDD, Lipomas/Vascular Lesions, GU lesions, Benign Thyroid Disease, Thyroid Cancer, Benign Breast Disease, Breast Cancer, Other Cancer; not assessed for GI polyps. Indication for testing: Cowden Syndrome. Margot 2024 (2005169-3*): p…
Arg130Gln (389G>A)	R130Q-P53	Subject 1	-	-	-	PMID: 33077954 (Jin 2020)	De novo	Affected	Unknown	M	Unknown	Unknown	Unknown	Yes	Unknown	No	Unknown	Unknown	Unknown	Unknown	Cerebellar tonsillar ectopia	Unknown	Unknown	Unknown	Unknown	Unknown	Unknown	Jin 2020 (Subject 1): Male with European ancestry from whole-exome sequencing study of 381 individuals with sporadic congenital hydrocephalus; macrocephaly, cerebellar tonsillar ectopia; de novo variant; trio analysis.
Ser170Arg (510T>G)		Father				PMID: 29444762 (Ghusayni 2018)	Unknown	Affected	Unknown	M	Unknown	Yes	Unknown	Yes	Unknown	Unknown	Unknown	Unknown	Unknown	Unknown	Unknown	Yes	Unknown	Unknown	Unknown	Unknown	Unknown	Gusayni 2018 (Father):Macrocephaly; history of seizure disorder; not available for further examination.
Cys124Trp (c.372T>G)	C124W-P2	263	-	-	-	PMID: 21194675 (Tan 2011), PMID: 34141133 (Portelli 2021)	Unknown	Affected	2.3	Unknown	Yes	Yes	Unknown	Unknown	Unknown	Unknown	Unknown	Unknown	Unknown	Unknown	Unknown	Unknown	Unknown	Unknown	Unknown	Unknown	Unknown	Tan 2011 (263): Age 2.3; seen in Cleveland Clinic cohort of individuals meeting relaxed International Cowden Consortium criteria; no additional clinical information given.
Leu112Val (334C>G )	L112V-P5	214	-	-	-	PMID: 21194675 (Tan 2011), PMID: 34141133 (Portelli 2021)	Unknown	Affected	2.9	Unknown	Yes	Yes	Unknown	Unknown	Unknown	Unknown	Unknown	Unknown	Unknown	Unknown	Unknown	Unknown	Unknown	Unknown	Unknown	Unknown	Unknown	Tan 2011 (214): Age 2.9; seen in Cleveland Clinic cohort of individuals meeting relaxed International Cowden Consortium criteria; no additional clinical information given.
Leu152Pro (c.455T>C)	L152P-P3	239	-	-	-	PMID: 21194675 (Tan 2011), PMID: 34141133 (Portelli 2021)	Unknown	Affected	3.6	Unknown	Yes	Yes	Unknown	Unknown	Unknown	Unknown	Unknown	Unknown	Unknown	Unknown	Unknown	Unknown	Unknown	Unknown	Unknown	Unknown	Unknown	Tan 2011 (239): Age 3.6; seen in Cleveland Clinic cohort of individuals meeting relaxed International Cowden Consortium criteria; no additional clinical information given.
Cys136Arg (406T>C)		205				PMID: 21194675 (Tan 2011	Unknown	Affected	6.2	Unknown	Yes	Yes	Unknown	Unknown	Unknown	Unknown	Unknown	Unknown	Unknown	Unknown	Unknown	Unknown	Unknown	Unknown	Unknown	Unknown	Unknown	Tan 2011 (205): Age 6.2; seen in Cleveland Clinic cohort of individuals meeting relaxed International Cowden Consortium criteria; no additional clinical information given.
Arg130Gln (389G>A)	R130Q-P11	143	-	-	-	PMID: 21194675 (Tan 2011), PMID: 21956414 (Ngeow 2011)	Unknown	Affected	6.3	Unknown	Yes	Yes	Unknown	Unknown	Unknown	Unknown	Unknown	Unknown	Unknown	Unknown	Unknown	Unknown	Unknown	Unknown	Unknown	Unknown	Unknown	Tan 2011 (143): Age 6.3; seen in Cleveland Clinic cohort of individuals meeting relaxed International Cowden Consortium criteria; no additional clinical information given.
Cys136Arg (406T>C)		30				PMID: 21194675 (Tan 2011	Unknown	Affected	8.77	Unknown	Yes	Yes	Unknown	Unknown	Unknown	Unknown	Unknown	Unknown	Unknown	Unknown	Unknown	Unknown	Unknown	Unknown	Unknown	Unknown	Unknown	Tan 2011 (30): Age 8.77; seen in Cleveland Clinic cohort of individuals meeting relaxed International Cowden Consortium criteria; no additional clinical information given.
Arg130Gln (389G>A)	R130Q-P10	142	-	-	-	PMID: 21194675 (Tan 2011), PMID: 21956414 (Ngeow 2011)	Unknown	Affected	8.8	Unknown	Yes	Yes	Unknown	Unknown	Unknown	Unknown	Unknown	Unknown	Unknown	Unknown	Unknown	Unknown	Unknown	Unknown	Unknown	Unknown	Unknown	Tan 2011 (142): Age 8.8; seen in Cleveland Clinic cohort of individuals meeting relaxed International Cowden Consortium criteria; no additional clinical information given.
Cys124Arg (370T>C)	C124R-P6	33	-	-	-	PMID: 21194675 (Tan 2011), PMID: 25669429 (Nizialek 2015), PMID: 29706350 (Mighell 2020), PMID: 34141133 (Portelli 2021)	Unknown	Affected	9.1	Unknown	Yes	Yes	Unknown	Unknown	Unknown	Unknown	Unknown	Unknown	Unknown	Unknown	Unknown	Unknown	Unknown	Unknown	Unknown	Unknown	Unknown	Tan 2011 (33): Age 9.1; seen in Cleveland Clinic cohort of individuals meeting relaxed International Cowden Consortium criteria; no additional clinical information; Nizialek 2015: Seen in Cleveland Clinic Cohort of individuals meeting relaxed International Cowden Consortium criteria.
Ser170Arg (508A>C)	S170R-P8	201	-	-	-	PMID: 21194675 (Tan 2011)	Unknown	Affected	12	Unknown	Yes	Yes	Unknown	Unknown	Unknown	Unknown	Unknown	Unknown	Unknown	Unknown	Unknown	Unknown	Unknown	Unknown	Unknown	Unknown	Unknown	Tan 2011 (128): Age 22.5; seen in Cleveland Clinic cohort of individuals meeting relaxed International Cowden Consortium criteria; no additional clinical information given.
Cys136Tyr (407G>A)	C136Y-P5	47	-	-	-	PMID: 21194675 (Tan 2011)	Unknown	Affected	18.7	Unknown	Yes	Yes	Unknown	Unknown	Unknown	Unknown	Unknown	Unknown	Unknown	Unknown	Unknown	Unknown	Unknown	Unknown	Unknown	Unknown	Unknown	Tan 2011 (47): Age 18.7; seen in Cleveland Clinic cohort of individuals meeting relaxed International Cowden Consortium criteria; no additional clinical information given.
Arg130Gln (389G>A)	R130Q-P12	170	-	-	-	PMID: 21194675 (Tan 2011), PMID: 21956414 (Ngeow 2011)	Unknown	Affected	21.9	Unknown	Yes	Yes	Unknown	Unknown	Unknown	Unknown	Unknown	Unknown	Unknown	Unknown	Unknown	Unknown	Unknown	Unknown	Unknown	Unknown	Unknown	Tan 2011 (170): Age 21.9; seen in Cleveland Clinic cohort of individuals meeting relaxed International Cowden Consortium criteria; no additional clinical information given.
Cys124Ser (371G>C)	C124S-P1	290	-	-	-	PMID: 21194675 (Tan 2011), PMID: 34141133 (Portelli 2021)	Unknown	Affected	26.7	Unknown	Yes	Yes	Unknown	Unknown	Unknown	Unknown	Unknown	Unknown	Unknown	Unknown	Unknown	Unknown	Unknown	Unknown	Unknown	Unknown	Unknown	Tan 2011 (290): Age 26.7; seen in Cleveland Clinic cohort of individuals meeting relaxed International Cowden Consortium criteria; no additional clinical information given.
Arg130Leu (389G>T)	R130L-P4	279	-	-	-	PMID: 21194675 (Tan 2011)	Unknown	Affected	28.8	Unknown	Yes	Yes	Unknown	Unknown	Unknown	Unknown	Unknown	Unknown	Unknown	Unknown	Unknown	Unknown	Unknown	Unknown	Unknown	Unknown	Unknown	Tan 2011 (279): Age 28.8; seen in Cleveland Clinic cohort of individuals meeting relaxed International Cowden Consortium criteria; no additional clinical information given.
Gly132Val (395G>T)	G132V-P7	223	-	-	-	PMID: 21194675 (Tan 2011); PMID: 34141133 (Portelli 2021)	Unknown	Affected	30.3	Unknown	Yes	Yes	Unknown	Unknown	Unknown	Unknown	Unknown	Unknown	Unknown	Unknown	Unknown	Unknown	Unknown	Unknown	Unknown	Unknown	Unknown	Tan 2011 (223): Age 30.3; seen in Cleveland Clinic cohort of individuals meeting relaxed International Cowden Consortium criteria; no additional clinical information given.
Leu112Pro (c.335T>C)	L112P-P2	276	-	-	-	PMID: 21194675 (Tan 2011), PMID: 34141133 (Portelli 2021)	Unknown	Affected	32.7	Unknown	Yes	Yes	Unknown	Unknown	Unknown	Unknown	Unknown	Unknown	Unknown	Unknown	Unknown	Unknown	Unknown	Unknown	Unknown	Unknown	Unknown	Tan 2011 (276): Age 32.7; seen in Cleveland Clinic cohort of individuals meeting relaxed International Cowden Consortium criteria; no additional clinical information given.
Gly132Val (395G>T)	G132V-P5	209	-	-	-	PMID: 21194675 (Tan 2011); PMID: 34141133 (Portelli 2021)	Unknown	Affected	36.1	Unknown	Yes	Yes	Unknown	Unknown	Unknown	Unknown	Unknown	Unknown	Unknown	Unknown	Unknown	Unknown	Unknown	Unknown	Unknown	Unknown	Unknown	Tan 2011 (209): Age 36.1; seen in Cleveland Clinic cohort of individuals meeting relaxed International Cowden Consortium criteria; no additional clinical information given.
Gly132Val (395G>T)	G132V-P6	210	-	-	-	PMID: 21194675 (Tan 2011); PMID: 34141133 (Portelli 2021)	Unknown	Affected	37.3	Unknown	Yes	Yes	Unknown	Unknown	Unknown	Unknown	Unknown	Unknown	Unknown	Unknown	Unknown	Unknown	Unknown	Unknown	Unknown	Unknown	Unknown	Tan 2011 (210): Age 37.3; seen in Cleveland Clinic cohort of individuals meeting relaxed International Cowden Consortium criteria; no additional clinical information given.
Ala126Pro (376G>C)	A126P-P1	100	-	-	-	PMID: 21194675 (Tan 2011), PMID: 25669429 (Nizialek 2015), PMID: 29706350 (Mighell 2020), PMID: 34141133 (Portelli 2021)	Unknown	Affected	37.8	Unknown	Yes	Yes	Unknown	Unknown	Unknown	Unknown	Unknown	Unknown	Unknown	Unknown	Unknown	Unknown	Unknown	Unknown	Unknown	Unknown	Unknown	Tan 2011 (100): Age 37.8; seen in Cleveland Clinic cohort of individuals meeting relaxed International Cowden Consortium criteria; no additional clinical information given. Nizialek 2015: Seen in Cleveland Clinic Cohort of individuals meeting relaxed International Cowden Consortium criteria.
Arg130Gln (389G>A)	R130Q-P14	221, 109	-	-	-	PMID: 21194675 (Tan 2011), PMID: 28677221 (Chen 2017), PMID: 34141133 (Portelli 2021)	Unknown	Affected	39	Unknown	Yes	Yes	Unknown	Yes	No	No	Other thyroid lesions, fibrocystic disease of the breast, genitourinary tumors, trichilemmoma, papillomatous lesions, mucosal lesions	Breast cancer	Unknown	No	Unknown	Unknown	Unknown	37	Unknown	Unknown	Unknown	Tan 2011 (221): Age 38.1; seen in Cleveland Clinic cohort of individuals meeting relaxed International Cowden Consortium criteria; no additional clinical information given. Chen 2017 (Patient 109): 39-year-old from Cleveland Clinic cohort of over 6,000 CS and CS-like patients; macrocephaly, breast cancer, other thyroid lesions, fibrocystic disease of the breast, genitourinary tumors, trichilemmom…
Cys124Tyr (371G>A)	C124Y-P1	-	-	-	-	Takagaki 2001 (https://doi.org/10.11641/pde.59.2_56), PMID: 15211648 (Sawada 2004), PMID: 34141133 (Portelli 2021)	Unknown	Affected	39	Unknown	Yes	Yes	Unknown	Unknown	Unknown	Unknown	Mucocutaneous lesions, gastrointetinal polyps	Unknown	Unknown	Unknown	Unknown	Unknown	Archway-shaped palate	Unknown	Unknown	Unknown	Unknown	Takagaki 2001: 39-year-old male, multiple papules on fingers, face, neck and axillary fossae, GI polyps (rectum, stomach, duodenum); archway-shaped palate, mucosal lesions.
Cys136Arg (406T>C)		78				PMID: 21194675 (Tan 2011	Unknown	Affected	40.6	Unknown	Yes	Yes	Unknown	Unknown	Unknown	Unknown	Unknown	Unknown	Unknown	Unknown	Unknown	Unknown	Unknown	Unknown	Unknown	Unknown	Unknown	Tan 2011 (78): Age 40.6; seen in Cleveland Clinic cohort of individuals meeting relaxed International Cowden Consortium criteria; no additional clinical information given.
Arg130Gly (388C>G)	R130G-P5	104	-	-	-	PMID: 28677221 (Chen 2017)	Unknown	Affected	42	Unknown	Yes	Yes	Unknown	Yes	Unknown	Unknown	Lipomas, Fibrocystic disease of the breast, Trichilemmoma, Papillomatous lesions, Genitourinary tumors, thyroid lesions	Breast cancer	Unknown	No	Unknown	Unknown	Unknown	16	Unknown	Unknown	Unknown	Chen 2017 (Patient 104): 42-year-old from Cleveland Clinic cohort of over 6,000 CS and CS-like patients; macrocephaly, breast cancer, other thyroid lesions, fibrocystic disease of the breast, lipomas, genitourinary tumors, trichilemmoma, papillomatous lesions.
Arg159Thr (476G>C )	R159T-P2	92	-	-	-	PMID: 21194675 (Tan 2011)	Unknown	Affected	42.8	Unknown	Yes	Yes	Unknown	Unknown	Unknown	Unknown	Unknown	Unknown	Unknown	Unknown	Unknown	Unknown	Unknown	Unknown	Unknown	Unknown	Unknown	Tan 2011 (92): Age 42.8; seen in Cleveland Clinic cohort of individuals meeting relaxed International Cowden Consortium criteria; no additional clinical information given.
Cys136Tyr (407G>A)	C136Y-P6	242	-	-	-	PMID: 21194675 (Tan 2011)	Unknown	Affected	44.1	Unknown	Yes	Yes	Unknown	Unknown	Unknown	Unknown	Unknown	Unknown	Unknown	Unknown	Unknown	Unknown	Unknown	Unknown	Unknown	Unknown	Unknown	Tan 2011 (242): Age 44.1; seen in Cleveland Clinic cohort of individuals meeting relaxed International Cowden Consortium criteria; no additional clinical information given.
Cys136Tyr (407G>A)	C136Y-P7	268	-	-	-	PMID: 21194675 (Tan 2011)	Unknown	Affected	45.2	Unknown	Yes	Yes	Unknown	Unknown	Unknown	Unknown	Unknown	Unknown	Unknown	Unknown	Unknown	Unknown	Unknown	Unknown	Unknown	Unknown	Unknown	Tan 2011 (268): Age 45.2; seen in Cleveland Clinic cohort of individuals meeting relaxed International Cowden Consortium criteria; no additional clinical information given.
Arg130Leu (389G>T)	R130L-P3	274	-	-	-	PMID: 21194675 (Tan 2011)	Unknown	Affected	45.4	Unknown	Yes	Yes	Unknown	Unknown	Unknown	Unknown	Unknown	Unknown	Unknown	Unknown	Unknown	Unknown	Unknown	Unknown	Unknown	Unknown	Unknown	Tan 2011 (274): Age 45.4; seen in Cleveland Clinic cohort of individuals meeting relaxed International Cowden Consortium criteria; no additional clinical information given
Arg159Gly (475A>G)	R159G-P1	120	-	-	-	PMID: 21194675 (Tan 2011)	Unknown	Affected	45.4	Unknown	Yes	Yes	Unknown	Unknown	Unknown	Unknown	Unknown	Unknown	Unknown	Unknown	Unknown	Unknown	Unknown	Unknown	Unknown	Unknown	Unknown	Tan 2011 (120): Age 45.4; seen in Cleveland Clinic cohort of individuals meeting relaxed International Cowden Consortium criteria; no additional clinical information given.
Arg130Gln (389G>A)	R130Q-P15	227, 108	-	-	-	PMID: 21194675 (Tan 2011), PMID: 28677221 (Chen 2017), PMID: 34141133 (Portelli 2021)	Unknown	Affected	46	Unknown	Yes	Yes	Unknown	Yes	No	No	Other thyroid lesions, fibrocystic disease of the breast, genitourinary tumors, papillomatous lesions, hamartomatous intestinal polyps	Breast cancer	Unknown	No	Unknown	Unknown	Unknown	43	Unknown	Unknown	Unknown	Tan 2011 (227): Age 46.8; seen in Cleveland Clinic cohort of individuals meeting relaxed International Cowden Consortium criteria; no additional clinical information given.Chen 2017 (Patient 108): 46-year-old from Cleveland Clinic cohort of over 6,000 CS and CS-like patients; macrocephaly, breast cancer, other thyroid lesions, hamartomatous intestinal polyps, fibrocystic disease of the breast, ge…
Gly132Asp (395G>A)	G132D-P7	137, 2005114-4	-	-2005114	-	PMID: 23335809 (Bubien 2013); PMID: 25527629 (Spinelli 2015); PMID: 39358013 (Margot 2024); PMID: 29706350 (Mighell 2020)	Unknown	Affected	Unknown	Unknown	Yes	Yes	No	Yes	Yes	Yes	Mucocutaneous lesions, oral papillomatosis, benign thyroid disease, benign breast disease, multiple dermatologic lesions, thyroid structural lesions, mastopathy	None Reported	N/A	No	None reported	Unknown	Unknown	31	Unknown	3	++	Bubien 2013 (137): positive for Mucocutaneous lesions, Oral Mucosal Papilomatosis, Macrocephaly, Benign Thyroid Disease, Benign Breast Disease; negative for Facial Papules, Actinic Keratoses, Speckled Penis, LDD, MR/ASD, Lipomas/Vascular Lesions, Thyroid Cancer, Breast Cancer, Other Cancer; not assessed for GI polyps, GU lesions. Indication for testing: Cowden Syndrome. Margot 2024 (2005114-4*): …
Tyr155His (463T>C)	Y155H-P2	200	-	-	-	PMID: 21194675 (Tan 2011), PMID: 34141133 (Portelli 2021)	Unknown	Affected	46.5	Unknown	Yes	Yes	Unknown	Unknown	Unknown	Unknown	Unknown	Unknown	Unknown	Unknown	Unknown	Unknown	Unknown	Unknown	Unknown	Unknown	Unknown	Tan 2011 (200): Age 46.5; seen in Cleveland Clinic cohort of individuals meeting relaxed International Cowden Consortium criteria; no additional clinical information given.
Gly165Arg (493G>C)	G165R-P6	46	-	-	-	PMID: 21194675 (Tan 2011), PMID: 34141133 (Portelli 2021)	Unknown	Affected	47	Unknown	Yes	Yes	Unknown	Unknown	Unknown	Unknown	Unknown	Unknown	Unknown	Unknown	Unknown	Unknown	Unknown	Unknown	Unknown	Unknown	Unknown	Tan 2011 (46): Age 61.1; seen in Cleveland Clinic cohort of individuals meeting relaxed International Cowden Consortium criteria; no additional clinical information given.
Met134Thr (401T>C)	M134T-P4	23	-	-	-	PMID: 25669429 (Nizialek 2015); PMID: 27477328 (Chen 2017); PMID: 29706350 (Mighell 2020)	Unknown	Affected	47	Unknown	Yes	Yes	Unknown	Yes	No	No	Unknown	Endometrial carcinoma	Unknown	No	Unknown	No	Unknown	Unknown	Unknown	Unknown	Unknown	Nizialek 2015: Seen in Cleveland Clinic Cohort of individuals meeting relaxed International Cowden Consortium criteria. Chen 2017 (Pt 23): 47-year-old female from study of 79 patients with PTEN mutations examining autoimmunity and peripheral lymphoid hyperplasia (UK, USA/Cleveland Clinic, Germany); Cowden syndrome, positive for autoimmunity, negative for lymphoid hyperplasia.
Arg130Gly (388C>G)	R130G-P3	157	-	-	-	PMID: 21194675 (Tan 2011), PMID: 25669429 (Nizialek 2015), PMID: 29706350 (Mighell 2020)	Unknown	Affected	49.1	Unknown	Yes	Yes	Unknown	Unknown	Unknown	Unknown	Unknown	Unknown	Unknown	Unknown	Unknown	Unknown	Unknown	Unknown	Unknown	Unknown	Unknown	Tan 2011 (157): Age 49.1; seen in Cleveland Clinic cohort of individuals meeting relaxed International Cowden Consortium criteria; no additional clinical information given. Nizialek 2015: Seen in Cleveland Clinic Cohort of individuals meeting relaxed International Cowden Consortium criteria.
His141Arg (422A>G)	H141R-P3	117	-	-	-	PMID: 28677221 (Chen 2017); PMID: 34141133 (Portelli 2021)	Unknown	Affected	52	Unknown	Yes	Yes	Unknown	Yes	Unknown	Unknown	Unknown	Endometrial carcinoma, genitourinary tumors	Unknown	Yes	Unknown	Unknown	Unknown	17	Unknown	Unknown	Unknown	Chen 2017 (Patient 117): 52-year-old from Cleveland Clinic cohort of over 6,000 CS and CS-like patients; macrocephaly, endometrial carcinoma, genitourinary tumors; reported as c.422A>G p.His141Arg.
Arg130Leu (389G>T)	R130L-P6	135, 2002183-5		2002183	-	PMID: 23335809 (Bubien 2013), PMID: 25527629 (Spinelli 2015), PMID: 29706350 (Mighell 2020)	Unknown	Affected	Unknown	Unknown	Yes	Yes	No	Unknown	Unknown	Unknown	Mucocutaneous lesions, facial papules, oral papillomatosis, GI polyps, lipomas, vascular lesions, benign thyroid disease, acral keratoses, penile freckling	None Reported	N/A	No	None reported	Unknown	Unknown	30	Unknown	3	++	Bubien 2013 (135): positive for Mucocutaneous lesions, Facial Papules, Oral Mucosal Papilomatosis, Actinic Keratoses, Speckled Penis, GI polyps, Lipomas/Vascular Lesions, Benign Thyroid Disease; negative for Macrocephaly, LDD, MR/ASD, GU lesions, Thyroid Cancer, Benign Breast Disease, Breast Cancer, Other Cancer; not assessed for none. Indication for testing: Cowden Syndrome. Margot 2024 (2002183…
Cys136Arg (406T>C)		12				PMID: 21194675 (Tan 2011	Unknown	Affected	56.9	Unknown	Yes	Yes	Unknown	Unknown	Unknown	Unknown	Unknown	Unknown	Unknown	Unknown	Unknown	Unknown	Unknown	Unknown	Unknown	Unknown	Unknown	Tan 2011 (12): Age 56.9; seen in Cleveland Clinic cohort of individuals meeting relaxed International Cowden Consortium criteria; no additional clinical information given.
Arg130Gln (389G>A)	R130Q-P13	180	-	-	-	PMID: 21194675 (Tan 2011), PMID: 21956414 (Ngeow 2011)	Unknown	Affected	60.1	Unknown	Yes	Yes	Unknown	Unknown	Unknown	Unknown	Unknown	Unknown	Unknown	Unknown	Unknown	Unknown	Unknown	Unknown	Unknown	Unknown	Unknown	Tan 2011 (180): Age 60.1; seen in Cleveland Clinic cohort of individuals meeting relaxed International Cowden Consortium criteria; no additional clinical information given.
Gly165Arg (493G>C)	G165R-P7	165	-	-	-	PMID: 21194675 (Tan 2011), PMID: 34141133 (Portelli 2021)	Unknown	Affected	61.1	Unknown	Yes	Yes	Unknown	Unknown	Unknown	Unknown	Unknown	Unknown	Unknown	Unknown	Unknown	Unknown	Unknown	Unknown	Unknown	Unknown	Unknown	Tan 2011 (165): Age 47; seen in Cleveland Clinic cohort of individuals meeting relaxed International Cowden Consortium criteria; no additional clinical information given.
Ala120Glu (359C>A)	A120E-P4	9	-	-	-	PMID: 21194675 (Tan 2011), PMID: 25669429 (Nizialek 2015), PMID: 34141133 (Portelli 2021)	Unknown	Affected	63.7	Unknown	Yes	Yes	Unknown	Unknown	Unknown	Unknown	Unknown	Unknown	Unknown	Unknown	Unknown	Unknown	Unknown	Unknown	Unknown	Unknown	Unknown	Tan 2011 (9): Age 63.7; seen in Cleveland Clinic cohort of individuals meeting relaxed International Cowden Consortium criteria; no additional clinical information given. Nizialek 2015: Seen in Cleveland Clinic Cohort of individuals meeting relaxed International Cowden Consortium criteria.
Tyr155Cys (464A>G)	Y155C-P2	133	-	-	-	PMID: 21194675 (Tan 2011)	Unknown	Affected	67.2	Unknown	Yes	Yes	Unknown	Unknown	Unknown	Unknown	Unknown	Unknown	Unknown	Unknown	Unknown	Unknown	Unknown	Unknown	Unknown	Unknown	Unknown	Tan 2011 (133): Age 67.2; seen in Cleveland Clinic cohort of individuals meeting relaxed International Cowden Consortium criteria; no additional clinical information given.
Arg130Leu (c.389G>T)	R130L-P5	131, 98004-4	-	98004	-	PMID: 23335809 (Bubien 2013), PMID: 25527629 (Spinelli 2015), PMID: 29706350 (Mighell 2020)	Unknown	Affected	Unknown	Unknown	Yes	Yes	No	Yes	Unknown	Unknown	Mucocutaneous lesions, oral papillomatosis, GI polyps, benign thyroid disease, acral keratoses, multiple dermatologic lesions, penile freckling, gastric hamartomas, esophageal glycogenic acanthosis	None Reported	N/A	No	None reported	Unknown	Unknown	53	Unknown	3	++	Bubien 2013 (131): positive for Mucocutaneous lesions, Oral Mucosal Papilomatosis, Actinic Keratoses, Speckled Penis, Macrocephaly, GI polyps, Benign Thyroid Disease; negative for LDD, MR/ASD, Lipomas/Vascular Lesions, Thyroid Cancer, Benign Breast Disease, Breast Cancer, Other Cancer; not assessed for Facial Papules, GU lesions. Indication for testing: Cowden Syndrome. Margot 2024 (98004-4*): po…
Arg130Gln (389G>A)	R130Q-P9	126, 107	-	-	-	PMID: 21194675 (Tan 2011), PMID: 28677221 (Chen 2017), PMID: 34141133 (Portelli 2021)	Unknown	Affected	72	Unknown	Yes	Yes	Unknown	Yes	No	No	Other thyroid lesions, fibrocystic disease of the breast, genitourinary tumors, trichilemmoma, mucosal lesions	Breast cancer	Unknown	No	Unknown	Unknown	Unknown	18	Unknown	Unknown	Unknown	Tan 2011 (126): Age 72.8; seen in Cleveland Clinic cohort of individuals meeting relaxed International Cowden Consortium criteria; no additional clinical information given. Chen 2017 (Patient 107): 72-year-old from Cleveland Clinic cohort of over 6,000 CS and CS-like patients; macrocephaly, breast cancer, other thyroid lesions, genitourinary tumors, trichilemmoma, mucosal lesions.
Gly132Ser (394G>A)	G132S-P3	-	-	-	-	PMID: 33887726 (Baran 2020)	Unknown	Affected	<19	Unknown	Unknown	Yes	No	Yes	No	No	Mucocutaneous lesions	Thyroid cancer	Unknown	No	Unknown	Unknown	Unknown	Unknown	Unknown	Unknown	Unknown	Baran 2020: Individual from cohort study of 81 individuals younger than 19 with PHTS diagnosis; features include thyroid cancer, skin lesions, and macrocepaly; negative for DD/ID, ASD, and GI polyps.
Cys136Tyr (407G>A)	C136Y-P20	CHOP9	-	-	-	PMID: 38546160 (MacFarland 2024)	De novo	Affected	<20	Unknown	Unknown	Yes	Unknown	Unknown	Unknown	Unknown	Unknown	Unknown	Unknown	Unknown	Unknown	Unknown	Unknown	Unknown	Unknown	Unknown	Unknown	MacFarland 2024 (CHOP9): de novo, Identified in a study cohort study of 20 participants aged 1-20 years with PHTS; no other information given.
Ile168Thr (503T>C)	I168T-P2	CHOP2	-	-	-	PMID: 38546160 (MacFarland 2024)	De novo	Affected	<20	Unknown	Unknown	Yes	Unknown	Unknown	Unknown	Unknown	Unknown	Unknown	Unknown	Unknown	Unknown	Unknown	Unknown	Unknown	Unknown	Unknown	Unknown	MacFarland 2024 (CHOP2): de novo, Identified in a study cohort study of 20 participants aged 1-20 years with PHTS; no other information given.
Gln171Arg (512A>G)	Q171R-P4	CHOP14	-	-	-	PMID: 38546160 (MacFarland 2024)	De novo	Affected	<20	Unknown	Unknown	Yes	Unknown	Unknown	Unknown	Unknown	Unknown	Unknown	Unknown	Unknown	Unknown	Unknown	Unknown	Unknown	Unknown	Unknown	Unknown	MacFarland 2024 (CHOP14): de novo, Identified in a study cohort study of 20 participants aged 1-20 years with PHTS; no other information given.
Tyr155Cys (464A>G)	Y155C-P20	CHOP13	-	-	-	PMID: 38546160 (MacFarland 2024)	De novo	Affected	<20	Unknown	Unknown	Yes	Unknown	Unknown	Unknown	Unknown	Unknown	Unknown	Unknown	Unknown	Unknown	Unknown	Unknown	Unknown	Unknown	Unknown	Unknown	MacFarland 2024 (CHOP13): de novo, Identified in a study cohort study of 20 participants aged 1-20 years with PHTS; no other information given.
Gly132Asp (395G>A)	G132D-P20	2013621-1	-	-	-	PMID: 39358013 (Margot 2024)	Unknown	Affected	Unknown	Unknown	Unknown	Unknown	Unknown	No	Unknown	Unknown	Trichilemmomas, Multiple dermatologic lesions, Benign thyroid disease, Uterine fibroids	Breast cancer	40-49	No	Unknown	Unknown	Unknown	17	Unknown	Unknown	++	Margot 2024 (2024621-1): positive for Trichilemmoma, Multiple dermatologic lesions, Thyroid structural lesions, Breast cancer 40-49, Uterine fibroids; negative for Macrocephaly 2-4 SD, Macrocephaly >4SD; not assessed for Oral papillomas, Acral keratoses, Penile freckling, Vascular anomalies, Lipoma, GI polyps > 5, Gastric hamartomas, Esophageal glycogenic acanthosis, Colorectal cancer, Follicular…
Tyr155Cys (464A>G)	Y155C-P21	2013427-1	-	2013427	-	PMID: 39358013 (Margot 2024)	Unknown	Affected	Unknown	Unknown	Unknown	Unknown	Unknown	Yes	Unknown	Unknown	Oral papillomas, Multiple dermatologic lesions, Multiple GI polyps, Benign thyroid disease	Breast cancer	40-49	No	Unknown	Unknown	Unknown	28	Unknown	Unknown	+	Margot 2024 (2024427-1): positive for Oral papillomas, Multiple dermatologic lesions, GI polyps > 5, Thyroid structural lesions, Breast cancer 40-49, Macrocephaly >4SD; not assessed for Trichilemmoma, Acral keratoses, Penile freckling, Vascular anomalies, Lipoma, Gastric hamartomas, Esophageal glycogenic acanthosis, Colorectal cancer, Follicular thyroid cancer <20, Follicular thyroid cancer 20-29…
Ala148Ala (444A>C)	needs proband id	2013333-3	-	2013333	-	PMID: 39358013 (Margot 2024)	Unknown	Affected	Unknown	Unknown	Unknown	Unknown	Unknown	Unknown	Unknown	Unknown	None reported	Breast cancer	40-49	No	Unknown	Unknown	Unknown	2	Unknown	Unknown	-	Margot 2024 (2024333-3): positive for Breast cancer 40-49; not assessed for Trichilemmoma, Oral papillomas, Acral keratoses, Multiple dermatologic lesions, Penile freckling, Vascular anomalies, Lipoma, GI polyps > 5, Gastric hamartomas, Esophageal glycogenic acanthosis, Colorectal cancer, Follicular thyroid cancer <20, Follicular thyroid cancer 20-29, Follicular thyroid cancer 30-39, Follicular t…
Asn117Ser (350A>G)	N117S-P1	SJBALL271	-	-	-	PMID: 26580448 (Zhang 2015)	Unknown	Affected	>20	Unknown	Unknown	Unknown	Unknown	Unknown	Unknown	Unknown	Unknown	B-ALL	Unknown	Unknown	Unknown	Unknown	Unknown	Unknown	Unknown	Unknown	Unknown	Zhang 2015 (SJBALL271): Pediatric individual with B-cell acute lymphoblastic leukemia (B-ALL); classified as probably benign by the study authors; identified in whole exome or whole genome sequencing study of 1,120 pediatric cancer patients under age 20
Cys124Tyr (371G>A)	C124Y-P2	-	-	-	-	PMID: 31970404 (Muskens 2020)	Unknown	Affected	Pediatric	Unknown	Unknown	Unknown	Unknown	Unknown	Unknown	Unknown	Unknown	Anaplastic astrocytoma	Unknown	Unknown	Unknown	Unknown	Unknown	Unknown	Unknown	Unknown	Unknown	Muskens 2020: Seen once in cohort of 280 pediatric astrocytoma patients in California. Phenotype: Anaplastic astroctyoma. Ancestry: European; no other information given.
Tyr155Cys (464A>G)	Y155C-P15	-	-	-	-	PMID: 31447099 (Zouk 2019)	Unknown	Affected	Unknown	Unknown	Unknown	Unknown	Unknown	Unknown	Unknown	Unknown	Unknown	Unknown	Unknown	Unknown	Unknown	Unknown	Unknown	Unknown	Unknown	Unknown	Unknown	Zouk 2019: Reportable finding from eMERGEseq panel, no other information given.
Ile135Leu (403A>C)	I135L-P1	SP0063977	-	-	-	PMID: 35982160 (Fu 2022); PMID: 35982159 (Zhou 2022)	De novo	Affected	Unknown	Unknown	Unknown	Unknown	Unknown	Unknown	Yes	Unknown	Unknown	Unknown	Unknown	No	Unknown	Unknown	Unknown	Unknown	Unknown	Unknown	Unknown	Zhou 2022 (SPARK SP0063977): De novo variant in male with autism from SPARK cohort; study of 42,607 autism cases with WES; affected status. Fu 2022 (SP0063977): De novo variant in proband with ASD; aggregated exome sequencing study of 33 ASD cohorts.
Ala126Asp (377C>A)	A126D-P1	20191057-1	-	-	-	PMID: 39358013 (Margot 2024)	Unknown	Affected	Unknown	Unknown	Unknown	Yes	Unknown	Yes	Unknown	Unknown	Acral keratoses, multiple dermatological lesions, structural thyroid lesions	Breast cancer, Renal cell carcinoma	40-49	Yes	Unknown	Unknown	Unknown	18	Unknown	Unknown	+	Margot 2024 (20191057-1): positive for Acral keratoses, Multiple dermatologic lesions, Thyroid structural lesions, Breast cancer 40-49, Macrocephaly >4SD, Renal cell carcinoma; not assessed for Trichilemmoma, Oral papillomas, Penile freckling, Vascular anomalies, Lipoma, GI polyps > 5, Gastric hamartomas, Esophageal glycogenic acanthosis, Colorectal cancer, Follicular thyroid cancer <20, Follicul…
Asn117His (349A>C)	N117H-P1	1097149062	-	-	-	PMID: 25980754 (Yurgelun 2015)	Unknown	Unknown	Unknown	Unknown	Unknown	Unknown	Unknown	Unknown	Unknown	Unknown	Unknown	Unknown	Unknown	Unknown	Unknown	Unknown	Unknown	Unknown	Unknown	Unknown	Unknown	Yurgelun 2015 (1097149062): Individual from USA study of 1,260 patients (1,112 met NCCN criteria for Lynch syndrome testing) undergoing 25 gene NGS panel; identified during NGS testing with Lynch syndrome or similar phenotype.
Arg130Pro (389G>C)	R130P-P5	20190768-1	-	20190768	-	PMID: 39358013 (Margot 2024)	Unknown	Affected	Unknown	Unknown	Unknown	Unknown	Unknown	Yes	Unknown	Unknown	Oral papillomas, Acral keratoses, Multiple dermatologic lesions, Multiple GI polyps, Benign thyroid disease, Benign breast disease	Breast cancer	40-49	No	Unknown	Unknown	Unknown	30	Unknown	Unknown	+	Margot 2024 (20190768-1): positive for Oral papillomas, Acral keratoses, Multiple dermatologic lesions, GI polyps > 5, Thyroid structural lesions, Breast cancer 40-49, Mastopathy, Macrocephaly >4SD; not assessed for Trichilemmoma, Penile freckling, Vascular anomalies, Lipoma, Gastric hamartomas, Esophageal glycogenic acanthosis, Colorectal cancer, Follicular thyroid cancer <20, Follicular thyroid…
Ser113Ile (338G>T)	S113I-P1	-	-	-	-	PMID: 25248401 (Whitworth 2015), PMID: 34141133 (Portelli 2021)	Unknown	Affected	Unknown	Unknown	Unknown	Unknown	Unknown	Unknown	Unknown	Unknown	Unknown	Multiple malignant primary tumors	Unknown	Yes	Unknown	Unknown	Unknown	Unknown	Unknown	Unknown	Unknown	Whitworth 2015: One of 212 individuals with multiple primary malignant tumors in West Midlands MPMT study, UK.
Gly127Arg (379G>A)	G127R-P3	-	-	-	-	PMID: 25248401 (Whitworth 2015), PMID: 34141133 (Portelli 2021)	Unknown	Affected	Unknown	Unknown	Unknown	Yes	Unknown	Unknown	No	Unknown	Unknown	Multiple primary malignant tumors	Unknown	Yes	Unknown	Unknown	Unknown	Unknown	Unknown	Unknown	Unknown	Whitworth 2015: One of 212 individuals with multiple primary malignant tumors in West Midlands MPMT study, UK.
Arg130Leu (389G>T)	R130L-P11	-	-	-	-	PMID: 31159747 (Tsaousis 2019)	Unknown	Affected	Unknown	Unknown	Unknown	Unknown	Unknown	Unknown	Unknown	Unknown	Unknown	Unknown	Unknown	Unknown	Unknown	Unknown	Unknown	Unknown	Unknown	Unknown	Unknown	Tsaousis 2019: Classified as likely pathogenic in cancer presdisposition panel testing study (Greece, Romania and Turkey); no other info given.
Tyr155Cys (464A>G)	Y155C-P17	-	-	-	-	PMID: 33088792 (Szabo Yamashita 2020)	Unknown	Affected	Unknown	Unknown	Yes	Yes	Unknown	Unknown	Unknown	Unknown	Unknown	Unknown	Unknown	Unknown	Unknown	Unknown	Unknown	Unknown	Unknown	Unknown	Unknown	Szabo Yamashita 2020: Cowden syndrome confirmed (clinical or genetic); part of 47 patient cohort at Mayo Clinic; no additional phenotypic details provided.
His123Tyr (c.367C>T)	H123Y-P1	-	-	-	-	PMID: 26681312 (Susswein 2016), PMID: 34141133 (Portelli 2021)	Unknown	Affected	Unknown	Unknown	Unknown	Unknown	Unknown	Unknown	Unknown	Unknown	Unknown	Breast cancer, hematologic malignancy	Unknown	Yes	Unknown	Unknown	Unknown	Unknown	Unknown	Unknown	Unknown	Susswein 2016: Identified in cohort of 10,030 consecutive cases referred for evaluation of germ-line cancer genes, clinical history: Breast cancer, Hematologic cancer; no other information given.
Gly132Asp (N/A)	G132D-P14	-	-	-	-	PMID: 29663862 (Smith 2019), PMID: 32350270 (Post 2020)	Unknown	Affected	Unknown	Unknown	Yes	Yes	No	Yes	Unknown	No	Mucocutaneous lesions	Skin cancer, kidney cancer	Unknown	Yes	Unknown	No	None Reported	Unknown	Unknown	Unknown	Unknown	Smith 2019: Seen in the Cleveland Clinic Cohort. Phenotype = PHTS, positive for macrocephaly, skin cancer, colon polyps, kidney cancer, mucocutaneous lesions; explicitly negative for developmental delay, leukodystrophy, Lhermitte-Duclos disease, epilepsy, dysmorphic features, breast fibrocystic disease, thyroid nodule, Hashimoto disease, benign thyroid growth, colon cancer, colon lipoma, ovarian …
Tyr155Cys (464A>G)	Y155C-P3	63, 2000005-3	-	2000005	-	PMID: 23335809 (Bubien 2013), PMID: 25527629 (Spinelli 2015), PMID: 29706350 (Mighell 2020), PMID: 34141133 (Portelli 2021), PMID: 39358013 (Margot 2024)	Unknown	Affected	Unknown	Unknown	Yes	Yes	No	Yes	No	No	Mucocutaneous lesions, Facial papules, Oral papillomatosis, Acral/Actinic keratoses, Vascular anomalies/Lipomas, GI polyps, Esophageal glycogenic acanthosis, Benign thyroid disease, Benign breast disease, GU lesions	Breast cancer	Unknown	No	None reported	Unknown	Unknown	40Unknown49	Unknown	7	+	Bubien 2013 (63): positive for Mucocutaneous lesions, Facial Papules, Oral Mucosal Papilomatosis, Actinic Keratoses, Macrocephaly, GI polyps, Lipomas/Vascular Lesions, GU lesions, Benign Thyroid Disease, Benign Breast Disease, Breast Cancer; negative for Speckled Penis, LDD, MR/ASD, Thyroid Cancer, Other Cancer; not assessed for none. Indication for testing: Cowden Syndrome and personal history o…
Arg159Ser (477G>T)	R159S-P2	20170060-1	R159S-F1	20170060	R159S-P3	PMID: 39358013 (Margot 2024)	Inherited	Affected	Unknown	Unknown	Unknown	Unknown	Unknown	Yes	Unknown	Unknown	Trichilemmomas, Oral papillomas, Acral keratoses, Multiple dermatologic lesions, Multiple GI polyps, Esophageal glycogenic acanthosis, Benign thyroid disease, Uterine fibroids	Breast cancer	40-49	No	Unknown	Unknown	Unknown	50	Unknown	Unknown	++	Margot 2024 (20170060-1): positive for Trichilemmoma, Oral papillomas, Acral keratoses, Multiple dermatologic lesions, GI polyps > 5, Esophageal glycogenic acanthosis, Thyroid structural lesions, Breast cancer 40-49, Uterine fibroids, Macrocephaly >4SD; not assessed for Penile freckling, Vascular anomalies, Lipoma, Gastric hamartomas, Colorectal cancer, Follicular thyroid cancer <20, Follicular t…
Leu112Val (334C>G)	L112V-P4	Proband	L112V-F1	-	L112V-P3	PMID: 18669439 (Plon 2008)	Paternal	Affected	4	F	Unknown	Yes	Unknown	Yes	Unknown	Unknown	Abdominal-wall lipoma, hemangiomas	Neuroblastoma, anaplastic juvenile granulosa-cell tumor of the ovary, xanthoastrocytoma, pleomorphic liposarcoma	Unknown	Yes	None reported	Unknown	None Reported	Unknown	Unknown	Unknown	Unknown	Plon 2008 (proband): 4-year-old female case report from USA; abdominal-wall lipoma, stage 3 differentiating neuroblastoma, anaplastic juvenile granulosa-cell tumor of the ovary, macrocephaly, hemangiomas, temporal-lobe xanthoastrocytoma, pelvic pleomorphic liposarcoma metastatic to lung and bone; positive for PTEN c.334C>G (L112V) and TP53 R282W; mRNA analysis revealed activation of a cryptic spl…
Ser170Ile (N/A)	S170I-P5	-	-	-	-	PMID: 29663862 (Smith 2019), PMID: 31006514 (Smith 2019)	Unknown	Affected	Unknown	Unknown	Unknown	Unknown	Unknown	Yes	Yes	No	Hashimoto Disease, Benign Thyroid Growth, Colon Polyps, Ovarian Cyst, Mucocutaneous Lesions	Ovarian cancer	Unknown	No	Unknown	Yes	None Reported	Unknown	Unknown	Unknown	Unknown	Smith 2019: Seen in the Cleveland Clinic Cohort. Phenotype = ASD, positive for macrocephaly, epilepsy, Hashimoto disease, benign thyroid growth, colon polyps, ovarian cancer, ovarian cyst, mucocutaneous lesions; explicitly negative for developmental delay, leukodystrophy, Lhermitte-Duclos disease, dysmorphic features, breast fibrocystic disease, thyroid nodule, skin cancer, colon cancer, colon li…
Asp162Glu (486C>G)	D162E-P4	-	-	-	-	PMID: 26845104 (Shirts 2016), PMID: 34141133 (Portelli 2021)	Unknown	Affected	Unknown	Unknown	Unknown	Unknown	Unknown	Unknown	Unknown	Unknown	Unknown	Breast cancer, Lymphoma, melanoma	Unknown	Yes	Unknown	Unknown	Unknown	Unknown	Unknown	Unknown	Unknown	Shirts 2016: Seen in individual reffered for BROCA or ColoSeq multigene panels at UW; personal hisotry of breast cancer, lymphoma, and melanoma.
Val133Ile (N/A)	V133I-P1	12986	-	-	-	PMID: 28250423 (Saskin 2017); PMID: 29706350 (Mighell 2020)	Maternal	Affected	Unknown	Unknown	Unknown	Unknown	Unknown	Unknown	Yes	Unknown	Unknown	Unknown	Unknown	Unknown	Unknown	Unknown	Unknown	Unknown	Unknown	Unknown	Unknown	Saskin 2017 (Patient 12986): Individual from National Database for Autism Research (NDAR); maternal heterozygous inheritance.
Cys136Tyr (407G>A)	C136Y-P3	SCP54	-	-	-	PMID: 16773562 (Sarquis 2006)	Unknown	Affected	Unknown	Unknown	Yes	Yes	No	Unknown	Unknown	Unknown	Unknown	Unknown	Unknown	Unknown	Unknown	Unknown	Unknown	Unknown	Unknown	Unknown	Unknown	Sarquis 2006 (SCP54): Phenotype=CS; no other detail given.
Ile135Lys (404T>A)	I135K-P4	2015512-1	-	2015512	-	PMID: 39358013 (Margot 2024)	Unknown	Affected	Unknown	Unknown	Unknown	Unknown	Unknown	Yes	Unknown	Unknown	Trichilemmomas, Multiple dermatologic lesions	Follicular thyroid cancer	20-29	No	Lhermitte-Duclos disease	Unknown	Unknown	34	Unknown	Unknown	+	Margot 2024 (2015512-1): positive for Trichilemmoma, Multiple dermatologic lesions, Follicular thyroid cancer 20-29, Macrocephaly >4SD, Lhermitte-Duclos disease; not assessed for Oral papillomas, Acral keratoses, Penile freckling, Vascular anomalies, Lipoma, GI polyps > 5, Gastric hamartomas, Esophageal glycogenic acanthosis, Colorectal cancer, Follicular thyroid cancer <20, Follicular thyroid ca…
Leu152Pro (455T>C)	L152P-P1	SCP37	-	-	-	PMID: 16773562 (Sarquis 2006)	Unknown	Affected	Unknown	Unknown	Yes	Yes	No	Unknown	Unknown	Unknown	Unknown	Unknown	Unknown	Unknown	Unknown	Unknown	Unknown	Unknown	Unknown	Unknown	Unknown	Sarquis 2006 (SCP37): Phenotype=CS-like; no other detail given.
Cys124Arg (370T>C)	C124R-P8	2014799-11	-	2014799	-	PMID: 39358013 (Margot 2024)	Unknown	Affected	Unknown	Unknown	Unknown	Unknown	Unknown	Yes	Unknown	Unknown	adenoma (thyroid), autism, developmental delay, lipoma, penile freckling	Breast cancer, Renal cell carcinoma	40-49	Yes	Unknown	Unknown	Unknown	26	Unknown	Unknown	++	Margot 2024 (2014799-11): positive for Oral papillomas, Acral keratoses, Multiple dermatologic lesions, Lipoma, Thyroid structural lesions, Breast cancer 40-49, Uterine fibroids, Macrocephaly >4SD, Renal cell carcinoma; not assessed for Trichilemmoma, Penile freckling, Vascular anomalies, GI polyps > 5, Gastric hamartomas, Esophageal glycogenic acanthosis, Colorectal cancer, Follicular thyroid ca…
Gly132Val (395G>T)	G132V-P1	SCP27	-	-	-	PMID: 16773562 (Sarquis 2006)	Unknown	Affected	Unknown	Unknown	Yes	Yes	No	Unknown	Unknown	Unknown	Unknown	Unknown	Unknown	Unknown	Unknown	Unknown	Unknown	Unknown	Unknown	Unknown	Unknown	Sarquis 2006 (SCP27): Phenotype=CS; no other detail given.
Leu112Pro (335T>C)	L112P-P4	2012593-6	L112P-F1	2012593	L112P-P3	PMID: 39358013 (Margot 2024)	Inherited	Affected	Unknown	Unknown	Unknown	Unknown	Unknown	Yes	Unknown	Unknown	Oral papillomas, Acral keratoses, Multiple dermatologic lesions, Lipomas, Gastric hamartomas, Uterine fibroids	Endometrial cancer	40-49	No	Unknown	Unknown	Unknown	35	Unknown	Unknown	++	Margot 2024 (2012593-6): positive for Oral papillomas, Acral keratoses, Multiple dermatologic lesions, Lipoma, Gastric hamartomas, Endometrial cancer 40-49, Uterine fibroids, Macrocephaly >4SD; not assessed for Trichilemmoma, Penile freckling, Vascular anomalies, GI polyps > 5, Esophageal glycogenic acanthosis, Colorectal cancer, Follicular thyroid cancer <20, Follicular thyroid cancer 20-29, Fol…
Leu112Val (334C>G)	L112V-P2	SCP22	-	-	-	PMID: 16773562 (Sarquis 2006)	Unknown	Affected	Unknown	Unknown	Yes	Yes	No	Unknown	Unknown	Unknown	Unknown	Unknown	Unknown	Unknown	Unknown	Unknown	Unknown	Unknown	Unknown	Unknown	Unknown	Sarquis 2006 (SCP22): Phenotype=CS-like; (also had SNP _903 G/A); no other detail given.
Arg130Gln (389G>A)	R130Q-P2	SCP21	-	-	-	PMID: 16773562 (Sarquis 2006)	Unknown	Affected	Unknown	Unknown	No	Yes	Yes	Unknown	Unknown	Unknown	Unknown	Unknown	Unknown	Unknown	Unknown	Unknown	Unknown	Unknown	Unknown	Unknown	Unknown	Sarquis 2006 (SCP21): Phenotype=CS; no other detail given.
Arg130Gln (389G>A)	R130Q-P3	SCP17	-	-	-	PMID: 16773562 (Sarquis 2006)	Unknown	Affected	Unknown	Unknown	Yes	Yes	No	Unknown	Unknown	Unknown	Unknown	Unknown	Unknown	Unknown	Unknown	Unknown	Unknown	Unknown	Unknown	Unknown	Unknown	Sarquis 2006 (SCP17): Phenotype=CS; no other detail given.
Asp115Asn (N/A)	D115N-P1	-	-	-	-	PMID: 29805648 (Romei 2018)	Unknown	Affected	Unknown	Unknown	Unknown	Unknown	Unknown	Unknown	Unknown	Unknown	Unknown	Anaplastic thyroid cancer	Unknown	Unknown	Unknown	Unknown	Unknown	Unknown	Unknown	Unknown	Unknown	Romei 2018: Individual from Italian study of clinical, pathological and genetic features in anaplastic thyroid cancer (n=21) and poorly differentiated thyroid cancer (n=21); one of 21 ATC cases; reported as S170I with no cDNA location given.
Ser170Ile (N/A)	S170I-P3	-	-	-	-	PMID: 29805648 (Romei 2018)	Unknown	Affected	Unknown	Unknown	Unknown	Unknown	Unknown	Unknown	Unknown	Unknown	Unknown	Anaplastic thyroid cancer	Unknown	Unknown	Unknown	Unknown	Unknown	Unknown	Unknown	Unknown	Unknown	Romei 2018: Individual from Italian study of clinical, pathological and genetic features in anaplastic thyroid cancer (n=21) and poorly differentiated thyroid cancer (n=21); one of 21 ATC cases; reported as D115N with no cDNA location given.
Asn117Ser (350A>G)	N117S-P2	-	-	-	-	PMID: 30787465 (Ravichandran 2019)	Unknown	Unknown	Unknown	Unknown	Unknown	Unknown	Unknown	Unknown	Unknown	Unknown	Unknown	Unknown	Unknown	Unknown	Unknown	Unknown	Unknown	Unknown	Unknown	Unknown	Unknown	Ravichandran 2019: Seen in a clinical testing as part of a study comparing manual variant classification with automated classification using PathoMAN; no additional information given.
Arg130Gln (389G>A)	R130Q-P51	-	-	-	-	PMID: 30787465 (Ravichandran 2019)	Unknown	Affected	Unknown	Unknown	Unknown	Unknown	Unknown	Unknown	Unknown	Unknown	Unknown	Unknown	Unknown	Unknown	Unknown	Unknown	Unknown	Unknown	Unknown	Unknown	Unknown	Ravichandran 2019: Seen in a clinical testing as part of a study comparing manual variant classification with automated classification using PathoMAN; no additional information given.
Gly132Val (N/A)	G132V-P9	-	-	-	-	PMID: 30787465 (Ravichandran 2019)	Unknown	Affected	Unknown	Unknown	Unknown	Unknown	Unknown	Unknown	Unknown	Unknown	Unknown	Unknown	Unknown	Unknown	Unknown	Unknown	Unknown	Unknown	Unknown	Unknown	Unknown	Ravichandran 2019: Seen in a clinical testing as part of a study comparing manual variant classification with automated classification using PathoMAN; no additional information given.
Arg130Gln (389G>A)	R130Q-P71	2009187-3	R130Q-F4	2009187	-	PMID: 39358013 (Margot 2024)	Unknown	Affected	Unknown	Unknown	Unknown	Unknown	Unknown	Yes	Unknown	Unknown	Trichilemmomas, Multiple dermatologic lesions, Multiple GI polyps	Follicular thyroid cancer	>=50	No	Unknown	Unknown	Unknown	27	Unknown	Unknown	++	Margot 2024 (2009187-3): positive for Trichilemmoma, Multiple dermatologic lesions, GI polyps > 5, Follicular thyroid cancer >=50, Macrocephaly >4SD; not assessed for Oral papillomas, Acral keratoses, Penile freckling, Vascular anomalies, Lipoma, Gastric hamartomas, Esophageal glycogenic acanthosis, Colorectal cancer, Follicular thyroid cancer <20, Follicular thyroid cancer 20-29, Follicular thyr…
Ile135Val (N/A)	I135V-P14	-	-	-	-	PMID: 30787465 (Ravichandran 2019)	Unknown	Affected	Unknown	Unknown	Unknown	Unknown	Unknown	Unknown	Unknown	Unknown	Unknown	Unknown	Unknown	Unknown	Unknown	Unknown	Unknown	Unknown	Unknown	Unknown	Unknown	Ravichandran 2019: Seen in a clinical testing as part of a study comparing manual variant classification with automated classification using PathoMAN; no additional information given.
Arg130Gln (389G>A)	R130Q-P60	-	-	-	-	PMID: 33258288 (Quaio 2020)	Unknown	Affected	Unknown	Unknown	Unknown	Unknown	Unknown	Unknown	Unknown	Unknown	Unknown	Unknown	Unknown	Unknown	Unknown	Unknown	Unknown	Unknown	Unknown	Unknown	Unknown	Quaio 2020: Brazilian rare disease patient from exome sequencing cohort of 500 patients with rare diseases.
Arg130Gln (N/A)		-	-	-	-	PMID: 21659347 (Pilarski 2011)	Unknown	Affected	Unknown	Unknown	Yes	Unknown	Unknown	Unknown	Unknown	Unknown	Unknown	Unknown	Unknown	Unknown	Unknown	Unknown	Unknown	Unknown	Unknown	Unknown	Unknown	Pilarski 2011: 4 of 4 patients in this variant from a group of individuals referred for PTEN genetic testing; Ohio State; reported as R130Q with no cDNA location given.
Cys136Tyr (N/A)						PMID: 21659347 (Pilarski 2011)	Unknown	Unknown	Unknown	Unknown	Yes	Unknown	Unknown	Unknown	Unknown	Unknown	Unknown	Unknown	Unknown	Unknown	Unknown	Unknown	Unknown	Unknown	Unknown	Unknown	Unknown	Pilarski 2011: 4 of 4 patients in this variant from a group of individuals referred for PTEN genetic testing; Ohio State; reported as C136Y with no cDNA location given.
Cys136Arg (N/A)						PMID: 21659347 (Pilarski 2011)	Unknown	Unknown	Unknown	Unknown	Yes	Unknown	Unknown	Unknown	Unknown	Unknown	Unknown	Unknown	Unknown	Unknown	Unknown	Unknown	Unknown	Unknown	Unknown	Unknown	Unknown	Pilarski 2011: 4 of 4 patients in this variant from a group of individuals referred for PTEN genetic testing; Ohio State; reported as C136R with no cDNA location given.
Arg130Gln (N/A)		-	-	-	-	PMID: 21659347 (Pilarski 2011)	Unknown	Affected	Unknown	Unknown	Yes	Unknown	Unknown	Unknown	Unknown	Unknown	Unknown	Unknown	Unknown	Unknown	Unknown	Unknown	Unknown	Unknown	Unknown	Unknown	Unknown	Pilarski 2011: 3 of 4 patients in this variant from a group of individuals referred for PTEN genetic testing; Ohio State; reported as R130Q with no cDNA location given.
Cys136Tyr (N/A)						PMID: 21659347 (Pilarski 2011)	Unknown	Unknown	Unknown	Unknown	Yes	Unknown	Unknown	Unknown	Unknown	Unknown	Unknown	Unknown	Unknown	Unknown	Unknown	Unknown	Unknown	Unknown	Unknown	Unknown	Unknown	Pilarski 2011: 3 of 4 patients in this variant from a group of individuals referred for PTEN genetic testing; Ohio State; reported as C136Y with no cDNA location given.
Cys136Arg (N/A)						PMID: 21659347 (Pilarski 2011)	Unknown	Unknown	Unknown	Unknown	Yes	Unknown	Unknown	Unknown	Unknown	Unknown	Unknown	Unknown	Unknown	Unknown	Unknown	Unknown	Unknown	Unknown	Unknown	Unknown	Unknown	Pilarski 2011: 3 of 4 patients in this variant from a group of individuals referred for PTEN genetic testing; Ohio State; reported as C136R with no cDNA location given.
Tyr155Asn (463T>A)	Y155N-P8	2008495-1	Y155N-F3	2008495	Y155N-P9	PMID: 39358013 (Margot 2024)	Inherited	Affected	Unknown	Unknown	Unknown	Unknown	Unknown	Yes	Unknown	Unknown	Oral papillomas, Acral keratoses, Multiple dermatologic lesions, Vascular anomalies, Benign thyroid disease, Benign breast disease, Uterine fibroids	Breast cancer	>=50	No	Unknown	Unknown	Unknown	26	Unknown	Unknown	++	Margot 2024 (2008495-1): positive for Oral papillomas, Acral keratoses, Multiple dermatologic lesions, Vascular anomalies, Thyroid structural lesions, Breast cancer >=50, Mastopathy, Uterine fibroids, Macrocephaly 2-4 SD; not assessed for Trichilemmoma, Penile freckling, Lipoma, GI polyps > 5, Gastric hamartomas, Esophageal glycogenic acanthosis, Colorectal cancer, Follicular thyroid cancer <20, …
Arg130Gln (N/A)		-	-	-	-	PMID: 21659347 (Pilarski 2011)	Unknown	Affected	Unknown	Unknown	Yes	Unknown	Unknown	Unknown	Unknown	Unknown	Unknown	Unknown	Unknown	Unknown	Unknown	Unknown	Unknown	Unknown	Unknown	Unknown	Unknown	Pilarski 2011: 2 of 4 patients in this variant from a group of individuals referred for PTEN genetic testing; Ohio State; reported as R130Q with no cDNA location given.
Cys136Tyr (N/A)						PMID: 21659347 (Pilarski 2011)	Unknown	Unknown	Unknown	Unknown	Yes	Unknown	Unknown	Unknown	Unknown	Unknown	Unknown	Unknown	Unknown	Unknown	Unknown	Unknown	Unknown	Unknown	Unknown	Unknown	Unknown	Pilarski 2011: 2 of 4 patients in this variant from a group of individuals referred for PTEN genetic testing; Ohio State; reported as C136Y with no cDNA location given.
Cys136Arg (N/A)						PMID: 21659347 (Pilarski 2011)	Unknown	Unknown	Unknown	Unknown	Yes	Unknown	Unknown	Unknown	Unknown	Unknown	Unknown	Unknown	Unknown	Unknown	Unknown	Unknown	Unknown	Unknown	Unknown	Unknown	Unknown	Pilarski 2011: 2 of 4 patients in this variant from a group of individuals referred for PTEN genetic testing; Ohio State; reported as C136R with no cDNA location given.
Gly132Val (N/A)	G132V-P4	-	-	-	-	PMID: 21659347 (Pilarski 2011); PMID: 34141133 (Portelli 2021)	Unknown	Affected	Unknown	Unknown	Unknown	Unknown	Unknown	Unknown	Unknown	Unknown	Unknown	Unknown	Unknown	Unknown	Unknown	Unknown	Unknown	Unknown	Unknown	Unknown	Unknown	Pilarski 2011: 2 of 2 patients in this variant from a group of individuals referred for PTEN genetic testing; Ohio State; reported as G132V with no cDNA location given.
Ala120Glu (N/A)	A120E-P3	-	-	-	-	PMID: 21659347 (Pilarski 2011)	Unknown	Unknown	Unknown	Unknown	Unknown	Unknown	Unknown	Unknown	Unknown	Unknown	Unknown	Unknown	Unknown	Unknown	Unknown	Unknown	Unknown	Unknown	Unknown	Unknown	Unknown	Pilarski 2011: 2 of 2 patients in this variant from a group of individuals referred for PTEN genetic testing; Ohio State; reported as A120E with no cDNA location given.
Arg130Gln (N/A)		-	-	-	-	PMID: 21659347 (Pilarski 2011)	Unknown	Affected	Unknown	Unknown	Yes	Unknown	Unknown	Unknown	Unknown	Unknown	Unknown	Unknown	Unknown	Unknown	Unknown	Unknown	Unknown	Unknown	Unknown	Unknown	Unknown	Pilarski 2011: 1 of 4 patients in this variant from a group of individuals referred for PTEN genetic testing; Ohio State; reported as R130Q with no cDNA location given.
Cys136Tyr (N/A)						PMID: 21659347 (Pilarski 2011)	Unknown	Unknown	Unknown	Unknown	Yes	Unknown	Unknown	Unknown	Unknown	Unknown	Unknown	Unknown	Unknown	Unknown	Unknown	Unknown	Unknown	Unknown	Unknown	Unknown	Unknown	Pilarski 2011: 1 of 4 patients in this variant from a group of individuals referred for PTEN genetic testing; Ohio State; reported as C136Y with no cDNA location given.
Cys136Arg (N/A)						PMID: 21659347 (Pilarski 2011)	Unknown	Unknown	Unknown	Unknown	Yes	Unknown	Unknown	Unknown	Unknown	Unknown	Unknown	Unknown	Unknown	Unknown	Unknown	Unknown	Unknown	Unknown	Unknown	Unknown	Unknown	Pilarski 2011: 1 of 4 patients in this variant from a group of individuals referred for PTEN genetic testing; Ohio State; reported as C136R with no cDNA location given.
Gly132Val (N/A)	G132V-P3	-	-	-	-	PMID: 21659347 (Pilarski 2011); PMID: 34141133 (Portelli 2021)	Unknown	Affected	Unknown	Unknown	Unknown	Unknown	Unknown	Unknown	Unknown	Unknown	Unknown	Unknown	Unknown	Unknown	Unknown	Unknown	Unknown	Unknown	Unknown	Unknown	Unknown	Pilarski 2011: 1 of 2 patients in this variant from a group of individuals referred for PTEN genetic testing; Ohio State; reported as G132V with no cDNA location given.
Thr160Ile (479C>T)	T160I-P2	2008059-3	-	2008059	-	PMID: 39358013 (Margot 2024)	Inherited	Affected	Unknown	Unknown	Unknown	Unknown	Unknown	Unknown	Unknown	Unknown	Trichilemmomas, Oral papillomas, Multiple dermatologic lesions, Vascular anomalies	Follicular thyroid cancer	40-49	No	Unknown	Unknown	Unknown	26	Unknown	Unknown	0	Margot 2024 (2008059-3): positive for Trichilemmoma, Oral papillomas, Multiple dermatologic lesions, Vascular anomalies, Follicular thyroid cancer 40-49; not assessed for Acral keratoses, Penile freckling, Lipoma, GI polyps > 5, Gastric hamartomas, Esophageal glycogenic acanthosis, Colorectal cancer, Follicular thyroid cancer <20, Follicular thyroid cancer 20-29, Follicular thyroid cancer 30-39, …
Ala120Glu (N/A)	A120E-P2	-	-	-	-	PMID: 21659347 (Pilarski 2011)	Unknown	Unknown	Unknown	Unknown	Unknown	Unknown	Unknown	Unknown	Unknown	Unknown	Unknown	Unknown	Unknown	Unknown	Unknown	Unknown	Unknown	Unknown	Unknown	Unknown	Unknown	Pilarski 2011: 1 of 2 patients in this variant from a group of individuals referred for PTEN genetic testing; Ohio State; reported as A120E with no cDNA location given.
Arg130Leu (N/A)	R130L-P2	-	-	-	-	PMID: 21659347 (Pilarski 2011)	Unknown	Affected	Unknown	Unknown	Yes	Unknown	Unknown	Unknown	Unknown	Unknown	Unknown	Unknown	Unknown	Unknown	Unknown	Unknown	Unknown	Unknown	Unknown	Unknown	Unknown	Pilarski 2011: 1 of 1 patient in this variant from a group of individuals referred for PTEN genetic testing; Ohio State; reported as R130L with no cDNA location given.
Gly165Arg (493G>A )	G165R-NEWID	2004212-3		2004212		PMID: 39358013 (Margot 2024)	Inherited	Affected	Unknown	Unknown	Unknown	Unknown	Unknown	Yes	Unknown	Unknown	Trichilemmomas, Oral papillomas, Acral keratoses, Multiple dermatologic lesions, Benign thyroid disease	Breast cancer	>=50	No	Unknown	Unknown	Unknown	28	Unknown	Unknown	++	Margot 2024 (2004212-3): positive for Trichilemmoma, Oral papillomas, Acral keratoses, Multiple dermatologic lesions, Thyroid structural lesions, Breast cancer >=50, Macrocephaly 2-4 SD; not assessed for Penile freckling, Vascular anomalies, Lipoma, GI polyps > 5, Gastric hamartomas, Esophageal glycogenic acanthosis, Colorectal cancer, Follicular thyroid cancer <20, Follicular thyroid cancer 20-2…
Leu152Pro (N/A)	L152P-P2	-	-	-	-	PMID: 21659347 (Pilarski 2011), PMID: 34141133 (Portelli 2021)	Unknown	Affected	Unknown	Unknown	Unknown	Unknown	Unknown	Unknown	Unknown	Unknown	Unknown	Unknown	Unknown	Unknown	Unknown	Unknown	Unknown	Unknown	Unknown	Unknown	Unknown	Pilarski 2011: 1 of 1 patient in this variant from a group of individuals referred for PTEN genetic testing; Ohio State; reported as L152P with no cDNA location given.
Ile135Lys (N/A)	I135K-P1	-	-	-	-	PMID: 21659347 (Pilarski 2011)	Unknown	Affected	Unknown	Unknown	Unknown	Yes	Unknown	Unknown	Unknown	Unknown	Unknown	Unknown	Unknown	Unknown	Unknown	Unknown	Unknown	Unknown	Unknown	Unknown	Unknown	Pilarski 2011: 1 of 1 patient in this variant from a group of individuals referred for PTEN genetic testing; Ohio State; reported as I135K with no cDNA location given.
Gly165Arg (N/A)	G165R-P2	-	-	-	-	PMID: 21659347 (Pilarski 2011), PMID: 34141133 (Portelli 2021)	Unknown	Affected	Unknown	Unknown	Yes	Yes	Unknown	Unknown	Unknown	Unknown	Unknown	Unknown	Unknown	Unknown	Unknown	Unknown	Unknown	Unknown	Unknown	Unknown	Unknown	Pilarski 2011: 1 of 1 patient in this variant from a group of individuals referred for PTEN genetic testing; Ohio State; reported as G165R with no cDNA location given.
Gly129Val (N/A)	G129V-P1	-	-	-	-	PMID: 21659347 (Pilarski 2011), PMID: 25669429, PMID: 34141133 (Portelli 2021)	Unknown	Affected	Unknown	Unknown	Yes	Yes	Unknown	Unknown	Yes	Unknown	Unknown	Unknown	Unknown	Unknown	Unknown	Unknown	Unknown	Unknown	Unknown	Unknown	Unknown	Pilarski 2011: 1 of 1 patient in this variant from a group of individuals referred for PTEN genetic testing; Ohio State; reported as G129V with no cDNA location given.
Cys124Trp (N/A)	C124W-P1	-	-	-	-	PMID: 21659347 (Pilarski 2011), PMID: 34141133 (Portelli 2021)	Unknown	Unknown	Unknown	Unknown	Yes	Unknown	Unknown	Unknown	Unknown	Unknown	Unknown	Unknown	Unknown	Unknown	Unknown	Unknown	Unknown	Unknown	Unknown	Unknown	Unknown	Pilarski 2011: 1 of 1 patient in this variant from a group of individuals referred for PTEN genetic testing; Ohio State; reported as C124W with no cDNA location given.
Cys136Tyr (407G>A)	C136Y-P17	910F	-	-	-	PMID: 35227301 (Pena-Couso 2022)	Unknown	Affected	Unknown	Unknown	Unknown	Yes	Unknown	Unknown	Unknown	Unknown	Unknown	Unknown	Unknown	Unknown	Unknown	Unknown	Unknown	Unknown	Unknown	Unknown	Unknown	Pena-Couso 2022 (910F): From cohort of 145 Spanish individuals with phenotypic features compatible with PHTS; no detailed clinical information provided
Gly165Arg (493G>C)	G165R-P9	817F	-	-	-	PMID: 35227301 (Pena-Couso 2022)	Unknown	Affected	Unknown	Unknown	Unknown	Yes	Unknown	Unknown	Unknown	Unknown	Unknown	Unknown	Unknown	Unknown	Unknown	Unknown	Unknown	Unknown	Unknown	Unknown	Unknown	Pena-Couso 2022 (817F): From cohort of 145 Spanish individuals with phenotypic features compatible with PHTS; no detailed clinical information provided
Gln171Arg (512A>G)	Q171R-P2	805F	-	-	-	PMID: 35227301 (Pena-Couso 2022)	Unknown	Affected	Unknown	Unknown	Unknown	Yes	Unknown	Unknown	Unknown	Unknown	Unknown	Unknown	Unknown	Unknown	Unknown	Unknown	Unknown	Unknown	Unknown	Unknown	Unknown	Pena-Couso 2022 (805F): From cohort of 145 Spanish individuals with phenotypic features compatible with PHTS; no detailed clinical information provided
Arg130Gln (389G>A)	R130Q-P61	757F	-	-	-	PMID: 35227301 (Pena-Couso 2022)	Unknown	Affected	Unknown	Unknown	Yes	Yes	Unknown	Unknown	Unknown	Unknown	Unknown	Unknown	Unknown	Unknown	Unknown	Unknown	Unknown	Unknown	Unknown	Unknown	Unknown	Pena-Couso 2022 (757F): From cohort of 145 Spanish individuals with phenotypic features compatible with PHTS; no detailed clinical information provided
Gly132Val (395G>T)	G132V-P10	532F	-	-	-	PMID: 35227301 (Pena-Couso 2022)	Unknown	Affected	Unknown	Unknown	Unknown	Yes	Unknown	Unknown	Unknown	Unknown	Unknown	Unknown	Unknown	Unknown	Unknown	Unknown	Unknown	Unknown	Unknown	Unknown	Unknown	Pena-Couso 2022 (532F): From cohort of 145 Spanish individuals with phenotypic features compatible with PHTS; no detailed clinical information provided
Gly127Arg (379G>A)	G127R-P4	249F	-	-	-	PMID: 35227301 (Pena-Couso 2022)	Unknown	Affected	Unknown	Unknown	Unknown	Yes	Unknown	Unknown	Unknown	Unknown	Unknown	Unknown	Unknown	Unknown	Unknown	Unknown	Unknown	Unknown	Unknown	Unknown	Unknown	Pena-Couso 2022 (249F): From cohort of 145 Spanish individuals with phenotypic features compatible with PHTS; no detailed clinical information provided
Leu112Val (334C>G)	L112V-P8	1126F	-	-	-	PMID: 35227301 (Pena-Couso 2022)	Unknown	Affected	Unknown	Unknown	Unknown	Yes	Unknown	Unknown	Unknown	Unknown	Unknown	Unknown	Unknown	Unknown	Unknown	Unknown	Unknown	Unknown	Unknown	Unknown	Unknown	Pena-Couso 2022 (1126F): From cohort of 145 Spanish individuals with phenotypic features compatible with PHTS; no detailed clinical information provided
Gln171Arg (512A>G)		-	-	-	-	PMID: 22970944 (Pal 2012)	Unknown	Affected	Unknown	Unknown	Yes	Yes	Unknown	Unknown	Unknown	Unknown	Unknown	Unknown	Unknown	Unknown	Unknown	Unknown	Unknown	Unknown	Unknown	Unknown	Unknown	Pal 2012: Second of 2 individuals with this variant (of 15 individuals with PTEN variants) used in a study of insulin sensitivity and beta-cell function; clinical diagnosis of CS, no other information given.
Gln171Arg (512A>G)	Q171R-P1	-	-	-	-	PMID: 22970944 (Pal 2012)	Unknown	Affected	Unknown	Unknown	Yes	Yes	Unknown	Unknown	Unknown	Unknown	Unknown	Unknown	Unknown	Unknown	Unknown	Unknown	Unknown	Unknown	Unknown	Unknown	Unknown	Pal 2012: First of 2 individuals with this variant (of 15 individuals with PTEN variants) used in a study of insulin sensitivity and beta-cell function; clinical diagnosis of CS, no other information given.
Cys136Arg (406T>C)						PMID: 25669429 (Nizialek 2015)	Unknown	Affected	Unknown	Unknown	Yes	Yes	Unknown	Unknown	Unknown	Unknown	Unknown	Unknown	Unknown	Unknown	Unknown	Unknown	Unknown	Unknown	Unknown	Unknown	Unknown	Nizialek 2015: Seen in Cleveland Clinic Cohort of individuals meeting relaxed International Cowden Consortium criteria.
Cys136Tyr (407G>A)						PMID: 25669429 (Nizialek 2015)	Unknown	Affected	Unknown	Unknown	Yes	Yes	Unknown	Unknown	Unknown	Unknown	Unknown	Unknown	Unknown	Unknown	Unknown	Unknown	Unknown	Unknown	Unknown	Unknown	Unknown	Nizialek 2015: Seen in Cleveland Clinic Cohort of individuals meeting relaxed International Cowden Consortium criteria.
Arg130Leu (389G>T)	R130L-P9	-	-	-	-	PMID: 25669429 (Nizialek 2015), PMID: 29706350 (Mighell 2020)	Unknown	Affected	Unknown	Unknown	Yes	Unknown	Unknown	Unknown	Unknown	Unknown	Unknown	Unknown	Unknown	Unknown	Unknown	Unknown	Unknown	Unknown	Unknown	Unknown	Unknown	Nizialek 2015: Seen in Cleveland Clinic Cohort of individuals meeting relaxed International Cowden Consortium criteria.
Gly165Arg (493G>C)	G165R-P8	-	-	-	-	PMID: 25669429 (Nizialek 2015), PMID: 29706350 (Mighell 2020)	Unknown	Affected	Unknown	Unknown	Yes	Yes	Unknown	Unknown	Unknown	Unknown	Unknown	Unknown	Unknown	Unknown	Unknown	Unknown	Unknown	Unknown	Unknown	Unknown	Unknown	Nizialek 2015: Seen in Cleveland Clinic Cohort of individuals meeting relaxed International Cowden Consortium criteria.
Arg130Gln (389G>A)	R130Q-P33	-	-	-	-	PMID: 25669429 (Nizialek 2015), PMID: 29706350 (Mighell 2020), PMID: 34141133 (Portelli 2021)	Unknown	Affected	Unknown	Unknown	Yes	Yes	Unknown	Unknown	Unknown	Unknown	Unknown	Unknown	Unknown	Unknown	Unknown	Unknown	Unknown	Unknown	Unknown	Unknown	Unknown	Nizialek 2015: Seen in Cleveland Clinic Cohort of individuals meeting relaxed International Cowden Consortium criteria.
Tyr155Cys (464A>G)	Y155C-P5	-	-	-	-	PMID: 25669429 (Nizialek 2015), PMID: 29706350 (Mighell 2020), PMID: 34141133 (Portelli 2021)	Unknown	Affected	Unknown	Unknown	Yes	Yes	Unknown	Unknown	Unknown	Unknown	Unknown	Unknown	Unknown	Unknown	Unknown	Unknown	Unknown	Unknown	Unknown	Unknown	Unknown	Nizialek 2015: Seen in Cleveland Clinic Cohort of individuals meeting relaxed International Cowden Consortium criteria.
Arg159Thr (476G>C)	R159T-P3	-	-	-	-	PMID: 25669429 (Nizialek 2015), PMID: 32442409 (Mighell 2020)	Unknown	Affected	Unknown	Unknown	Yes	Yes	Unknown	Unknown	Unknown	Unknown	Unknown	Unknown	Unknown	Unknown	Unknown	Unknown	Unknown	Unknown	Unknown	Unknown	Unknown	Nizialek 2015: Seen in Cleveland Clinic Cohort of individuals meeting relaxed International Cowden Consortium criteria.
Ile122Ser (365T>G)	I122S-P1	-	-	-	-	PMID: 25669429 (Nizialek 2015), PMID: 32442409 (Mighell 2020), PMID: 34141133 (Portelli 2021)	Unknown	Affected	Unknown	Unknown	Yes	Yes	Unknown	Unknown	Unknown	Unknown	Unknown	Unknown	Unknown	Unknown	Unknown	Unknown	Unknown	Unknown	Unknown	Unknown	Unknown	Nizialek 2015: Seen in Cleveland Clinic Cohort of individuals meeting relaxed International Cowden Consortium criteria.
Ala126Val (377C>T)	A126V-P2	-	-	-	-	PMID: 28195393 (Hansen 2017)	Unknown	Affected	Unknown	Unknown	Unknown	Unknown	Unknown	Unknown	Unknown	Unknown	Unknown	Colorectal cancer, Clear cell renal carcinoma, Thymoma, Parathyroid adenoma	46	Yes	Unknown	Unknown	Unknown	Unknown	Unknown	Unknown	Unknown	Hansen 2017: Seen once in panel testing of 274 individuals with familial CRC; Clinical features: 4 metachronous tumours (CRC, clear cell renal carcinoma, thymoma and parathyroid adenoma); CRC was the first cancer, diagnosed at 46 years of age; Norwegian study.
Asp162Glu (486C>G)	D162E-P3	-	-	-	-	PMID: 25669429 (Nizialek 2015), PMID: 34141133 (Portelli 2021)	Unknown	Affected	Unknown	Unknown	Yes	Yes	Unknown	Unknown	Unknown	Unknown	Unknown	Unknown	Unknown	Unknown	Unknown	Unknown	Unknown	Unknown	Unknown	Unknown	Unknown	Nizialek 2015: Seen in Cleveland Clinic Cohort of individuals meeting relaxed International Cowden Consortium criteria.
Lys128Asn (384G>C)	K128N-P4	-	-	-	-	PMID: 25669429 (Nizialek 2015), PMID: 34141133 (Portelli 2021), PMID: 29706350 (Mighell 2020)	Unknown	Affected	Unknown	Unknown	Yes	Yes	Unknown	Unknown	Unknown	Unknown	Unknown	Unknown	Unknown	Unknown	Unknown	Unknown	Unknown	Unknown	Unknown	Unknown	Unknown	Nizialek 2015: Seen in Cleveland Clinic Cohort of individuals meeting relaxed International Cowden Consortium criteria.
Gly132Asp (395G>A)	G132D-P10	-	-	-	-	PMID: 25669429 (Nizialek 2015); PMID: 29706350 (Mighell 2020)	Unknown	Affected	Unknown	Unknown	Yes	Yes	Unknown	Unknown	Unknown	Unknown	Unknown	Unknown	Unknown	Unknown	Unknown	Unknown	Unknown	Unknown	Unknown	Unknown	Unknown	Nizialek 2015: Seen in Cleveland Clinic Cohort of individuals meeting relaxed International Cowden Consortium criteria.
His141Arg (422A>G)	H141R-P2	-	-	-	-	PMID: 25669429 (Nizialek 2015); PMID: 29706350 (Mighell 2020)	Unknown	Affected	Unknown	Unknown	Yes	Yes	Unknown	Unknown	Unknown	Unknown	Unknown	Unknown	Unknown	Unknown	Unknown	Unknown	Unknown	Unknown	Unknown	Unknown	Unknown	Nizialek 2015: Seen in Cleveland Clinic Cohort of individuals meeting relaxed International Cowden Consortium criteria.
Leu139Phe (417A>C)	L139F-P1	-	-	-	-	PMID: 25669429 (Nizialek 2015); PMID: 29706350 (Mighell 2020); PMID: 34141133 (Portelli 2021)	Unknown	Affected	Unknown	Unknown	Yes	Yes	Unknown	Unknown	Unknown	Unknown	Unknown	Unknown	Unknown	Unknown	Unknown	Unknown	Unknown	Unknown	Unknown	Unknown	Unknown	Nizialek 2015: Seen in Cleveland Clinic Cohort of individuals meeting relaxed International Cowden Consortium criteria.
Arg142Trp (424C>T)	R142W-P1	-	-	-	-	PMID: 25669429 (Nizialek 2015), PMID: 32442409 (Mighell 2020), PMID: 34141133 (Portelli 2021)	Unknown	Affected	Unknown	Unknown	Yes	Yes	Unknown	Unknown	Unknown	Unknown	Unknown	Unknown	Unknown	Unknown	Unknown	Unknown	Unknown	Unknown	Unknown	Unknown	Unknown	Nizialek 2015: Seen in Cleveland Clinic Cohort of individuals meeting relaxed International Cowden Consortium criteria.
Arg159Gly (475A>G)	R159G-P4	-	-	-	-	PMID: 36437915 (Martone 2022)	Unknown	Affected	Unknown	Unknown	Unknown	Unknown	Unknown	Unknown	Unknown	Unknown	Unknown	Unknown	Unknown	Unknown	Unknown	Unknown	Unknown	Unknown	Unknown	Unknown	Unknown	Martone 2022: Italian individual from cohort study of 383 consecutive patients undergoing WES for ACMG 59 secondary findings; reportable secondary finding identified, no other information given.
Cys136Arg (406T>C)	C136R-P1	3	-	-	-	PMID: 10848731 (Kubo 2000); PMID: 15211648 (Sawada 2004), PMID: 25527629 (Spinelli 2016), PMID: 27489861 (Yakubov 2016) PMID: 29706350 (Mighell 2020)	Unknown	Affected	30	F	Yes	Yes	No	Unknown	No	No	Thyroid nodular goiter, benign breast lesion, multiple polyps of the esophagus, stomach, duodenum and colon (hyperplastic polyp; ganglioneuromatous proliferation), bilateral ovarian cysts, mucocutaneous lesions	Rectal carcinoid	Unknown	No	None reported	No	None Reported	Unknown	Unknown	7	Unknown	Kubo 2000 (Patient 3): 30 y F, Japanese, subtle mucocutaneous manifestations, nodular goiter at age 18, surgery for benign breast lesion at age 19, ovarian cysts (left at 12, right at 24), Multiple polyps of the oesophagus, stomach, duodenum and colon (hyperplastic polyp; ganglioneuromatous proliferation; rectal carcinoid). Yakubov 2016 (68).
Arg142Trp (N/A)	R142W-P2	-	R142W-F1	family 64	-	PMID: 26534844 (Li 2016)	Unknown	Affected	Unknown	Unknown	No	No	No	No	Unknown	Unknown	Unknown	Breast and/or ovarian cancer	Unknown	Unknown	Unknown	Unknown	Unknown	Unknown	Unknown	Unknown	Unknown	Li 2016 (family 64): Hereditary breast and ovarian cancer family; no clinical signs of Cowden syndrome; identified in cohort of 660 non-BRCA1/2 women with HBOC.
Val119Ala (356T>C)	V119A-P1	P0013050	-	FAM0005593	-	PMID: 39825153 (Laurie 2025)	Unknown	Affected	Unknown	Unknown	Unknown	Unknown	Unknown	Yes	Unknown	Yes	Unknown	Meningioma	Unknown	Unknown	Unknown	Unknown	Narrow mouth, downslanted palpebral fissures, joint laxity, and pes planus, soft skin	Unknown	Unknown	Unknown	Unknown	Laurie 2025 (P0013050): Patient with meningioma and multiple congenital anomalies; developmental delay features include delayed speech and language development, motor delay; dysmorphic features include narrow mouth, downslanted palpebral fissures; musculoskeletal abnormalities include joint laxity and pes planus (flat feet); also reported to have soft skin; identified in WES/WGS study of 6,000 fa…
Cys124Gly (370T>G)	C124G-P2	-	-	-	-	PMID: 28152038 (La Duca 2017)	Unknown	Unknown	Unknown	Unknown	Unknown	Unknown	Unknown	Unknown	Unknown	Unknown	Unknown	Unknown	Unknown	Unknown	Unknown	Unknown	Unknown	Unknown	Unknown	Unknown	Unknown	La Duca 2017: Identified during WES validation study of 100 random cases, many referred for hereditary cancer; no other information given.
Ala126Val (377C>T)	A126V-P3	-	-	-	-	PMID: 28152038 (La Duca 2017)	Unknown	Unknown	Unknown	Unknown	Unknown	Unknown	Unknown	Unknown	Unknown	Unknown	Unknown	Unknown	Unknown	Unknown	Unknown	Unknown	Unknown	Unknown	Unknown	Unknown	Unknown	La Duca 2017: Identified during WES validation study of 100 random cases, many referred for hereditary cancer; no other information given.
Arg130Gln (389G>A)	R130Q-P42	-	-	-	-	PMID: 28152038 (La Duca 2017)	Unknown	Unknown	Unknown	Unknown	Unknown	Unknown	Unknown	Unknown	Unknown	Unknown	Unknown	Unknown	Unknown	Unknown	Unknown	Unknown	Unknown	Unknown	Unknown	Unknown	Unknown	La Duca 2017: Identified during WES validation study of 100 random cases, many referred for hereditary cancer; no other information given.
Arg130Pro (389G>C)	R130P-P3	-	-	-	-	PMID: 28152038 (La Duca 2017)	Unknown	Unknown	Unknown	Unknown	Unknown	Unknown	Unknown	Unknown	Unknown	Unknown	Unknown	Unknown	Unknown	Unknown	Unknown	Unknown	Unknown	Unknown	Unknown	Unknown	Unknown	La Duca 2017: Identified during WES validation study of 100 random cases, many referred for hereditary cancer; no other information given.
Gly132Val (395G>T)	G132V-P8	-	-	-	-	PMID: 28152038 (La Duca 2017)	Unknown	Unknown	Unknown	Unknown	Unknown	Unknown	Unknown	Unknown	Unknown	Unknown	Unknown	Unknown	Unknown	Unknown	Unknown	Unknown	Unknown	Unknown	Unknown	Unknown	Unknown	La Duca 2017: Identified during WES validation study of 100 random cases, many referred for hereditary cancer; no other information given.
Ile135Val (403A>G)	I135V-P13	-	-	-	-	PMID: 28152038 (La Duca 2017)	Unknown	Unknown	Unknown	Unknown	Unknown	Unknown	Unknown	Unknown	Unknown	Unknown	Unknown	Unknown	Unknown	Unknown	Unknown	Unknown	Unknown	Unknown	Unknown	Unknown	Unknown	La Duca 2017: Identified during WES validation study of 100 random cases, many referred for hereditary cancer; no other information given.
Arg130Gln (389G>A)	R130Q-P69	-	-	-	-	PMID: 37728764 (Kin 2023)	Unknown	Affected	Unknown	Unknown	Unknown	Unknown	Unknown	Unknown	Unknown	Unknown	Unknown	Unknown	Unknown	Unknown	Unknown	Unknown	Unknown	Unknown	Unknown	Unknown	Unknown	Kin 2023: Korean rare disease patient from study of actionable findings in 7,472 genomes.
Arg130Gln (389G>A)	R130Q-P55	-	-	-	-	PMID: 33057194 (Kaplanis 2020)	De novo	Affected	Unknown	Unknown	Unknown	Unknown	Unknown	Unknown	Unknown	Unknown	Unknown	Unknown	Unknown	Unknown	Unknown	Unknown	Unknown	Unknown	Unknown	Unknown	Unknown	Kaplanis 2020: Individual from exome-sequence study of 31,058 trios with developmental disorders; de novo variant from GeneDX.
Cys136Tyr (407G>A)	C136Y-P15	-	-	-	-	PMID: 33057194 (Kaplanis 2020)	De novo	Affected	Unknown	Unknown	Unknown	Unknown	Unknown	Unknown	Unknown	Unknown	Unknown	Unknown	Unknown	Unknown	Unknown	Unknown	Unknown	Unknown	Unknown	Unknown	Unknown	Kaplanis 2020: Individual from exome-sequence study of 31,058 trios with developmental disorders; de novo variant from GeneDX.
Arg159Thr (N/A)	R159T-P1	3007	-	-	-	PMID: 20600018 (Heald 2010)	Unknown	Affected	Unknown	Unknown	Unknown	Unknown	Unknown	Unknown	Unknown	Unknown	1 hyperplastic colorectal polyp	Unknown	Unknown	Unknown	Unknown	Unknown	Unknown	Unknown	Unknown	Unknown	Unknown	Heald 2010 (Subject 3007): Individual from Cleveland Clinic prospective study of 2,945 individuals; 1 hyperplastic colorectal polyp, upper GI not reported, no cancer; reported as R159T with no cDNA location given.
His123Gln (369C>G)	H123Q-P3	9	-	-	-	PMID: 27531073 (Driessen 2016)	Unknown	Affected	32	F	Unknown	Yes	Unknown	Yes	Unknown	No	Breast fibroadenoma	Borderline ovarian tumor	Unknown	No	None reported	Unknown	Unknown	Unknown	Unknown	Unknown	Unknown	Driessen 2016 (patient 9): Female age 32 with PHTS; macrocephaly; history of borderline ovarian tumor and breast fibroadenoma; decreased B cells; normal immunoglobulins
Gly132Asp (N/A)	G132D-P2	1140	-	-	-	PMID: 20600018 (Heald 2010)	Unknown	Affected	Unknown	Unknown	Unknown	Unknown	Unknown	Unknown	Unknown	Unknown	Multiple GI polyps	Unknown	Unknown	Unknown	Unknown	Unknown	Unknown	Unknown	Unknown	Unknown	Unknown	Heald 2010 (Subject 1140): Individual from Cleveland Clinic prospective study of 2,945 individuals; 3 hyperplastic, 2 adenomatous, 1 inflammatory, 2 sessile serrated colorectal polyps; multiple hyperplastic upper GI polyps, few fundic gland polyps, no cancer; reported as G132D with no cDNA location given.
Ala120Glu (N/A)	A120E-P1	1027	-	-	-	PMID: 20600018 (Heald 2010)	Unknown	Affected	Unknown	Unknown	Yes	Yes	Unknown	Unknown	No	No	Multiple adenomatous polyps, inflammatory polyps, myriads of hyperplastic upper GI polyps	Unknown	Unknown	Unknown	Unknown	Unknown	Unknown	Unknown	Unknown	Unknown	Unknown	Heald 2010 (Subject 1027): Individual from Cleveland Clinic prospective study of 2,945 individuals (2,548 met relaxed International Cowden Consortium criteria; 397 with ≥5 GI polyps); multiple adenomatous and inflammatory colorectal polyps, myriads hyperplastic upper GI polyps, no cancer; reported as A120E with no cDNA location given.
Cys136Arg (406T>C)	C136R-P16	112	-	-	-	PMID: 28677221 (Chen 2017)	Unknown	Affected	46	Unknown	Yes	Yes	Unknown	Yes	Unknown	Unknown	thyroid lesions, fibrocystic disease of the breast, papillomatous lesions	Breast cancer	Unknown	No	None reported	No	None Reported	18	Unknown	Unknown	Unknown	Chen 2017 (Patient 112): 46-year-old from Cleveland Clinic cohort of over 6,000 CS and CS-like patients; macrocephaly, breast cancer, other thyroid lesions, fibrocystic disease of the breast, papillomatous lesions.
Leu152Gln (455T>A)	L152Q-P1	EX17A	-	-	-	PMID: 35982160 (Fu 2022)	De novo	Affected	Unknown	Unknown	Unknown	Unknown	Unknown	Unknown	Yes	Unknown	Unknown	Unknown	Unknown	Unknown	Unknown	Unknown	Unknown	Unknown	Unknown	Unknown	Unknown	Fu 2022 (EX17A): De novo Leu152Gln variant in proband with ASD; aggregated exome sequencing study of 33 ASD cohorts.
Arg130Gln (389G>A)	R130Q-P62	-	-	-	-	PMID: 35626031 (Espinel 2022)	Unknown	Affected	Unknown	Unknown	Unknown	Unknown	Unknown	Unknown	Unknown	Unknown	Unknown	Unknown	Unknown	Unknown	Unknown	Unknown	Unknown	Unknown	Unknown	Unknown	Unknown	Espinel 2022: Individual from study of DNA damage response genes at 3 USA academic medical centers; part of cohort of 2,184 individuals with personal history of breast and/or ovarian cancer recommended for germline genetic testing.
Cys136Arg (406T>C)	C136R-P15	111	-	-	-	PMID: 28677221 (Chen 2017)	Unknown	Affected	52	Unknown	Yes	Yes	Unknown	Unknown	Unknown	Unknown	Lipomas, thyroid lesions, fibrocystic disease of the breast	Breast cancer, thyroid cancer, endometrial carcinoma	Unknown	Yes	None reported	No	None Reported	18	Unknown	Unknown	Unknown	Chen 2017 (Patient 111): 52-year-old from Cleveland Clinic cohort of over 6,000 CS and CS-like patients; breast cancer, thyroid cancer, endometrial carcinoma, other thyroid lesions, fibrocystic disease of the breast, lipomas.
Ala126Val (377C>T)	A126V-P1	77914	-	-	-	PMID: 24830819 (Chong 2014)	Unknown	Unknown	Unknown	Unknown	Unknown	Unknown	Unknown	Unknown	Unknown	Unknown	Unknown	Unknown	Unknown	Unknown	Unknown	Unknown	Unknown	Unknown	Unknown	Unknown	Unknown	Chong 2014 (sample ID 77914): Germline mutation; cancer predisposition testing; no detailed phenotyping provided; part of NGS assay validation study.
Cys136Arg (406T>C)	C136R-P14	110	-	-	-	PMID: 28677221 (Chen 2017)	Unknown	Affected	68	Unknown	Yes	Yes	Unknown	Yes	Unknown	Unknown	Hamartomatous intestinal polyps, lipomas, fibromas, trichilemmoma, papillomatous lesions, mucosal lesions, thyroid lesions	Endometrial carcinoma	Unknown	No	None reported	No	None Reported	69	Unknown	Unknown	Unknown	Chen 2017 (Patient 110): 68-year-old from Cleveland Clinic cohort of over 6,000 CS and CS-like patients; macrocephaly, endometrial carcinoma, other thyroid lesions, hamartomatous intestinal polyps, fibrocystic disease of the breast, lipomas, fibromas, trichilemmoma, papillomatous lesions, mucosal lesions.
His141Arg (422A>G)	H141R-P1	74802	-	-	-	PMID: 24830819 (Chong 2014)	Unknown	Affected	Unknown	Unknown	Unknown	Unknown	Unknown	Unknown	Unknown	Unknown	Unknown	Unknown	Unknown	Unknown	Unknown	Unknown	Unknown	Unknown	Unknown	Unknown	Unknown	Chong 2014 (sample ID 74802): Germline mutation; cancer predisposition testing; no detailed phenotyping provided; part of NGS assay validation study
Arg130Gln (389G>A)	R130Q-P49	04-011	-	-	-	PMID: 31594918 (Busch 2019), PMID: 34141133 (Portelli 2021)	Unknown	Affected	Unknown	Unknown	Unknown	Unknown	Unknown	Unknown	Yes	Unknown	Unknown	Unknown	Unknown	Unknown	Unknown	Unknown	Unknown	Unknown	Unknown	Unknown	Unknown	Busch 2019 (04-011): Seen in Cleveland Clinic Cohort, phenotype=ASD, no other information given. c.389G>A (p.Arg130Gln)
Gly132Asp (395G>A)	G132D-P13	04-002	-	-	-	PMID: 31594918 (Busch 2019)	Unknown	Affected	Unknown	Unknown	Unknown	Unknown	Unknown	Unknown	Yes	Unknown	Unknown	Unknown	Unknown	Unknown	Unknown	Unknown	Unknown	Unknown	Unknown	Unknown	Unknown	Busch 2019 (04-002): Seen in Cleveland Clinic Cohort, phenotype=ASD, no other information given. c.395G>A (p.Gly132Asp)
Arg159Gly (475A>G)	R159G-P2	02-011	-	-	-	PMID: 31594918 (Busch 2019)	Unknown	Affected	Unknown	Unknown	Unknown	Unknown	Unknown	Unknown	Yes	Unknown	Unknown	Unknown	Unknown	Unknown	Unknown	Unknown	Unknown	Unknown	Unknown	Unknown	Unknown	Busch 2019 (02-011): Seen in Cleveland Clinic Cohort, phenotype=ASD, no other information given. c.475A>G (p.Arg159Gly)
Gly165Val (494G>T)		02-006	-	-	-	PMID: 31594918 (Busch 2019)	Unknown	Affected	Unknown	Unknown	Unknown	Unknown	Unknown	Unknown	No	Unknown	Unknown	Unknown	Unknown	Unknown	Unknown	Unknown	Unknown	Unknown	Unknown	Unknown	Unknown	Busch 2019 (02-006): Seen in Cleveland Clinic Cohort, phenotype=no ASD, no other information given. c.494G>T (p.Gly165Val)
Arg130Gln (389G>A)	R130Q-P50	02-001	-	-	-	PMID: 31594918 (Busch 2019), PMID: 34141133 (Portelli 2021)	Unknown	Affected	Unknown	Unknown	Unknown	Unknown	Unknown	Unknown	Yes	Unknown	Unknown	Unknown	Unknown	Unknown	Unknown	Unknown	Unknown	Unknown	Unknown	Unknown	Unknown	Busch 2019 (02-001): Seen in Cleveland Clinic Cohort, phenotype=ASD, no other information given. c.389G>A (p.Arg130Gln)
Tyr155Cys (464T>G)	Y155C-P11	01-044	-	-	-	PMID: 31594918 (Busch 2019)	Unknown	Affected	Unknown	Unknown	Unknown	Unknown	Unknown	Unknown	Yes	Unknown	Unknown	Unknown	Unknown	Unknown	Unknown	Unknown	Unknown	Unknown	Unknown	Unknown	Unknown	Busch 2019 (01-044): Seen in Cleveland Clinic Cohort, phenotype=ASD, no other information given. c.464T>G (p.Tyr155Cys)
Cys136Tyr (407G>A)	C136Y-P4	237-2	-	-	-	PMID: 20600018 (Heald 2010)	Unknown	Affected	Unknown	Unknown	Yes	Unknown	No	Unknown	Unknown	Unknown	Numerous hyperplastic and adenomatous colorectal polyps	Unknown	Unknown	Unknown	None reported	Unknown	Unknown	Unknown	Unknown	Unknown	Unknown	Heald 2010 (Subject 237-2): Individual from Cleveland Clinic prospective study of 2,945 individuals; numerous hyperplastic and adenomatous colorectal polyps, upper GI not reported, no cancer; reported as C136Y with no cDNA location given.
Cys136Arg (406T>C)	C136R-P3	622, 622UC	-	-	-	PMID: 20600018 (Heald 2010); PMID: 23475934 (He 2013)	Unknown	Affected	Unknown	Unknown	Yes	Unknown	Unknown	No	No	No	Lipoma, thyroid adenoma	Ductal breast cancer, thyroid Hurthle cell cancer, uterine cancer	Unknown	Yes	None reported	Unknown	Unknown	Unknown	Unknown	Unknown	Unknown	He 2014 (622UC): Patient from Cleveland Clinic PHTS lymphoblastoid lines study; ductal breast cancer, thyroid adenoma, thyroid Hurthle cell cancer, uterine cancer, lipoma. Heald 2010 (Subject 622): Individual from Cleveland Clinic prospective study of 2,945 individuals; multiple adenomatous colorectal polyps, upper GI not reported, no cancer; reported as G136R with no cDNA location given.
Gly129Val (386_387delinsTT)	G129V-P3	01-041	-	-	-	PMID: 31594918 (Busch 2019)	Unknown	Affected	Unknown	Unknown	Unknown	Yes	Unknown	Unknown	Yes	Unknown	Unknown	Unknown	Unknown	Unknown	Unknown	Unknown	Unknown	Unknown	Unknown	Unknown	Unknown	Busch 2019 (01-041): Seen in Cleveland Clinic Cohort, phenotype=ASD, no other information given. c.386_387delinsTT (p.Gly129Val)
Gly129Arg (385G>A)	G129R-P2	01-032	-	-	-	PMID: 31594918 (Busch 2019)	Unknown	Affected	Unknown	Unknown	Unknown	Yes	Unknown	Unknown	Yes	Unknown	Unknown	Unknown	Unknown	Unknown	Unknown	Unknown	Unknown	Unknown	Unknown	Unknown	Unknown	Busch 2019 (01-032): Seen in Cleveland Clinic Cohort, phenotype=ASD, no other information given. c.385G>A (p.Gly129Arg)
Gly132Asp (395G>A)	G132D-P12	01-025	-	-	-	PMID: 31594918 (Busch 2019)	Unknown	Affected	Unknown	Unknown	Unknown	Unknown	Unknown	Unknown	Yes	Unknown	Unknown	Unknown	Unknown	Unknown	Unknown	Unknown	Unknown	Unknown	Unknown	Unknown	Unknown	Busch 2019 (01-025): Seen in Cleveland Clinic Cohort, phenotype=ASD, no other information given. c.395G>A (p.Gly132Asp)
Arg130Gly (388C>T)		01-016				PMID: 31594918 (Busch 2019)	Unknown	Affected	Unknown	Unknown	Unknown	Unknown	Unknown	Unknown	No	Unknown	Unknown	Unknown	Unknown	Unknown	Unknown	Unknown	Unknown	Unknown	Unknown	Unknown	Unknown	Busch 2019 (01-016): Seen in Cleveland Clinic Cohort, phenotype=no ASD, no other information given. c.388C>T (p.Arg130Gly)
Gly165Val (494G>T)	G165V-P3	01-008	-	-	-	PMID: 31594918 (Busch 2019)	Unknown	Affected	Unknown	Unknown	Unknown	Unknown	Unknown	Unknown	Yes	Unknown	Unknown	Unknown	Unknown	Unknown	Unknown	Unknown	Unknown	Unknown	Unknown	Unknown	Unknown	Busch 2019 (01-008): Seen in Cleveland Clinic Cohort, phenotype=ASD, no other information given. c.494G>T (p.Gly165Val)
Gly165Val (494G>T)	G165V-P4	01-007	-	-	-	PMID: 31594918 (Busch 2019)	Unknown	Affected	Unknown	Unknown	Unknown	Unknown	Unknown	Unknown	No	Unknown	Unknown	Unknown	Unknown	Unknown	Unknown	Unknown	Unknown	Unknown	Unknown	Unknown	Unknown	Busch 2019 (01-007): Seen in Cleveland Clinic Cohort, phenotype=no ASD, no other information given. c.494G>T (p.Gly165Val)
Gly132Asp (395G>A)	G132D-P5	44, 2004010-3	-	2004010	-	PMID: 23335809 (Bubien 2013); PMID: 25527629 (Spinelli 2015); PMID: 39358013 (Margot 2024); PMID: 29706350 (Mighell 2020)	De novo	Affected	Unknown	Unknown	Yes	Yes	No	Yes	No	No	Mucocutaneous lesions, facial papules, oral papillomatosis, trichilemmoma, multiple dermatologic lesions	Thyroid Cancer, Breast Cancer	20-29	Yes	None reported	Unknown	Unknown	34	Unknown	6	++	Bubien 2013 (44): positive for Mucocutaneous lesions, Facial Papules, Oral Mucosal Papilomatosis, Macrocephaly, Thyroid Cancer, Benign Breast Disease, Breast Cancer; negative for Actinic Keratoses, Speckled Penis, LDD, MR/ASD, GU lesions, Benign Thyroid Disease, Other Cancer; not assessed for GI polyps, Lipomas/Vascular Lesions. Indication for testing: Cowden Syndrome and personal history of canc…
Cys136Arg (406T>C)	C136R-P10	140, 2007054-3	-	2007054	-	PMID: 23335809 (Bubien 2013); PMID: 25527629 (Spinelli 2015); PMID: 39358013 (Margot 2024); PMID: 29706350 (Mighell 2020)	Unknown	Affected	Unknown	Unknown	Yes	Yes	No	Unknown	No	No	Mucocutaneous lesions, facial papules, oral papillomas, acral keratoses, penile freckling, GI polyps, gastric hamartomas, trichilemmomas, thyroid structural lesions	Thyroid cancer	Unknown	No	Lhermitte-Duclos disease	Unknown	Unknown	53	Unknown	6	++	Bubien 2013 (140): positive for Mucocutaneous lesions, Facial Papules, Oral Mucosal Papilomatosis, Actinic Keratoses, Speckled Penis, LDD, GI polyps, Benign Thyroid Disease, Thyroid Cancer; negative for MR/ASD, Lipomas/Vascular Lesions, GU lesions, Benign Breast Disease, Breast Cancer, Other Cancer; not assessed for Macrocephaly. Indication for testing: Cowden Syndrome. Margot 2024 (2007054-3*): …
Asn117Ser (350A>G)	N117S-P3	1419	-	-	-	PMID: 34326862 (Bhai 2021)	Unknown	Affected	Unknown	Unknown	Unknown	Unknown	Unknown	Unknown	Unknown	Unknown	Unknown	Breast cancer	Unknown	Unknown	Unknown	Unknown	Unknown	Unknown	Unknown	Unknown	Unknown	Bhai 2020 (1419): Patient with personal history of breast cancer and family history of breast, ovarian, and colorectal cancer; identified in cohort of 2,870 patients sequenced with multigene hereditary cancer panel in Southern Ontario, Canada
Gly156Arg (466G>A)	G156R-P1	-	-	family 898	-	PMID: 37393044 (Wang 2023)	De novo	Affected	Unknown	Unknown	Unknown	Unknown	Unknown	Unknown	Yes	Yes	Unknown	Unknown	Unknown	Unknown	Unknown	Unknown	Unknown	Unknown	Unknown	Unknown	Unknown	Wang 2023 (family 898): Individual from Chinese WES trios study of ASD (772 new, 329 previously reported); de novo variant, low functioning autism, IQ=57.5.
Arg130Gln (389G>A)		32				PMID: 21194675 (Tan 2011)	Unknown	Affected	Unknown	Unknown	Yes	Yes	Unknown	Unknown	Unknown	Unknown	Unknown	Unknown	Unknown	Unknown	Unknown	Unknown	Unknown	Unknown	Unknown	Unknown	Unknown	Tan 2011 (32): Age 43.8; seen in Cleveland Clinic cohort of individuals meeting relaxed International Cowden Consortium criteria; no additional clinical information given.
Arg130Gln (389G>A)						PMID: 26932208 (Wu 2016)	Unknown	Affected	32	F	Unknown	Unknown	Unknown	Unknown	Unknown	Unknown	Unknown	Breast cancer	Unknown	No	Unknown	Unknown	Unknown	Unknown	Unknown	Unknown	Unknown	Wu 2016: Seen in Chinese study of 131 breast cancer patients with familial history or suffered from breast cancer at the age 35; personal history of breast cancer; no family history of breast cancer.
